# Supplementary material for: Metagenomic study reveals hidden relationships among fungal diversity, variation of plant disease, and genetic distance in Cornus florida (Cornaceae)
Source: Front Plant Sci. 2024 Jan 11;14:1282188. doi: 10.3389/fpls.2023.1282188 (PMC10809005; doi:10.3389/fpls.2023.1282188)
Supplement: Supplementary file 1 [file DataSheet_1.zip]

Archive with 2 entries (2 files):
- Supporting Information - Approach 1 - Analyses of alignments to E.pulchra and D.destructiva/Preliminary QIIME2 Analyses.zip
- Supporting Information - Approach 1 - Analyses of alignments to E.pulchra and D.destructiva/RDP Classifier Analyses.zip
