# Supplementary material for: Metagenomic study reveals hidden relationships among fungal diversity, variation of plant disease, and genetic distance in Cornus florida (Cornaceae)
Source: Front Plant Sci. 2024 Jan 11;14:1282188. doi: 10.3389/fpls.2023.1282188 (PMC10809005; doi:10.3389/fpls.2023.1282188)
Supplement: Supplementary file 2 [file DataSheet_2.zip]

Archive with 5 entries (4 files):
- Supporting Information - Approach 2 - Analyses of C.florida non-alignments/Approach 2 - Analyses of C.florida non-alignments/
- Supporting Information - Approach 2 - Analyses of C.florida non-alignments/Approach 2 - Analyses of C.florida non-alignments/1.RelativeAbundances.zip
- Supporting Information - Approach 2 - Analyses of C.florida non-alignments/Approach 2 - Analyses of C.florida non-alignments/2.AlphaDiversityResults.zip
- Supporting Information - Approach 2 - Analyses of C.florida non-alignments/Approach 2 - Analyses of C.florida non-alignments/3.BetaDiversityResults.zip
- Supporting Information - Approach 2 - Analyses of C.florida non-alignments/Approach 2 - Analyses of C.florida non-alignments/4. Notebook.zip
