# Supplementary material for: Metagenomic study reveals hidden relationships among fungal diversity, variation of plant disease, and genetic distance in Cornus florida (Cornaceae)
Source: Front Plant Sci. 2024 Jan 11;14:1282188. doi: 10.3389/fpls.2023.1282188 (PMC10809005; doi:10.3389/fpls.2023.1282188)
Supplement: Supplementary file 3 [file DataSheet_3.zip]

Archive with 56 entries (56 files):
- Nov2023_Re-submit_RequestedAnalysis/Starting_files/distance-matrix_PopGenK4PCA1Paisetal2020_parsed.tsv
- Nov2023_Re-submit_RequestedAnalysis/Starting_files/Copy_of_distance-matrix_PopGenK4PCA1Paisetal2020.tsv
- Nov2023_Re-submit_RequestedAnalysis/New_outputs_to_unify/EPULDDESAlignedFeatures-BrayCurtis/Mantel_Results/bray-curtis_distance-matrix.tsv
- Nov2023_Re-submit_RequestedAnalysis/Starting_files/Copy_of_PopGenK4PCA2Paisetal2020.qza
- Nov2023_Re-submit_RequestedAnalysis/New_outputs_to_unify/EPULDDESAlignedFeatures-BrayCurtis/Ordination-Permenova_Results/ToBeNewFig7C/emperor (4).png
- Nov2023_Re-submit_RequestedAnalysis/New_outputs_to_unify/EPULDDESAlignedFeatures-WeightedUnifrac/Nov23RenalysisPDofEPULDDESAligns.pdf
- Nov2023_Re-submit_RequestedAnalysis/Starting_files/Copy_of_bioclim_envPC1_distance_matrix_parsed.tsv
- Nov2023_Re-submit_RequestedAnalysis/New_outputs_to_unify/EPULDDESAlignedFeatures-WeightedUnifrac/metadata_Nov2023Reanalysis.tsv
- Nov2023_Re-submit_RequestedAnalysis/Starting_files/bioclim_envPC1_distance_matrix_parsed.tsv
- Nov2023_Re-submit_RequestedAnalysis/Starting_files/NotSharedAcrossMatricesBlackList.tsv
- Nov2023_Re-submit_RequestedAnalysis/Starting_files/Copy_of_geographic_distance_matrix.qza
- Nov2023_Re-submit_RequestedAnalysis/New_outputs_to_unify/EPULDDESAlignedFeatures-BrayCurtis/Ordination-Permenova_Results/ToBeNewFig7C/emperor-settings (2) (2).json
- Nov2023_Re-submit_RequestedAnalysis/Starting_files/geographic_distance_matrix_parsed.tsv
- Nov2023_Re-submit_RequestedAnalysis/Starting_files/Copy_of_DDES.qza
- Nov2023_Re-submit_RequestedAnalysis/New_outputs_to_unify/EPULDDESAlignedFeatures-BrayCurtis/Ordination-Permenova_Results/ToBeNewFig7B/emperor-settings (1) (1).json
- Nov2023_Re-submit_RequestedAnalysis/Starting_files/Copy_of_PopGenK4PCA1Paisetal2020.qza
- Nov2023_Re-submit_RequestedAnalysis/Starting_files/Copy_of_tmean_month_collected.qza
- Nov2023_Re-submit_RequestedAnalysis/New_outputs_to_unify/EPULDDESAlignedFeatures-BrayCurtis/Ordination-Permenova_Results/County_occurrence_permanova.qzv
- Nov2023_Re-submit_RequestedAnalysis/New_outputs_to_unify/EPULDDESAlignedFeatures-WeightedUnifrac/notched_boxplots_by_highest_median_Nov2023.r
- Nov2023_Re-submit_RequestedAnalysis/Starting_files/ReanalysesNotesforNov-Dec2023Resubmit.ipynb
- Nov2023_Re-submit_RequestedAnalysis/Starting_files/Copy_of_geographic_distance_matrix.txt
- Nov2023_Re-submit_RequestedAnalysis/New_outputs_to_unify/EPULDDESAlignedFeatures-BrayCurtis/Ordination-Permenova_Results/ToBeNewFig7C/emperor-image-labels (4).svg
- Nov2023_Re-submit_RequestedAnalysis/Starting_files/Copy_of_sampleSite_metadata_expanded.tsv
- Nov2023_Re-submit_RequestedAnalysis/Starting_files/Copy_of_bioclim_envPC1.qza
- Nov2023_Re-submit_RequestedAnalysis/Starting_files/Copy_of_UNITE_ITS_taxa_in_Cornus.qza
- Nov2023_Re-submit_RequestedAnalysis/Starting_files/Copy_of_EPUL.qza
- Nov2023_Re-submit_RequestedAnalysis/New_outputs_to_unify/EPULDDESAlignedFeatures-BrayCurtis/Other_intermediate-misc_files/shannon_vector.qza
- Nov2023_Re-submit_RequestedAnalysis/New_outputs_to_unify/EPULDDESAlignedFeatures-BrayCurtis/Other_intermediate-misc_files/bray_curtis_pcoa_results.qza
- Nov2023_Re-submit_RequestedAnalysis/New_outputs_to_unify/EPULDDESAlignedFeatures-BrayCurtis/Ordination-Permenova_Results/ToBeNewFig7B/emperor-image (4).svg
- Nov2023_Re-submit_RequestedAnalysis/New_outputs_to_unify/EPULDDESAlignedFeatures-BrayCurtis/Mantel_Results/PartialMantelTestResults/FunBetaDivBC-GeoDist_Partial_Mantel.txt
- Nov2023_Re-submit_RequestedAnalysis/New_outputs_to_unify/EPULDDESAlignedFeatures-BrayCurtis/Ordination-Permenova_Results/ToBeNewFig7C/emperor-image (5).svg
- Nov2023_Re-submit_RequestedAnalysis/New_outputs_to_unify/EPULDDESAlignedFeatures-BrayCurtis/Other_intermediate-misc_files/evenness_vector.qza
- Nov2023_Re-submit_RequestedAnalysis/New_outputs_to_unify/EPULDDESAlignedFeatures-BrayCurtis/Ordination-Permenova_Results/ToBeNewFig7B/emperor (3).png
- Nov2023_Re-submit_RequestedAnalysis/New_outputs_to_unify/EPULDDESAlignedFeatures-BrayCurtis/Other_intermediate-misc_files/jaccard_pcoa_results.qza
- Nov2023_Re-submit_RequestedAnalysis/New_outputs_to_unify/EPULDDESAlignedFeatures-BrayCurtis/Mantel_Results/PartialMantelTestResults/FunBetaDivBC_envPC1-Partial_Mantel.txt
- Nov2023_Re-submit_RequestedAnalysis/New_outputs_to_unify/EPULDDESAlignedFeatures-BrayCurtis/Ordination-Permenova_Results/Disease_site_permanova.qzv
- Nov2023_Re-submit_RequestedAnalysis/New_outputs_to_unify/EPULDDESAlignedFeatures-BrayCurtis/Other_intermediate-misc_files/jaccard_distance_matrix.qza
- Nov2023_Re-submit_RequestedAnalysis/New_outputs_to_unify/EPULDDESAlignedFeatures-BrayCurtis/Other_intermediate-misc_files/observed_features_vector.qza
- Nov2023_Re-submit_RequestedAnalysis/New_outputs_to_unify/EPULDDESAlignedFeatures-BrayCurtis/Other_intermediate-misc_files/bray_curtis_distance_matrix.qza
- Nov2023_Re-submit_RequestedAnalysis/Starting_files/Copy_of_feature_table.qza
- Nov2023_Re-submit_RequestedAnalysis/New_outputs_to_unify/EPULDDESAlignedFeatures-BrayCurtis/Ordination-Permenova_Results/Cflorida_Popgen_K5cluster_permanova.qzv
- Nov2023_Re-submit_RequestedAnalysis/New_outputs_to_unify/EPULDDESAlignedFeatures-BrayCurtis/Other_intermediate-misc_files/rarefied_table.qza
- Nov2023_Re-submit_RequestedAnalysis/New_outputs_to_unify/EPULDDESAlignedFeatures-WeightedUnifrac/alpha_faith_PD_groups.qzv
- Nov2023_Re-submit_RequestedAnalysis/New_outputs_to_unify/EPULDDESAlignedFeatures-BrayCurtis/Ordination-Permenova_Results/ToBeNewFig7B/emperor-image-labels (3).svg
- Nov2023_Re-submit_RequestedAnalysis/New_outputs_to_unify/EPULDDESAlignedFeatures-BrayCurtis/Other_intermediate-misc_files/redone_fungi_ITS_hits_table.qza
- Nov2023_Re-submit_RequestedAnalysis/New_outputs_to_unify/EPULDDESAlignedFeatures-BrayCurtis/Other_intermediate-misc_files/alpha_groups.qzv
- Nov2023_Re-submit_RequestedAnalysis/New_outputs_to_unify/EPULDDESAlignedFeatures-BrayCurtis/Mantel_Results/FullMantelTestResults/betaDiversity_vs_PopGenK4PCA1Paisetal2020.qzv
- Nov2023_Re-submit_RequestedAnalysis/New_outputs_to_unify/EPULDDESAlignedFeatures-BrayCurtis/Mantel_Results/FullMantelTestResults/betaDiversity_vs_tmean_month_collected.qzv
- Nov2023_Re-submit_RequestedAnalysis/New_outputs_to_unify/EPULDDESAlignedFeatures-BrayCurtis/Ordination-Permenova_Results/bray_curtis_emperor.qzv
- Nov2023_Re-submit_RequestedAnalysis/New_outputs_to_unify/EPULDDESAlignedFeatures-BrayCurtis/Ordination-Permenova_Results/site_id_permanova.qzv
- Nov2023_Re-submit_RequestedAnalysis/New_outputs_to_unify/EPULDDESAlignedFeatures-BrayCurtis/Mantel_Results/FullMantelTestResults/betaDiversity_vs_PopGenK4PCA2Paisetal2020.qzv
- Nov2023_Re-submit_RequestedAnalysis/New_outputs_to_unify/EPULDDESAlignedFeatures-BrayCurtis/Other_intermediate-misc_files/jaccard_emperor.qzv
- Nov2023_Re-submit_RequestedAnalysis/New_outputs_to_unify/EPULDDESAlignedFeatures-BrayCurtis/Mantel_Results/FullMantelTestResults/betaDiversity_vs_envPC1.qzv
- Nov2023_Re-submit_RequestedAnalysis/New_outputs_to_unify/EPULDDESAlignedFeatures-BrayCurtis/Mantel_Results/FullMantelTestResults/betaDiversity_vs_DDES.qzv
- Nov2023_Re-submit_RequestedAnalysis/New_outputs_to_unify/EPULDDESAlignedFeatures-BrayCurtis/Mantel_Results/FullMantelTestResults/betaDiversity_vs_geographic_distance_matrix.qzv
- Nov2023_Re-submit_RequestedAnalysis/New_outputs_to_unify/EPULDDESAlignedFeatures-BrayCurtis/Mantel_Results/FullMantelTestResults/betaDiversity_vs_EPUL.qzv
