# Supplementary material for: Metagenomic study reveals hidden relationships among fungal diversity, variation of plant disease, and genetic distance in Cornus florida (Cornaceae)
Source: Front Plant Sci. 2024 Jan 11;14:1282188. doi: 10.3389/fpls.2023.1282188 (PMC10809005; doi:10.3389/fpls.2023.1282188)
Supplement: Supplementary file 3 [file DataSheet_3.zip › Nov2023_Re-submit_RequestedAnalysis/Starting_files/distance-matrix_PopGenK4PCA1Paisetal2020_parsed.tsv]

	SC-BR10	KS-GAL1	MO-CC6	NC-RW6	MI-FC12	MI-BD4	MO-LO9	MO-CC10	MI-BD10	MO-PC10	MO-PC7	MO-PC5	MO-PC15	SC-BR1	SC-BR8	MI-BD6	MO-PC12	MO-PC14	KS-GAL13	SC-PE2	SO-COFL9	MO-LO5	MI-FC2	MI-BD13	SC-BR4	KS-GAL4	MO-LO3	OH-AK4	SC-PE3	KS-GAL15	MI-BD5	MI-FC14	SC-PE9	MI-FC3	MO-PC4	MI-BD2	NC-RW13	MO-PC9	MI-FC13	MI-BD12	MO-PC6	SC-BR9	MI-BD9	NC-RW8	MO-PC8	MO-PC2	MI-FC7	MI-BD15	MO-CC5
SC-BR10	0.0	6.493068761	6.6268526770000005	0.7152640809999999	4.376593025	4.367548237	6.407318361	3.8232705460000003	3.7409413870000003	7.471384867	5.211438633	6.314740987	7.8017097589999995	0.4998860460000003	0.65305196	3.0982950320000002	7.04663526	5.198387873	7.545861692	0.16122766600000027	9.160554865	5.19277719	4.973592133	5.3612519	1.4991692910000003	7.039494576	6.396220189	5.027530146	0.2802510389999995	6.831476973	3.666437651	3.5032894050000003	0.3370398320000003	2.856908451	4.486317902	2.9679041350000004	0.6660649250000001	7.094453551	4.992286648	2.746588511	6.7114430370000004	0.5943954330000003	4.942007644	0.521089602	5.809418764	6.775711547	3.500484675	3.711522681	5.709275753
KS-GAL1	6.493068761	0.0	0.13378391600000006	5.77780468	2.116475736	2.1255205239999997	0.08575039999999978	2.6697982149999997	2.7521273739999996	0.9783161060000003	1.2816301279999998	0.178327774	1.308640998	6.992954807	7.146120721	3.3947737289999997	0.553566499	1.2946808879999998	1.052792931	6.654296427	15.653623626	1.3002915709999998	1.5194766279999998	1.131816861	4.99389947	0.5464258150000001	0.09684857199999986	1.4655386149999998	6.7733197999999994	0.33840821200000004	2.82663111	2.9897793559999997	6.830108593	3.63616031	2.006750859	3.5251646259999996	5.827003835999999	0.60138479	1.5007821129999999	3.74648025	0.21837427600000003	5.898673327999999	1.5510611169999997	7.014158363	0.6836499969999998	0.28264278600000026	2.992584086	2.78154608	0.783793008
MO-CC6	6.6268526770000005	0.13378391600000006	0.0	5.911588596	2.250259652	2.2593044399999997	0.21953431599999984	2.8035821309999998	2.88591129	0.8445321900000002	1.4154140439999998	0.31211169000000005	1.174857082	7.126738723000001	7.279904637	3.528557645	0.41978258299999993	1.4284648039999999	0.9190090149999999	6.788080343000001	15.787407542	1.4340754869999999	1.6532605439999999	1.265600777	5.127683385999999	0.41264189900000003	0.2306324879999999	1.5993225309999999	6.907103716	0.20462429599999998	2.9604150259999997	3.123563272	6.963892509000001	3.769944226	2.140534775	3.658948542	5.960787752	0.46760087399999994	1.634566029	3.880264166	0.08459035999999998	6.032457244	1.6848450329999998	7.1479422790000005	0.8174339129999999	0.1488588700000002	3.126368002	2.915329996	0.917576924
NC-RW6	0.7152640809999999	5.77780468	5.911588596	0.0	3.661328944	3.6522841560000003	5.692054280000001	3.1080064650000003	3.0256773060000004	6.756120786	4.496174552	5.599476906	7.0864456780000005	1.2151501270000002	1.368316041	2.3830309510000003	6.331371179	4.483123792000001	6.830597611	0.8764917470000002	9.875818945999999	4.477513109	4.258328052	4.645987819	0.7839052100000004	6.324230495	5.680956108	4.312266065	0.9955151199999994	6.116212892	2.95117357	2.7880253240000004	1.0523039130000003	2.14164437	3.771053821	2.2526400540000004	0.0491991559999998	6.37918947	4.277022567	2.03132443	5.996178956	0.12086864799999963	4.226743563	1.236353683	5.094154683	6.060447466	2.785220594	2.9962586	4.994011672
MI-FC12	4.376593025	2.116475736	2.250259652	3.661328944	0.0	0.00904478799999997	2.030725336	0.553322479	0.6356516379999999	3.0947918420000002	0.8348456080000002	1.938147962	3.425116734	4.876479071	5.029644985	1.278297993	2.670042235	0.8217948480000001	3.169268667	4.537820691	13.53714789	0.8161841650000001	0.5969991080000001	0.984658875	2.8774237339999997	2.662901551	2.019627164	0.6509371210000001	4.6568440639999995	2.454883948	0.710155374	0.87330362	4.713632857	1.519684574	0.109724877	1.4086888899999999	3.7105281	2.717860526	0.6156936230000001	1.630004514	2.334850012	3.7821975919999997	0.565414619	4.897682627	1.432825739	2.399118522	0.87610835	0.665070344	1.332682728
MI-BD4	4.367548237	2.1255205239999997	2.2593044399999997	3.6522841560000003	0.00904478799999997	0.0	2.039770124	0.544277691	0.6266068499999999	3.10383663	0.8438903960000002	1.94719275	3.4341615219999997	4.867434283000001	5.020600197	1.269253205	2.6790870229999997	0.8308396360000001	3.1783134549999996	4.5287759030000005	13.528103102	0.8252289530000001	0.6060438960000001	0.993703663	2.868378946	2.671946339	2.028671952	0.6599819090000001	4.647799276	2.4639287359999997	0.701110586	0.864258832	4.704588069000001	1.510639786	0.11876966499999997	1.399644102	3.701483312	2.7269053139999997	0.624738411	1.620959726	2.3438947999999997	3.773152804	0.574459407	4.888637839	1.441870527	2.40816331	0.867063562	0.656025556	1.341727516
MO-LO9	6.407318361	0.08575039999999978	0.21953431599999984	5.692054280000001	2.030725336	2.039770124	0.0	2.584047815	2.6663769740000003	1.064066506	1.195879728	0.09257737400000021	1.3943913979999998	6.907204407	7.060370321000001	3.309023329	0.6393168989999998	1.208930488	1.1385433309999997	6.568546027	15.567873226	1.214541171	1.433726228	1.0460664610000001	4.90814907	0.6321762149999999	0.011098172000000073	1.379788215	6.687569399999999	0.4241586119999998	2.74088071	2.9040289560000003	6.744358193	3.55040991	1.921000459	3.4394142260000002	5.741253436	0.6871351899999998	1.415031713	3.66072985	0.3041246759999998	5.812922928	1.465310717	6.928407963	0.5978995970000001	0.36839318600000004	2.906833686	2.6957956800000002	0.6980426080000002
MO-CC10	3.8232705460000003	2.6697982149999997	2.8035821309999998	3.1080064650000003	0.553322479	0.544277691	2.584047815	0.0	0.08232915899999999	3.648114321	1.3881680870000002	2.4914704409999997	3.9784392129999997	4.323156592	4.476322506	0.724975514	3.2233647139999997	1.3751173270000001	3.7225911459999996	3.9844982120000005	12.983825411	1.369506644	1.150321587	1.537981354	2.324101255	3.21622403	2.572949643	1.2042596	4.103521584999999	3.0082064269999997	0.15683289500000003	0.319981141	4.160310378	0.966362095	0.663047356	0.8553664109999999	3.157205621	3.2711830049999997	1.169016102	1.076682035	2.8881724909999997	3.228875113	1.118737098	4.344360148	1.986148218	2.952441001	0.32278587099999995	0.111747865	1.886005207
MI-BD10	3.7409413870000003	2.7521273739999996	2.88591129	3.0256773060000004	0.6356516379999999	0.6266068499999999	2.6663769740000003	0.08232915899999999	0.0	3.73044348	1.470497246	2.5737996	4.060768372	4.240827433000001	4.393993347	0.642646355	3.305693873	1.457446486	3.8049203049999996	3.9021690530000006	12.901496252	1.451835803	1.232650746	1.620310513	2.241772096	3.2985531889999997	2.6552788019999998	1.286588759	4.021192426	3.0905355859999997	0.07450373600000004	0.23765198200000004	4.077981219000001	0.8840329360000001	0.745376515	0.773037252	3.0748764619999998	3.3535121639999996	1.251345261	0.994352876	2.97050165	3.1465459539999996	1.201066257	4.262030989	2.068477377	3.03477016	0.24045671199999996	0.029418706000000017	1.968334366
MO-PC10	7.471384867	0.9783161060000003	0.8445321900000002	6.756120786	3.0947918420000002	3.10383663	1.064066506	3.648114321	3.73044348	0.0	2.259946234	1.1566438800000003	0.3303248919999997	7.971270913000001	8.124436827	4.373089835	0.4247496070000003	2.272996994	0.07447682499999964	7.6326125330000005	16.631939732	2.278607677	2.497792734	2.110132967	5.972215576	0.4318902910000002	1.0751646780000002	2.443854721	7.751635906	0.6399078940000003	3.8049472160000004	3.968095462	7.808424699000001	4.6144764160000005	2.985066965	4.503480732	6.805319942000001	0.3769313160000003	2.479098219	4.724796356000001	0.7599418300000003	6.876989434	2.529377223	7.992474469	1.6619661030000001	0.69567332	3.970900192	3.7598621860000003	1.7621091140000003
MO-PC7	5.211438633	1.2816301279999998	1.4154140439999998	4.496174552	0.8348456080000002	0.8438903960000002	1.195879728	1.3881680870000002	1.470497246	2.259946234	0.0	1.1033023539999998	2.5902711259999998	5.7113246790000005	5.864490593	2.113143601	1.8351966269999997	0.01305076000000005	2.3344230589999997	5.3726662990000005	14.371993498	0.018661443000000055	0.23784650000000007	0.14981326699999986	3.712269342	1.8280559429999998	1.184781556	0.18390848700000006	5.491689672	1.6200383399999998	1.5450009820000001	1.7081492280000001	5.5484784650000005	2.3545301820000004	0.7251207310000001	2.243534498	4.545373708	1.8830149179999998	0.2191519850000001	2.464850122	1.5000044039999998	4.6170431999999995	0.26943098900000007	5.732528235	0.5979801309999999	1.564272914	1.7109539580000002	1.499915952	0.4978371199999998
MO-PC5	6.314740987	0.178327774	0.31211169000000005	5.599476906	1.938147962	1.94719275	0.09257737400000021	2.4914704409999997	2.5737996	1.1566438800000003	1.1033023539999998	0.0	1.486968772	6.814627033000001	6.9677929469999995	3.2164459549999997	0.731894273	1.1163531139999998	1.231120705	6.475968653000001	15.475295852	1.1219637969999998	1.3411488539999998	0.9534890869999999	4.815571695999999	0.7247535890000001	0.08147920200000014	1.2872108409999998	6.594992026	0.516735986	2.6483033359999997	2.811451582	6.651780819000001	3.4578325359999997	1.8284230849999998	3.346836852	5.648676062	0.779712564	1.3224543389999999	3.568152476	0.39670205000000003	5.720345554	1.3727333429999997	6.835830589	0.5053222229999998	0.46097056000000025	2.814256312	2.603218306	0.605465234
MO-PC15	7.8017097589999995	1.308640998	1.174857082	7.0864456780000005	3.425116734	3.4341615219999997	1.3943913979999998	3.9784392129999997	4.060768372	0.3303248919999997	2.5902711259999998	1.486968772	0.0	8.301595805	8.454761719	4.703414727	0.755074499	2.603321886	0.25584806700000007	7.962937425	16.962264624	2.608932569	2.828117626	2.440457859	6.302540468	0.7622151829999999	1.4054895699999999	2.774179613	8.081960797999999	0.970232786	4.135272108	4.298420354	8.138749591	4.944801308	3.315391857	4.833805624	7.135644834	0.707256208	2.809423111	5.055121248	1.090266722	7.207314326	2.8597021149999997	8.322799361	1.9922909949999998	1.0259982119999997	4.3012250839999995	4.090187078	2.092434006
SC-BR1	0.4998860460000003	6.992954807	7.126738723000001	1.2151501270000002	4.876479071	4.867434283000001	6.907204407	4.323156592	4.240827433000001	7.971270913000001	5.7113246790000005	6.814627033000001	8.301595805	0.0	0.15316591399999968	3.5981810780000005	7.546521306000001	5.698273919	8.045747738	0.33865838000000004	8.660668819	5.6926632360000005	5.473478179000001	5.861137946	1.9990553370000006	7.539380622	6.896106235	5.5274161920000004	0.21963500700000083	7.331363019	4.166323697	4.003175451000001	0.162846214	3.356794497	4.986203948	3.4677901810000007	1.1659509710000004	7.594339597	5.492172694000001	3.2464745570000004	7.211329083000001	1.0942814790000006	5.441893690000001	0.02120355599999968	6.30930481	7.2755975930000005	4.000370721	4.211408727	6.209161799
SC-BR8	0.65305196	7.146120721	7.279904637	1.368316041	5.029644985	5.020600197	7.060370321000001	4.476322506	4.393993347	8.124436827	5.864490593	6.9677929469999995	8.454761719	0.15316591399999968	0.0	3.751346992	7.6996872199999995	5.851439833000001	8.198913652	0.4918242939999997	8.507502904999999	5.84582915	5.626644093	6.01430386	2.1522212510000003	7.692546536	7.049272149	5.680582106	0.3728009210000005	7.484528933	4.319489611	4.156341365	0.31601212799999967	3.509960411	5.139369862	3.6209560950000004	1.3191168850000001	7.747505511	5.645338608	3.399640471	7.3644949969999995	1.2474473930000003	5.595059604	0.131962358	6.462470724	7.428763507	4.153536635	4.364574641	6.362327713
MI-BD6	3.0982950320000002	3.3947737289999997	3.528557645	2.3830309510000003	1.278297993	1.269253205	3.309023329	0.724975514	0.642646355	4.373089835	2.113143601	3.2164459549999997	4.703414727	3.5981810780000005	3.751346992	0.0	3.9483402279999997	2.100092841	4.44756666	3.2595226980000005	12.258849897	2.094482158	1.8752971010000001	2.262956868	1.599125741	3.941199544	3.297925157	1.929235114	3.3785460709999997	3.733181941	0.568142619	0.40499437299999996	3.4353348640000005	0.2413865810000001	1.38802287	0.13039089699999995	2.432230107	3.9961585189999997	1.893991616	0.351706521	3.6131480049999998	2.503899599	1.843712612	3.619384634	2.711123732	3.677416515	0.40218964300000004	0.6132276489999999	2.610980721
MO-PC12	7.04663526	0.553566499	0.41978258299999993	6.331371179	2.670042235	2.6790870229999997	0.6393168989999998	3.2233647139999997	3.305693873	0.4247496070000003	1.8351966269999997	0.731894273	0.755074499	7.546521306000001	7.6996872199999995	3.9483402279999997	0.0	1.8482473869999998	0.49922643199999994	7.207862926000001	16.207190125	1.8538580699999998	2.073043127	1.6853833599999999	5.547465968999999	0.007140683999999897	0.6504150709999998	2.019105114	7.326886299	0.21515828699999995	3.3801976089999997	3.543345855	7.383675092000001	4.189726809	2.560317358	4.078731125	6.380570335	0.04781829100000001	2.054348612	4.300046749	0.33519222299999996	6.452239827	2.1046276159999997	7.567724862	1.2372164959999998	0.27092371299999973	3.546150585	3.335112579	1.337359507
MO-PC14	5.198387873	1.2946808879999998	1.4284648039999999	4.483123792000001	0.8217948480000001	0.8308396360000001	1.208930488	1.3751173270000001	1.457446486	2.272996994	0.01305076000000005	1.1163531139999998	2.603321886	5.698273919	5.851439833000001	2.100092841	1.8482473869999998	0.0	2.3474738189999997	5.359615539	14.358942738	0.005610683000000005	0.22479574000000002	0.1628640269999999	3.699218582	1.841106703	1.197832316	0.17085772700000001	5.478638911999999	1.6330890999999998	1.531950222	1.695098468	5.535427705	2.341479422	0.712069971	2.230483738	4.532322948	1.8960656779999998	0.20610122500000005	2.451799362	1.5130551639999998	4.60399244	0.256380229	5.719477475	0.611030891	1.577323674	1.6979031980000001	1.486865192	0.5108878799999998
KS-GAL13	7.545861692	1.052792931	0.9190090149999999	6.830597611	3.169268667	3.1783134549999996	1.1385433309999997	3.7225911459999996	3.8049203049999996	0.07447682499999964	2.3344230589999997	1.231120705	0.25584806700000007	8.045747738	8.198913652	4.44756666	0.49922643199999994	2.3474738189999997	0.0	7.707089358	16.706416557	2.3530845019999997	2.5722695589999995	2.184609792	6.046692401	0.5063671159999998	1.1496415029999998	2.5183315459999998	7.826112730999999	0.7143847189999999	3.879424041	4.042572287	7.882901524	4.688953241	3.0595437899999998	4.5779575569999995	6.879796767	0.45140814099999993	2.5535750439999996	4.799273181	0.8344186549999999	6.951466259	2.6038540479999996	8.066951293999999	1.7364429279999998	0.7701501449999997	4.045377017	3.834339011	1.836585939
SC-PE2	0.16122766600000027	6.654296427	6.788080343000001	0.8764917470000002	4.537820691	4.5287759030000005	6.568546027	3.9844982120000005	3.9021690530000006	7.6326125330000005	5.3726662990000005	6.475968653000001	7.962937425	0.33865838000000004	0.4918242939999997	3.2595226980000005	7.207862926000001	5.359615539	7.707089358	0.0	8.999327199	5.354004856	5.134819799000001	5.522479566	1.6603969570000006	7.200722242	6.557447855	5.188757812	0.11902337299999921	6.992704639	3.827665317	3.6645170710000006	0.17581216600000005	3.018136117	4.647545568	3.1291318010000007	0.8272925910000004	7.255681217	5.153514314000001	2.9078161770000004	6.872670703000001	0.7556230990000006	5.1032353100000005	0.3598619359999997	5.97064643	6.9369392130000005	3.6617123410000003	3.872750347	5.870503419
SO-COFL9	9.160554865	15.653623626	15.787407542	9.875818945999999	13.53714789	13.528103102	15.567873226	12.983825411	12.901496252	16.631939732	14.371993498	15.475295852	16.962264624	8.660668819	8.507502904999999	12.258849897	16.207190125	14.358942738	16.706416557	8.999327199	0.0	14.353332055	14.134146998	14.521806765000001	10.659724156	16.200049441	15.556775054	14.188085011	8.880303826	15.992031837999999	12.826992516	12.66384427	8.823515033	12.017463316	13.646872767	12.128459	9.82661979	16.255008416	14.152841513	11.907143376	15.871997902	9.754950298	14.102562509	8.639465263	14.969973629	15.936266412	12.66103954	12.872077546	14.869830618
MO-LO5	5.19277719	1.3002915709999998	1.4340754869999999	4.477513109	0.8161841650000001	0.8252289530000001	1.214541171	1.369506644	1.451835803	2.278607677	0.018661443000000055	1.1219637969999998	2.608932569	5.6926632360000005	5.84582915	2.094482158	1.8538580699999998	0.005610683000000005	2.3530845019999997	5.354004856	14.353332055	0.0	0.21918505700000002	0.16847470999999992	3.693607899	1.846717386	1.203442999	0.165247044	5.473028229	1.6386997829999999	1.526339539	1.689487785	5.5298170220000005	2.3358687390000004	0.706459288	2.2248730549999998	4.5267122650000005	1.9016763609999998	0.20049054200000005	2.446188679	1.5186658469999998	4.598381757	0.250769546	5.713866792	0.616641574	1.582934357	1.692292515	1.481254509	0.5164985629999999
MI-FC2	4.973592133	1.5194766279999998	1.6532605439999999	4.258328052	0.5969991080000001	0.6060438960000001	1.433726228	1.150321587	1.232650746	2.497792734	0.23784650000000007	1.3411488539999998	2.828117626	5.473478179000001	5.626644093	1.8752971010000001	2.073043127	0.22479574000000002	2.5722695589999995	5.134819799000001	14.134146998	0.21918505700000002	0.0	0.38765976699999993	3.474422842	2.0659024429999997	1.422628056	0.05393801300000001	5.253843172	1.8578848399999999	1.307154482	1.470302728	5.310631965000001	2.116683682	0.48727423100000006	2.005687998	4.307527208	2.1208614179999996	0.018694514999999967	2.227003622	1.7378509039999999	4.3791967	0.03158448899999999	5.494681735	0.835826631	1.802119414	1.4731074579999999	1.262069452	0.7356836199999999
MI-BD13	5.3612519	1.131816861	1.265600777	4.645987819	0.984658875	0.993703663	1.0460664610000001	1.537981354	1.620310513	2.110132967	0.14981326699999986	0.9534890869999999	2.440457859	5.861137946	6.01430386	2.262956868	1.6853833599999999	0.1628640269999999	2.184609792	5.522479566	14.521806765000001	0.16847470999999992	0.38765976699999993	0.0	3.8620826089999998	1.678242676	1.034968289	0.3337217539999999	5.6415029389999996	1.470225073	1.694814249	1.857962495	5.698291732	2.5043434490000003	0.8749339979999999	2.3933477649999997	4.695186975	1.733201651	0.36896525199999997	2.614663389	1.350191137	4.766856467	0.4192442559999999	5.882341502	0.44816686400000005	1.4144596470000002	1.860767225	1.649729219	0.34802385299999994
SC-BR4	1.4991692910000003	4.99389947	5.127683385999999	0.7839052100000004	2.8774237339999997	2.868378946	4.90814907	2.324101255	2.241772096	5.972215576	3.712269342	4.815571695999999	6.302540468	1.9990553370000006	2.1522212510000003	1.599125741	5.547465968999999	3.699218582	6.046692401	1.6603969570000006	10.659724156	3.693607899	3.474422842	3.8620826089999998	0.0	5.540325285	4.897050898	3.528360855	1.7794203299999998	5.332307682	2.1672683599999996	2.004120114	1.8362091230000006	1.3577391599999997	2.987148611	1.4687348439999999	0.8331043660000002	5.59528426	3.493117357	1.2474192199999998	5.212273745999999	0.904773858	3.442838353	2.0202588930000003	4.310249473	5.276542256	2.0013153839999998	2.2123533899999996	4.210106462
KS-GAL4	7.039494576	0.5464258150000001	0.41264189900000003	6.324230495	2.662901551	2.671946339	0.6321762149999999	3.21622403	3.2985531889999997	0.4318902910000002	1.8280559429999998	0.7247535890000001	0.7622151829999999	7.539380622	7.692546536	3.941199544	0.007140683999999897	1.841106703	0.5063671159999998	7.200722242	16.200049441	1.846717386	2.0659024429999997	1.678242676	5.540325285	0.0	0.643274387	2.01196443	7.3197456149999995	0.20801760300000005	3.373056925	3.5362051709999998	7.376534408	4.182586125	2.553176674	4.071590441	6.373429651	0.05495897499999991	2.0472079279999997	4.292906065	0.32805153900000006	6.445099143	2.097486932	7.560584178	1.230075812	0.26378302899999984	3.539009901	3.327971895	1.330218823
MO-LO3	6.396220189	0.09684857199999986	0.2306324879999999	5.680956108	2.019627164	2.028671952	0.011098172000000073	2.572949643	2.6552788019999998	1.0751646780000002	1.184781556	0.08147920200000014	1.4054895699999999	6.896106235	7.049272149	3.297925157	0.6504150709999998	1.197832316	1.1496415029999998	6.557447855	15.556775054	1.203442999	1.422628056	1.034968289	4.897050898	0.643274387	0.0	1.368690043	6.676471228	0.4352567839999999	2.7297825380000003	2.892930784	6.733260021	3.5393117380000003	1.909902287	3.4283160539999997	5.730155264	0.6982333619999999	1.403933541	3.649631678	0.3152228479999999	5.801824756	1.4542125449999999	6.917309791	0.586801425	0.3794913580000001	2.895735514	2.684697508	0.6869444360000001
OH-AK4	5.027530146	1.4655386149999998	1.5993225309999999	4.312266065	0.6509371210000001	0.6599819090000001	1.379788215	1.2042596	1.286588759	2.443854721	0.18390848700000006	1.2872108409999998	2.774179613	5.5274161920000004	5.680582106	1.929235114	2.019105114	0.17085772700000001	2.5183315459999998	5.188757812	14.188085011	0.165247044	0.05393801300000001	0.3337217539999999	3.528360855	2.01196443	1.368690043	0.0	5.307781185	1.8039468269999999	1.361092495	1.524240741	5.3645699780000005	2.1706216950000004	0.541212244	2.0596260109999998	4.361465221	2.066923405	0.03524349800000004	2.280941635	1.6839128909999999	4.433134712999999	0.085522502	5.548619748	0.781888618	1.748181401	1.527045471	1.316007465	0.6817456069999999
SC-PE3	0.2802510389999995	6.7733197999999994	6.907103716	0.9955151199999994	4.6568440639999995	4.647799276	6.687569399999999	4.103521584999999	4.021192426	7.751635906	5.491689672	6.594992026	8.081960797999999	0.21963500700000083	0.3728009210000005	3.3785460709999997	7.326886299	5.478638911999999	7.826112730999999	0.11902337299999921	8.880303826	5.473028229	5.253843172	5.6415029389999996	1.7794203299999998	7.3197456149999995	6.676471228	5.307781185	0.0	7.1117280119999995	3.9466886899999993	3.783540444	0.05678879300000084	3.1371594899999993	4.766568940999999	3.248155174	0.9463159639999996	7.3747045899999994	5.272537687	3.0268395499999996	6.991694076	0.8746464719999998	5.222258683	0.2408385630000005	6.089669803	7.055962586	3.7807357139999995	3.9917737199999994	5.9895267919999995
KS-GAL15	6.831476973	0.33840821200000004	0.20462429599999998	6.116212892	2.454883948	2.4639287359999997	0.4241586119999998	3.0082064269999997	3.0905355859999997	0.6399078940000003	1.6200383399999998	0.516735986	0.970232786	7.331363019	7.484528933	3.733181941	0.21515828699999995	1.6330890999999998	0.7143847189999999	6.992704639	15.992031837999999	1.6386997829999999	1.8578848399999999	1.470225073	5.332307682	0.20801760300000005	0.4352567839999999	1.8039468269999999	7.1117280119999995	0.0	3.165039322	3.3281875679999997	7.168516805	3.974568522	2.345159071	3.8635728379999996	6.165412048	0.26297657799999996	1.839190325	4.084888462	0.12003393600000001	6.23708154	1.8894693289999998	7.352566575	1.0220582089999999	0.055765425999999785	3.330992298	3.119954292	1.12220122
MI-BD5	3.666437651	2.82663111	2.9604150259999997	2.95117357	0.710155374	0.701110586	2.74088071	0.15683289500000003	0.07450373600000004	3.8049472160000004	1.5450009820000001	2.6483033359999997	4.135272108	4.166323697	4.319489611	0.568142619	3.3801976089999997	1.531950222	3.879424041	3.827665317	12.826992516	1.526339539	1.307154482	1.694814249	2.1672683599999996	3.373056925	2.7297825380000003	1.361092495	3.9466886899999993	3.165039322	0.0	0.163148246	4.003477483	0.8095292000000001	0.8198802510000001	0.6985335159999999	3.000372726	3.4280159	1.325848997	0.91984914	3.0450053859999997	3.072042218	1.275569993	4.187527253	2.1429811130000003	3.1092738960000004	0.16595297599999992	0.045085030000000026	2.042838102
MI-FC14	3.5032894050000003	2.9897793559999997	3.123563272	2.7880253240000004	0.87330362	0.864258832	2.9040289560000003	0.319981141	0.23765198200000004	3.968095462	1.7081492280000001	2.811451582	4.298420354	4.003175451000001	4.156341365	0.40499437299999996	3.543345855	1.695098468	4.042572287	3.6645170710000006	12.66384427	1.689487785	1.470302728	1.857962495	2.004120114	3.5362051709999998	2.892930784	1.524240741	3.783540444	3.3281875679999997	0.163148246	0.0	3.8403292370000006	0.6463809540000001	0.9830284970000001	0.5353852699999999	2.8372244799999997	3.5911641459999997	1.488997243	0.756700894	3.208153632	2.9088939719999996	1.438718239	4.024379007	2.306129359	3.272422142	0.002804729999999922	0.20823327600000002	2.2059863479999997
SC-PE9	0.3370398320000003	6.830108593	6.963892509000001	1.0523039130000003	4.713632857	4.704588069000001	6.744358193	4.160310378	4.077981219000001	7.808424699000001	5.5484784650000005	6.651780819000001	8.138749591	0.162846214	0.31601212799999967	3.4353348640000005	7.383675092000001	5.535427705	7.882901524	0.17581216600000005	8.823515033	5.5298170220000005	5.310631965000001	5.698291732	1.8362091230000006	7.376534408	6.733260021	5.3645699780000005	0.05678879300000084	7.168516805	4.003477483	3.8403292370000006	0.0	3.193948283	4.823357734	3.3049439670000007	1.0031047570000005	7.431493383	5.329326480000001	3.0836283430000004	7.048482869000001	0.9314352650000006	5.279047476000001	0.18404976999999967	6.146458596	7.1127513790000005	3.8375245070000004	4.048562513	6.046315585
MI-FC3	2.856908451	3.63616031	3.769944226	2.14164437	1.519684574	1.510639786	3.55040991	0.966362095	0.8840329360000001	4.6144764160000005	2.3545301820000004	3.4578325359999997	4.944801308	3.356794497	3.509960411	0.2413865810000001	4.189726809	2.341479422	4.688953241	3.018136117	12.017463316	2.3358687390000004	2.116683682	2.5043434490000003	1.3577391599999997	4.182586125	3.5393117380000003	2.1706216950000004	3.1371594899999993	3.974568522	0.8095292000000001	0.6463809540000001	3.193948283	0.0	1.6294094510000001	0.11099568400000015	2.190843526	4.2375451	2.135378197	0.1103199399999999	3.8545345859999998	2.262513018	2.085099193	3.377998053	2.9525103130000003	3.9188030960000004	0.6435762240000001	0.8546142300000001	2.852367302
MO-PC4	4.486317902	2.006750859	2.140534775	3.771053821	0.109724877	0.11876966499999997	1.921000459	0.663047356	0.745376515	2.985066965	0.7251207310000001	1.8284230849999998	3.315391857	4.986203948	5.139369862	1.38802287	2.560317358	0.712069971	3.0595437899999998	4.647545568	13.646872767	0.706459288	0.48727423100000006	0.8749339979999999	2.987148611	2.553176674	1.909902287	0.541212244	4.766568940999999	2.345159071	0.8198802510000001	0.9830284970000001	4.823357734	1.6294094510000001	0.0	1.518413767	3.820252977	2.608135649	0.505968746	1.739729391	2.225125135	3.891922469	0.45568974200000006	5.007407504	1.323100862	2.289393645	0.9858332269999999	0.774795221	1.2229578509999999
MI-BD2	2.9679041350000004	3.5251646259999996	3.658948542	2.2526400540000004	1.4086888899999999	1.399644102	3.4394142260000002	0.8553664109999999	0.773037252	4.503480732	2.243534498	3.346836852	4.833805624	3.4677901810000007	3.6209560950000004	0.13039089699999995	4.078731125	2.230483738	4.5779575569999995	3.1291318010000007	12.128459	2.2248730549999998	2.005687998	2.3933477649999997	1.4687348439999999	4.071590441	3.4283160539999997	2.0596260109999998	3.248155174	3.8635728379999996	0.6985335159999999	0.5353852699999999	3.3049439670000007	0.11099568400000015	1.518413767	0.0	2.30183921	4.126549416	2.024382513	0.22131562400000004	3.743538902	2.3735087019999996	1.9741035089999999	3.4889937370000004	2.8415146289999997	3.807807412	0.53258054	0.743618546	2.7413716179999996
NC-RW13	0.6660649250000001	5.827003835999999	5.960787752	0.0491991559999998	3.7105281	3.701483312	5.741253436	3.157205621	3.0748764619999998	6.805319942000001	4.545373708	5.648676062	7.135644834	1.1659509710000004	1.3191168850000001	2.432230107	6.380570335	4.532322948	6.879796767	0.8272925910000004	9.82661979	4.5267122650000005	4.307527208	4.695186975	0.8331043660000002	6.373429651	5.730155264	4.361465221	0.9463159639999996	6.165412048	3.000372726	2.8372244799999997	1.0031047570000005	2.190843526	3.820252977	2.30183921	0.0	6.428388626	4.326221723	2.080523586	6.045378112	0.07166949199999983	4.275942719	1.1871545270000001	5.1433538389999995	6.109646622	2.83441975	3.045457756	5.043210827999999
MO-PC9	7.094453551	0.60138479	0.46760087399999994	6.37918947	2.717860526	2.7269053139999997	0.6871351899999998	3.2711830049999997	3.3535121639999996	0.3769313160000003	1.8830149179999998	0.779712564	0.707256208	7.594339597	7.747505511	3.9961585189999997	0.04781829100000001	1.8960656779999998	0.45140814099999993	7.255681217	16.255008416	1.9016763609999998	2.1208614179999996	1.733201651	5.59528426	0.05495897499999991	0.6982333619999999	2.066923405	7.3747045899999994	0.26297657799999996	3.4280159	3.5911641459999997	7.431493383	4.2375451	2.608135649	4.126549416	6.428388626	0.0	2.1021669029999996	4.34786504	0.38301051399999997	6.500058118	2.1524459069999997	7.615543153	1.2850347869999998	0.31874200399999975	3.593968876	3.38293087	1.385177798
MI-FC13	4.992286648	1.5007821129999999	1.634566029	4.277022567	0.6156936230000001	0.624738411	1.415031713	1.169016102	1.251345261	2.479098219	0.2191519850000001	1.3224543389999999	2.809423111	5.492172694000001	5.645338608	1.893991616	2.054348612	0.20610122500000005	2.5535750439999996	5.153514314000001	14.152841513	0.20049054200000005	0.018694514999999967	0.36896525199999997	3.493117357	2.0472079279999997	1.403933541	0.03524349800000004	5.272537687	1.839190325	1.325848997	1.488997243	5.329326480000001	2.135378197	0.505968746	2.024382513	4.326221723	2.1021669029999996	0.0	2.2456981369999998	1.719156389	4.397891215	0.05027900399999996	5.51337625	0.817132116	1.7834248990000001	1.4918019729999998	1.280763967	0.7169891049999999
MI-BD12	2.746588511	3.74648025	3.880264166	2.03132443	1.630004514	1.620959726	3.66072985	1.076682035	0.994352876	4.724796356000001	2.464850122	3.568152476	5.055121248	3.2464745570000004	3.399640471	0.351706521	4.300046749	2.451799362	4.799273181	2.9078161770000004	11.907143376	2.446188679	2.227003622	2.614663389	1.2474192199999998	4.292906065	3.649631678	2.280941635	3.0268395499999996	4.084888462	0.91984914	0.756700894	3.0836283430000004	0.1103199399999999	1.739729391	0.22131562400000004	2.080523586	4.34786504	2.2456981369999998	0.0	3.964854526	2.152193078	2.195419133	3.267678113	3.062830253	4.029123036	0.753896164	0.96493417	2.962687242
MO-PC6	6.7114430370000004	0.21837427600000003	0.08459035999999998	5.996178956	2.334850012	2.3438947999999997	0.3041246759999998	2.8881724909999997	2.97050165	0.7599418300000003	1.5000044039999998	0.39670205000000003	1.090266722	7.211329083000001	7.3644949969999995	3.6131480049999998	0.33519222299999996	1.5130551639999998	0.8344186549999999	6.872670703000001	15.871997902	1.5186658469999998	1.7378509039999999	1.350191137	5.212273745999999	0.32805153900000006	0.3152228479999999	1.6839128909999999	6.991694076	0.12003393600000001	3.0450053859999997	3.208153632	7.048482869000001	3.8545345859999998	2.225125135	3.743538902	6.045378112	0.38301051399999997	1.719156389	3.964854526	0.0	6.117047604	1.7694353929999997	7.232532639	0.9020242729999999	0.06426851000000022	3.210958362	2.999920356	1.002167284
SC-BR9	0.5943954330000003	5.898673327999999	6.032457244	0.12086864799999963	3.7821975919999997	3.773152804	5.812922928	3.228875113	3.1465459539999996	6.876989434	4.6170431999999995	5.720345554	7.207314326	1.0942814790000006	1.2474473930000003	2.503899599	6.452239827	4.60399244	6.951466259	0.7556230990000006	9.754950298	4.598381757	4.3791967	4.766856467	0.904773858	6.445099143	5.801824756	4.433134712999999	0.8746464719999998	6.23708154	3.072042218	2.9088939719999996	0.9314352650000006	2.262513018	3.891922469	2.3735087019999996	0.07166949199999983	6.500058118	4.397891215	2.152193078	6.117047604	0.0	4.3476122109999995	1.1154850350000003	5.215023330999999	6.1813161139999995	2.9060892419999997	3.1171272479999996	5.114880319999999
MI-BD9	4.942007644	1.5510611169999997	1.6848450329999998	4.226743563	0.565414619	0.574459407	1.465310717	1.118737098	1.201066257	2.529377223	0.26943098900000007	1.3727333429999997	2.8597021149999997	5.441893690000001	5.595059604	1.843712612	2.1046276159999997	0.256380229	2.6038540479999996	5.1032353100000005	14.102562509	0.250769546	0.03158448899999999	0.4192442559999999	3.442838353	2.097486932	1.4542125449999999	0.085522502	5.222258683	1.8894693289999998	1.275569993	1.438718239	5.279047476000001	2.085099193	0.45568974200000006	1.9741035089999999	4.275942719	2.1524459069999997	0.05027900399999996	2.195419133	1.7694353929999997	4.3476122109999995	0.0	5.463097246	0.86741112	1.833703903	1.441522969	1.230484963	0.7672681089999999
NC-RW8	0.521089602	7.014158363	7.1479422790000005	1.236353683	4.897682627	4.888637839	6.928407963	4.344360148	4.262030989	7.992474469	5.732528235	6.835830589	8.322799361	0.02120355599999968	0.131962358	3.619384634	7.567724862	5.719477475	8.066951293999999	0.3598619359999997	8.639465263	5.713866792	5.494681735	5.882341502	2.0202588930000003	7.560584178	6.917309791	5.548619748	0.2408385630000005	7.352566575	4.187527253	4.024379007	0.18404976999999967	3.377998053	5.007407504	3.4889937370000004	1.1871545270000001	7.615543153	5.51337625	3.267678113	7.232532639	1.1154850350000003	5.463097246	0.0	6.330508366	7.296801149	4.021574277	4.232612283	6.230365355
MO-PC8	5.809418764	0.6836499969999998	0.8174339129999999	5.094154683	1.432825739	1.441870527	0.5978995970000001	1.986148218	2.068477377	1.6619661030000001	0.5979801309999999	0.5053222229999998	1.9922909949999998	6.30930481	6.462470724	2.711123732	1.2372164959999998	0.611030891	1.7364429279999998	5.97064643	14.969973629	0.616641574	0.835826631	0.44816686400000005	4.310249473	1.230075812	0.586801425	0.781888618	6.089669803	1.0220582089999999	2.1429811130000003	2.306129359	6.146458596	2.9525103130000003	1.323100862	2.8415146289999997	5.1433538389999995	1.2850347869999998	0.817132116	3.062830253	0.9020242729999999	5.215023330999999	0.86741112	6.330508366	0.0	0.9662927830000001	2.308934089	2.097896083	0.10014301100000012
MO-PC2	6.775711547	0.28264278600000026	0.1488588700000002	6.060447466	2.399118522	2.40816331	0.36839318600000004	2.952441001	3.03477016	0.69567332	1.564272914	0.46097056000000025	1.0259982119999997	7.2755975930000005	7.428763507	3.677416515	0.27092371299999973	1.577323674	0.7701501449999997	6.9369392130000005	15.936266412	1.582934357	1.802119414	1.4144596470000002	5.276542256	0.26378302899999984	0.3794913580000001	1.748181401	7.055962586	0.055765425999999785	3.1092738960000004	3.272422142	7.1127513790000005	3.9188030960000004	2.289393645	3.807807412	6.109646622	0.31874200399999975	1.7834248990000001	4.029123036	0.06426851000000022	6.1813161139999995	1.833703903	7.296801149	0.9662927830000001	0.0	3.275226872	3.0641888660000003	1.0664357940000002
MI-FC7	3.500484675	2.992584086	3.126368002	2.785220594	0.87610835	0.867063562	2.906833686	0.32278587099999995	0.24045671199999996	3.970900192	1.7109539580000002	2.814256312	4.3012250839999995	4.000370721	4.153536635	0.40218964300000004	3.546150585	1.6979031980000001	4.045377017	3.6617123410000003	12.66103954	1.692292515	1.4731074579999999	1.860767225	2.0013153839999998	3.539009901	2.895735514	1.527045471	3.7807357139999995	3.330992298	0.16595297599999992	0.002804729999999922	3.8375245070000004	0.6435762240000001	0.9858332269999999	0.53258054	2.83441975	3.593968876	1.4918019729999998	0.753896164	3.210958362	2.9060892419999997	1.441522969	4.021574277	2.308934089	3.275226872	0.0	0.21103800599999994	2.208791078
MI-BD15	3.711522681	2.78154608	2.915329996	2.9962586	0.665070344	0.656025556	2.6957956800000002	0.111747865	0.029418706000000017	3.7598621860000003	1.499915952	2.603218306	4.090187078	4.211408727	4.364574641	0.6132276489999999	3.335112579	1.486865192	3.834339011	3.872750347	12.872077546	1.481254509	1.262069452	1.649729219	2.2123533899999996	3.327971895	2.684697508	1.316007465	3.9917737199999994	3.119954292	0.045085030000000026	0.20823327600000002	4.048562513	0.8546142300000001	0.774795221	0.743618546	3.045457756	3.38293087	1.280763967	0.96493417	2.999920356	3.1171272479999996	1.230484963	4.232612283	2.097896083	3.0641888660000003	0.21103800599999994	0.0	1.9977530719999999
MO-CC5	5.709275753	0.783793008	0.917576924	4.994011672	1.332682728	1.341727516	0.6980426080000002	1.886005207	1.968334366	1.7621091140000003	0.4978371199999998	0.605465234	2.092434006	6.209161799	6.362327713	2.610980721	1.337359507	0.5108878799999998	1.836585939	5.870503419	14.869830618	0.5164985629999999	0.7356836199999999	0.34802385299999994	4.210106462	1.330218823	0.6869444360000001	0.6817456069999999	5.9895267919999995	1.12220122	2.042838102	2.2059863479999997	6.046315585	2.852367302	1.2229578509999999	2.7413716179999996	5.043210827999999	1.385177798	0.7169891049999999	2.962687242	1.002167284	5.114880319999999	0.7672681089999999	6.230365355	0.10014301100000012	1.0664357940000002	2.208791078	1.9977530719999999	0.0
MI-BD14	4.826712247	1.6663565139999998	1.80014043	4.111448166000001	0.45011922200000004	0.45916401	1.580606114	1.003441701	1.08577086	2.64467262	0.3847263860000001	1.4880287399999998	2.974997512	5.326598293	5.4797642070000006	1.728417215	2.219923013	0.37167562600000004	2.7191494449999998	4.987939913	13.987267112	0.36606494300000003	0.14687988600000002	0.534539653	3.327542956	2.212782329	1.569507942	0.20081789900000002	5.106963285999999	2.004764726	1.160274596	1.323422842	5.163752079	1.969803796	0.34039434500000004	1.858808112	4.160647322	2.267741304	0.16557440099999998	2.080123736	1.8847307899999999	4.232316814	0.11529539700000002	5.347801849	0.982706517	1.9489993	1.326227572	1.115189566	0.8825635059999999
OH-AK6	4.94552814	1.547540621	1.681324537	4.2302640590000005	0.5689351149999999	0.5779799029999999	1.4617902210000002	1.122257594	1.204586753	2.5258567270000003	0.26591049300000014	1.369212847	2.856181619	5.445414186000001	5.5985801	1.847233108	2.10110712	0.2528597330000001	2.600333552	5.106755806000001	14.106083005	0.24724905000000008	0.028063993000000065	0.41572376	3.4463588489999997	2.093966436	1.4506920490000002	0.08200200600000007	5.225779179	1.885948833	1.279090489	1.442238735	5.282567972000001	2.088619689	0.459210238	1.977624005	4.279463215	2.148925411	0.04675850800000003	2.198939629	1.765914897	4.351132707	0.0035204959999999286	5.466617742	0.863890624	1.8301834070000003	1.445043465	1.234005459	0.7637476129999999
MO-LO13	5.46400299	1.029065771	1.162849687	4.748738909	1.087409965	1.096454753	0.9433153710000002	1.640732444	1.7230616029999999	2.0073818770000003	0.2525643569999998	0.850737997	2.337706769	5.963889036	6.11705495	2.3657079579999998	1.58263227	0.26561511699999985	2.081858702	5.625230656	14.624557854999999	0.27122579999999985	0.49041085699999987	0.10275108999999993	3.9648336989999997	1.575491586	0.9322171990000001	0.43647284399999986	5.7442540289999995	1.367473983	1.797565339	1.960713585	5.801042822	2.607094539	0.9776850879999999	2.4960988549999996	4.797938065	1.630450561	0.4717163419999999	2.717414479	1.247440047	4.869607557	0.5219953459999999	5.985092592	0.3454157740000001	1.3117085570000002	1.963518315	1.7524803089999998	0.245272763
OH-AK1	3.120551701	3.37251706	3.506300976	2.40528762	1.256041324	1.246996536	3.28676666	0.7027188449999999	0.620389686	4.350833166	2.090886932	3.194189286	4.681158057999999	3.6204377470000004	3.773603661	0.022256669000000007	3.926083559	2.077836172	4.425309991	3.2817793670000004	12.281106566	2.072225489	1.853040432	2.240700199	1.6213824099999998	3.918942875	3.275668488	1.906978445	3.4008027399999996	3.710925272	0.54588595	0.38273770399999996	3.4575915330000004	0.2636432500000001	1.365766201	0.15264756599999996	2.454486776	3.97390185	1.871734947	0.37396319	3.590891336	2.526156268	1.8214559430000001	3.641641303	2.688867063	3.655159846	0.37993297400000003	0.59097098	2.588724052
SC-PE5	0.9378896070000002	5.555179153999999	5.68896307	0.2226255260000003	3.438703418	3.42965863	5.469428754	2.885380939	2.8030517799999997	6.5334952600000005	4.2735490259999995	5.37685138	6.863820152	1.4377756530000005	1.5909415670000002	2.160405425	6.108745653	4.260498266	6.607972085	1.0991172730000005	10.098444472	4.254887583	4.035702526	4.423362293	0.5612796840000001	6.101604969	5.458330582	4.0896405389999995	1.2181406459999997	5.893587366	2.728548044	2.5653997979999996	1.2749294390000006	1.9190188439999998	3.548428295	2.0300145279999997	0.2718246820000001	6.156563944	4.054397041	1.8086989039999999	5.77355343	0.34349417399999993	4.004118037	1.4589792090000002	4.871529156999999	5.8378219399999995	2.562595068	2.7736330739999997	4.771386145999999
MO-LO4	7.210606009	0.7175372480000002	0.5837533320000001	6.495341928	2.834012984	2.843057772	0.803287648	3.387335463	3.469664622	0.2607788580000001	1.999167376	0.8958650220000002	0.5911037499999998	7.7104920550000005	7.863657969	4.112310977	0.1639707490000002	2.012218136	0.33525568299999975	7.371833675	16.371160874	2.017828819	2.237013876	1.849354109	5.711436718	0.1711114330000001	0.81438582	2.183075863	7.490857048	0.37912903600000014	3.5441683580000003	3.707316604	7.5476458410000005	4.353697558	2.724288107	4.242701874	6.5445410840000005	0.11615245800000018	2.218319361	4.4640174980000005	0.49916297200000015	6.616210576	2.268598365	7.731695611	1.401187245	0.4348944619999999	3.710121334	3.499083328	1.5013302560000001
KS-GAL3	6.502971213	0.00990245199999995	0.12388146400000011	5.7877071319999995	2.126378188	2.1354229759999996	0.09565285199999973	2.6797006669999996	2.762029826	0.9684136540000003	1.2915325799999997	0.18823022599999994	1.298738546	7.002857259000001	7.1560231729999995	3.4046761809999997	0.543664047	1.3045833399999998	1.042890479	6.664198879000001	15.663526078	1.3101940229999998	1.5293790799999998	1.1417193129999998	5.003801921999999	0.5365233630000001	0.1067510239999998	1.4754410669999998	6.783222252	0.3285057600000001	2.8365335619999996	2.999681808	6.840011045000001	3.6460627619999997	2.016653311	3.535067078	5.836906288	0.591482338	1.5106845649999998	3.756382702	0.20847182400000008	5.90857578	1.5609635689999997	7.024060815	0.6935524489999998	0.2727403340000003	3.002486538	2.791448532	0.7936954599999999
MO-CC1	5.822838094	0.6702306669999998	0.8040145829999998	5.107574013000001	1.4462450690000002	1.4552898570000001	0.584480267	1.9995675480000001	2.0818967070000003	1.648546773	0.611399461	0.4919028929999998	1.9788716649999998	6.32272414	6.475890054000001	2.724543062	1.2237971659999998	0.624450221	1.7230235979999997	5.98406576	14.983392959	0.630060904	0.849245961	0.4615861940000001	4.323668803	1.2166564819999999	0.5733820949999999	0.795307948	6.103089132999999	1.0086388789999998	2.156400443	2.3195486890000003	6.159877926	2.965929643	1.336520192	2.8549339590000002	5.156773169	1.2716154569999998	0.8305514460000001	3.076249583	0.8886049429999998	5.228442661	0.88083045	6.343927696	0.013419330000000063	0.952873453	2.322353419	2.1113154130000003	0.11356234100000018
MI-FC10	4.175151754	2.3179170069999997	2.4517009229999998	3.4598876730000003	0.20144127099999998	0.192396483	2.232166607	0.351881208	0.434210367	3.296233113	1.0362868790000002	2.1395892329999997	3.6265580049999997	4.6750378	4.828203714	1.076856722	2.8714835059999997	1.023236119	3.3707099379999996	4.33637942	13.335706619	1.017625436	0.7984403790000001	1.186100146	2.675982463	2.864342822	2.221068435	0.8523783920000001	4.455402792999999	2.6563252189999997	0.508714103	0.671862349	4.512191586	1.318243303	0.311166148	1.2072476189999999	3.509086829	2.9193017969999997	0.8171348940000001	1.428563243	2.5362912829999997	3.580756321	0.76685589	4.696241356	1.63426701	2.600559793	0.674667079	0.463629073	1.534123999
MO-CC9	6.661691196	0.16862243500000007	0.03483851900000001	5.9464271150000005	2.285098171	2.2941429589999998	0.25437283499999985	2.8384206499999998	2.920749809	0.8096936710000002	1.4502525629999998	0.34695020900000006	1.140018563	7.161577242	7.3147431560000005	3.563396164	0.3849440639999999	1.4633033229999999	0.8841704959999999	6.822918862	15.822246061	1.4689140059999999	1.688099063	1.300439296	5.162521905	0.37780338	0.2654710069999999	1.63416105	6.941942234999999	0.16978577699999997	2.9952535449999997	3.158401791	6.998731028	3.804782745	2.175373294	3.693787061	5.995626271	0.43276235499999993	1.669404548	3.915102685	0.04975184099999996	6.067295763	1.7196835519999998	7.182780798	0.8522724319999999	0.11402035100000019	3.161206521	2.950168515	0.952415443
KS-GAL6	6.550098252	0.05702949100000021	0.07675442499999985	5.834834171000001	2.173505227	2.182550015	0.142779891	2.726827706	2.8091568650000003	0.9212866150000001	1.338659619	0.2353572650000002	1.2516115069999998	7.049984298	7.203150212000001	3.45180322	0.4965370079999998	1.351710379	0.9957634399999997	6.711325918	15.710653117	1.357321062	1.576506119	1.188846352	5.050928961	0.4893963239999999	0.15387806300000006	1.522568106	6.830349290999999	0.28137872099999983	2.883660601	3.0468088470000003	6.887138084	3.693189801	2.06378035	3.5821941170000002	5.884033327	0.5443552989999998	1.557811604	3.803509741	0.16134478499999982	5.955702819	1.608090608	7.071187854	0.740679488	0.22561329500000005	3.049613577	2.8385755710000002	0.8408224990000002
KS-GAL9	4.9518041440000005	1.541264617	1.675048533	4.2365400630000005	0.575211119	0.584255907	1.4555142170000002	1.128533598	1.2108627570000001	2.5195807230000002	0.2596344890000001	1.362936843	2.849905615	5.451690190000001	5.6048561040000004	1.853509112	2.094831116	0.24658372900000003	2.594057548	5.113031810000001	14.112359009	0.24097304600000002	0.021787989000000008	0.40944775599999994	3.4526348529999997	2.087690432	1.444416045	0.07572600200000001	5.232055183	1.879672829	1.2853664930000002	1.4485147390000002	5.288843976000001	2.0948956930000002	0.46548624200000005	1.983900009	4.285739219	2.142649407	0.040482503999999975	2.205215633	1.759638893	4.357408711	0.009796499999999986	5.4728937460000004	0.85761462	1.8239074030000002	1.451319469	1.240281463	0.7574716089999999
MO-LO11	7.0868376049999995	0.593768844	0.4599849279999999	6.371573524	2.71024458	2.7192893679999997	0.6795192439999997	3.2635670589999997	3.345896218	0.38454726200000033	1.8753989719999997	0.772096618	0.714872154	7.586723651	7.739889565	3.9885425729999997	0.04020234499999997	1.8884497319999998	0.45902408699999997	7.248065271	16.24739247	1.8940604149999998	2.113245472	1.7255857049999999	5.587668314	0.04734302899999987	0.6906174159999998	2.059307459	7.367088643999999	0.2553606319999999	3.4203999539999996	3.5835482	7.423877437	4.229929154	2.600519703	4.11893347	6.42077268	0.00761594600000004	2.094550957	4.340249094	0.37539456799999993	6.492442172	2.1448299609999997	7.6079272069999995	1.2774188409999998	0.3111260579999997	3.58635293	3.375314924	1.377561852
NC-RW14	0.923057257	7.416126018	7.549909934	1.638321338	5.299650282	5.290605494	7.330375618	4.746327803	4.663998644	8.394442124000001	6.13449589	7.237798244	8.724767016	0.42317121099999966	0.270005297	4.021352289	7.969692517	6.12144513	8.468918948999999	0.7618295909999997	8.237497608	6.115834447	5.89664939	6.284309157	2.4222265480000003	7.962551833	7.319277446	5.950587403	0.6428062180000005	7.75453423	4.589494908	4.426346662	0.5860174249999996	3.7799657079999998	5.409375159	3.8909613920000004	1.589122182	8.017510808	5.915343905	3.669645768	7.634500294	1.5174526900000003	5.865064901	0.401967655	6.732476021	7.698768804	4.423541932	4.634579938	6.63233301
MI-FC11	4.292617998	2.200450763	2.3342346789999997	3.577353917	0.08397502699999998	0.07493023900000001	2.114700363	0.469347452	0.551676611	3.1787668690000004	0.9188206350000001	2.0221229889999996	3.5090917609999996	4.792504044	4.945669958	1.194322966	2.7540172619999996	0.9057698750000001	3.253243694	4.453845664	13.453172863	0.900159192	0.680974135	1.068633902	2.7934487069999996	2.746876578	2.1036021910000002	0.734912148	4.572869036999999	2.538858975	0.626180347	0.789328593	4.62965783	1.435709547	0.19369990399999998	1.324713863	3.626553073	2.801835553	0.69966865	1.546029487	2.4188250389999997	3.698222565	0.649389646	4.8137076	1.516800766	2.4830935490000003	0.792133323	0.581095317	1.416657755
MO-CC7	6.568372494	0.07530373300000015	0.05848018299999991	5.853108413	2.191779469	2.200824257	0.16105413299999993	2.745101948	2.8274311069999998	0.9030123730000001	1.356933861	0.25363150700000014	1.2333372649999998	7.06825854	7.221424454	3.470077462	0.47826276599999984	1.369984621	0.9774891979999998	6.72960016	15.728927359	1.375595304	1.594780361	1.207120594	5.069203203	0.47112208199999994	0.172152305	1.540842348	6.848623533	0.2631044789999999	2.9019348430000003	3.065083089	6.905412326	3.7114640430000003	2.082054592	3.6004683589999997	5.9023075689999995	0.5260810569999999	1.576085846	3.821783983	0.14307054299999988	5.973977060999999	1.6263648499999999	7.089462096	0.75895373	0.2073390530000001	3.067887819	2.856849813	0.8590967410000001
MI-BD8	5.98001212	0.5130566409999999	0.646840557	5.2647480390000005	1.603419095	1.612463883	0.42730624100000014	2.1567415739999998	2.239070733	1.4913727470000002	0.7685734869999998	0.33472886699999993	1.821697639	6.479898166	6.6330640800000005	2.881717088	1.06662314	0.7816242469999999	1.5658495719999999	6.141239786	15.140566985	0.7872349299999999	1.006419987	0.61876022	4.480842829	1.059482456	0.41620806900000007	0.9524819739999999	6.260263158999999	0.851464853	2.3135744689999997	2.476722715	6.317051952	3.123103669	1.493694218	3.012107985	5.313947195	1.114441431	0.9877254719999999	3.233423609	0.731430917	5.385616687	1.0380044759999998	6.501101722	0.17059335599999992	0.7956994270000002	2.479527445	2.268489439	0.27073636700000003
MI-BD1	5.670739029	0.8223297319999998	0.9561136479999999	4.955474948	1.2941460040000001	1.303190792	0.736579332	1.847468483	1.929797642	1.800645838	0.45930039599999994	0.6440019579999998	2.1309707299999996	6.170625075	6.323790989	2.572443997	1.3758962309999998	0.472351156	1.8751226629999997	5.831966695	14.831293894	0.477961839	0.697146896	0.3094871290000001	4.171569738	1.368755547	0.72548116	0.643208883	5.950990067999999	1.1607379439999999	2.004301378	2.167449624	6.007778861	2.813830578	1.184421127	2.702834894	5.004674104	1.4237145219999998	0.678452381	2.9241505180000003	1.0407040079999998	5.076343596	0.728731385	6.191828631	0.13867973499999997	1.104972518	2.170254354	1.959216348	0.038536723999999856
MO-PC11	5.952854249	0.5402145119999999	0.673998428	5.2375901680000005	1.576261224	1.585306012	0.45446411200000014	2.1295837029999998	2.211912862	1.5185306180000002	0.7414156159999998	0.36188673799999993	1.84885551	6.452740295	6.6059062090000005	2.854559217	1.093781011	0.7544663759999999	1.5930074429999999	6.114081915	15.113409114	0.7600770589999999	0.9792621159999999	0.591602349	4.453684958	1.086640327	0.44336594000000007	0.9253241029999999	6.233105287999999	0.878622724	2.2864165979999997	2.449564844	6.289894081	3.095945798	1.466536347	2.984950114	5.286789324	1.141599302	0.9605676009999999	3.206265738	0.758588788	5.358458816	1.0108466049999998	6.473943851	0.14343548499999992	0.8228572980000002	2.452369574	2.241331568	0.24357849600000003
MO-CC2	6.426813236	0.06625552499999987	0.20003944099999993	5.711549155	2.050220211	2.059264999	0.01949487499999991	2.60354269	2.6858718489999998	1.0445716310000002	1.2153746029999999	0.11207224900000012	1.3748965229999999	6.926699282	7.079865196	3.328518204	0.6198220239999999	1.228425363	1.1190484559999998	6.588040902	15.587368101	1.234036046	1.453221103	1.065561336	4.927643945	0.61268134	0.030593046999999984	1.39928309	6.707064275	0.4046637369999999	2.7603755850000002	2.923523831	6.763853068	3.5699047850000003	1.940495334	3.4589091009999997	5.760748311	0.6676403149999999	1.434526588	3.680224725	0.2846298009999999	5.832417803	1.4848055919999998	6.947902838	0.617394472	0.3488983110000001	2.926328561	2.715290555	0.7175374830000001
MO-PC1	6.560014615	0.06694585400000008	0.06683806199999998	5.844750534	2.18342159	2.1924663779999998	0.15269625399999986	2.736744069	2.8190732279999997	0.9113702520000002	1.3485759819999998	0.24527362800000008	1.241695144	7.059900661	7.213066575	3.461719583	0.4866206449999999	1.361626742	0.9858470769999998	6.721242281	15.72056948	1.367237425	1.586422482	1.198762715	5.060845324	0.479479961	0.16379442599999994	1.532484469	6.8402656539999995	0.27146235799999996	2.893576964	3.0567252099999997	6.897054447	3.7031061640000003	2.073696713	3.5921104799999997	5.8939496899999995	0.5344389359999999	1.567727967	3.813426104	0.15142842199999995	5.965619181999999	1.6180069709999998	7.081104217	0.7505958509999999	0.21569693200000017	3.05952994	2.848491934	0.850738862
KS-GAL14	5.579409337	0.9136594239999998	1.0474433399999998	4.8641452560000005	1.2028163120000002	1.2118611000000001	0.827909024	1.7561387910000001	1.83846795	1.89197553	0.367970704	0.7353316499999998	2.222300422	6.079295383000001	6.232461297	2.481114305	1.4672259229999998	0.38102146400000003	1.9664523549999997	5.740637003000001	14.739964202	0.38663214700000004	0.605817204	0.21815743700000012	4.080240046	1.4600852389999999	0.8168108519999999	0.551879191	5.859660376	1.2520676359999998	1.9129716860000001	2.076119932	5.916449169000001	2.722500886	1.093091435	2.611505202	4.913344412	1.5150442139999998	0.5871226890000001	2.832820826	1.1320336999999998	4.985013904	0.637401693	6.100498939	0.23000942699999993	1.19630221	2.078924662	1.867886656	0.12986641599999982
MO-LO10	5.595206156	0.8978626049999998	1.0316465209999999	4.879942075000001	1.2186131310000001	1.227657919	0.812112205	1.77193561	1.854264769	1.876178711	0.38376752299999994	0.7195348309999998	2.206503603	6.095092202	6.248258116000001	2.496911124	1.4514291039999998	0.396818283	1.9506555359999997	5.756433822	14.755761021	0.402428966	0.621614023	0.23395425600000008	4.096036865	1.44428842	0.801014033	0.56767601	5.875457194999999	1.2362708169999999	1.928768505	2.0919167510000003	5.932245988	2.738297705	1.108888254	2.627302021	4.929141231	1.4992473949999998	0.602919508	2.848617645	1.1162368809999998	5.000810723	0.653198512	6.116295758	0.21421260799999997	1.180505391	2.094721481	1.883683475	0.11406959699999986
MO-CC4	7.287590479	0.7945217179999999	0.6607378019999999	6.5723263979999995	2.910997454	2.9200422419999996	0.8802721179999997	3.4643199329999996	3.546649092	0.18379438800000036	2.0761518459999997	0.9728494919999999	0.5141192800000001	7.787476525000001	7.940642438999999	4.189295447	0.24095521899999994	2.0892026059999997	0.258271213	7.448818145000001	16.448145344	2.0948132889999997	2.313998346	1.9263385789999998	5.788421187999999	0.24809590299999984	0.8913702899999998	2.2600603329999998	7.567841518	0.4561135059999999	3.6211528279999996	3.784301074	7.624630311000001	4.430682028	2.8012725769999998	4.319686344	6.621525554	0.19313692799999993	2.295303831	4.541001968	0.5761474419999999	6.693195046	2.3455828349999996	7.808680081	1.4781717149999998	0.5118789319999997	3.787105804	3.576067798	1.578314726
NC-RW4	0.7995775800000002	7.292646341	7.426430257	1.5148416610000002	5.176170605	5.1671258170000005	7.206895941000001	4.622848126	4.540518967000001	8.270962447	6.011016213	7.114318567	8.601287339	0.2996915339999999	0.14652562000000025	3.8978726120000005	7.84621284	5.997965453000001	8.345439272	0.638349914	8.360977285	5.99235477	5.773169713000001	6.16082948	2.2987468710000005	7.839072156	7.195797769	5.827107726	0.5193265410000008	7.631054553	4.466015231	4.3028669850000005	0.4625377479999999	3.656486031	5.285895482	3.7674817150000006	1.4656425050000004	7.894031131	5.791864228000001	3.5461660910000004	7.511020617	1.3939730130000005	5.7415852240000005	0.27848797800000025	6.608996344	7.5752891270000005	4.300062255	4.511100261	6.508853333
MO-LO6	7.7796942950000005	1.2866255340000001	1.152841618	7.064430214	3.40310127	3.412146058	1.372375934	3.956423749	4.038752908	0.30830942799999983	2.568255662	1.4649533080000001	0.022015463999999874	8.279580341	8.432746255	4.681399263	0.7330590350000001	2.581306422	0.2338326030000002	7.940921961000001	16.94024916	2.586917105	2.806102162	2.418442395	6.280525003999999	0.740199719	1.383474106	2.752164149	8.059945334	0.9482173220000001	4.113256644	4.27640489	8.116734127	4.922785844	3.293376393	4.81179016	7.11362937	0.6852407440000001	2.787407647	5.033105784	1.068251258	7.185298862	2.837686651	8.300783897	1.970275531	1.0039827479999999	4.27920962	4.068171614	2.070418542
MI-FC8	4.010304181	2.48276458	2.616548496	3.2950401	0.366288844	0.35724405600000003	2.39701418	0.187033635	0.26936279399999996	3.4610806860000003	1.201134452	2.304436806	3.791405578	4.510190227000001	4.663356141	0.912009149	3.036331079	1.188083692	3.535557511	4.171531847000001	13.170859046	1.182473009	0.9632879520000001	1.3509477189999999	2.5111348899999997	3.029190395	2.385916008	1.017225965	4.29055522	2.821172792	0.34386653	0.507014776	4.347344013000001	1.1533957300000002	0.476013721	1.042400046	3.344239256	3.08414937	0.981982467	1.26371567	2.701138856	3.4159087479999997	0.9317034630000001	4.531393783	1.799114583	2.7654073660000003	0.5098195059999999	0.2987815	1.6989715719999998
KS-GAL11	6.6074629510000005	0.11439419000000006	0.019389725999999996	5.89219887	2.230869926	2.2399147139999998	0.20014458999999984	2.7841924049999998	2.866521564	0.8639219160000002	1.3960243179999998	0.29272196400000006	1.194246808	7.107348997000001	7.260514911	3.509167919	0.4391723089999999	1.4090750779999999	0.9383987409999999	6.768690617000001	15.768017816	1.4146857609999999	1.633870818	1.246211051	5.108293659999999	0.43203162500000003	0.21124276199999992	1.5799328049999999	6.88771399	0.22401402199999998	2.9410252999999997	3.104173546	6.944502783000001	3.7505545	2.121145049	3.639558816	5.941398026	0.48699059999999994	1.615176303	3.86087444	0.10398008599999997	6.013067518	1.6654553069999998	7.1285525530000005	0.7980441869999999	0.1682485960000002	3.106978276	2.89594027	0.898187198
MO-PC3	6.694690615000001	0.20162185400000032	0.06783793800000026	5.979426534	2.3180975900000003	2.327142378	0.2873722540000001	2.871420069	2.9537492280000004	0.776694252	1.483251982	0.3799496280000003	1.1070191439999997	7.194576661000001	7.347742575	3.596395583	0.35194464499999967	1.4963027420000001	0.8511710769999996	6.855918281000001	15.85524548	1.5019134250000001	1.7210984820000002	1.3334387150000002	5.1955213239999996	0.34480396099999977	0.2984704260000002	1.6671604690000001	6.974941654	0.13678635799999972	3.028252964	3.1914012100000004	7.031730447000001	3.837782164	2.208372713	3.7267864800000003	6.02862569	0.3997629359999997	1.7024039670000002	3.948102104	0.01675242199999971	6.100295182	1.752682971	7.215780217000001	0.8852718510000002	0.08102093199999993	3.1942059400000002	2.9831679340000004	0.9854148620000003
MI-BD3	5.323033025	1.1700357359999998	1.3038196519999998	4.607768944	0.9464400000000002	0.9554847880000001	1.084285336	1.4997624790000001	1.582091638	2.1483518420000003	0.11159439199999999	0.9917079619999998	2.4786767339999995	5.822919071	5.976084985	2.224737993	1.7236022349999998	0.12464515200000004	2.222828667	5.484260691	14.48358789	0.13025583500000004	0.34944089200000006	0.038218874999999874	3.8238637339999997	1.7164615509999999	1.073187164	0.29550287900000005	5.6032840639999995	1.5084439479999998	1.6565953740000001	1.8197436200000001	5.660072857	2.466124574	0.8367151230000001	2.35512889	4.6569681	1.7714205259999998	0.3307463770000001	2.5764445140000003	1.3884100119999998	4.728637592	0.38102538100000005	5.844122627	0.48638573899999993	1.452678522	1.82254835	1.611510344	0.3862427279999998
OH-AK5	4.637374318	1.855694443	1.989478359	3.922110237	0.260781293	0.269826081	1.7699440430000002	0.814103772	0.896432931	2.8340105490000003	0.5740643150000001	1.677366669	3.164335441	5.137260364	5.290426278	1.539079286	2.409260942	0.561013555	2.908487374	4.798601984	13.797929183	0.555402872	0.33621781500000003	0.723877582	3.1382050269999997	2.402120258	1.7588458710000001	0.39015582800000004	4.9176253569999995	2.194102655	0.970936667	1.1340849130000001	4.97441415	1.7804658670000002	0.15105641600000003	1.669470183	3.971309393	2.457079233	0.35491233	1.8907858069999999	2.074068719	4.042978885	0.30463332600000004	5.15846392	1.1720444460000001	2.1383372290000002	1.136889643	0.9258516370000001	1.071901435
MI-FC9	5.053469607	1.4395991539999997	1.5733830699999998	4.338205526	0.676876582	0.68592137	1.353848754	1.230199061	1.31252822	2.41791526	0.15796902600000007	1.2612713799999997	2.7482401519999997	5.553355653000001	5.706521567	1.955174575	1.9931656529999997	0.14491826600000002	2.4923920849999996	5.2146972730000005	14.214024472	0.139307583	0.079877474	0.30778229299999993	3.554300316	1.9860249689999998	1.3427505819999999	0.025939460999999997	5.333720646	1.7780073659999998	1.387031956	1.550180202	5.390509439000001	2.196561156	0.5671517050000001	2.085565472	4.387404682	2.0409839439999997	0.06118295900000004	2.306881096	1.6579734299999997	4.4590741739999995	0.111461963	5.574559209	0.755949157	1.72224194	1.552984932	1.341946926	0.6558061459999999
KS-GAL2	6.4702560689999995	0.022812692000000023	0.15659660800000008	5.7549919880000004	2.093663044	2.1027078319999997	0.06293770799999976	2.6469855229999997	2.729314682	1.0011287980000003	1.2588174359999997	0.15551508199999997	1.33145369	6.970142115	7.123308029	3.3719610369999997	0.576379191	1.2718681959999998	1.075605623	6.631483735	15.630810934	1.2774788789999998	1.4966639359999998	1.1090041689999999	4.971086778	0.5692385070000001	0.07403587999999983	1.4427259229999998	6.750507107999999	0.36122090400000006	2.8038184179999996	2.966966664	6.807295901	3.6133476179999997	1.9839381669999998	3.502351934	5.804191144	0.624197482	1.4779694209999998	3.723667558	0.24118696800000006	5.875860636	1.5282484249999997	6.9913456709999995	0.6608373049999998	0.3054554780000003	2.969771394	2.758733388	0.7609803159999999
SO-COFL6	7.414333425000001	13.907402186	14.041186102000001	8.129597506	11.79092645	11.781881662	13.821651786	11.237603971	11.155274812	14.885718292	12.625772058	13.729074412000001	15.216043184	6.914447379	6.761281465000001	10.512628457	14.460968685000001	12.612721298	14.960195117000001	7.253105759	1.7462214399999993	12.607110615	12.387925558000001	12.775585325000002	8.913502716	14.453828001000002	13.810553614	12.441863571	7.134082386000001	14.245810398	11.080771076000001	10.917622830000001	7.077293593	10.271241876000001	11.900651327	10.38223756	8.080398350000001	14.508786976	12.406620073000001	10.160921936000001	14.125776462000001	8.008728858000001	12.356341069	6.893243823000001	13.223752189	14.190044972	10.914818100000002	11.125856106	13.123609178
NC-RW10	1.4045636350000001	5.088505125999999	5.222289042	0.6892995540000002	2.97202939	2.962984602	5.002754726	2.418706911	2.3363777519999998	6.066821232000001	3.806874998	4.910177352	6.397146124	1.9044496810000004	2.057615595	1.693731397	5.642071625	3.793824238	6.141298057	1.5657913010000004	10.5651185	3.788213555	3.5690284979999998	3.956688265	0.09460565600000015	5.634930941	4.991656554	3.622966511	1.6848146739999996	5.426913338	2.261874016	2.0987257699999997	1.7416034670000005	1.4523448159999999	3.081754267	1.5633405	0.73849871	5.689889916	3.5877230129999997	1.342024876	5.306879402	0.8101682019999998	3.537444009	1.9256532370000001	4.4048551289999995	5.371147912	2.09592104	2.306959046	4.304712117999999
MO-CC8	6.414407267	0.07866149399999989	0.21244540999999995	5.699143186000001	2.037814242	2.04685903	0.007088905999999895	2.591136721	2.67346588	1.0569776000000002	1.2029686339999999	0.09966628000000011	1.3873024919999999	6.914293313	7.0674592270000005	3.316112235	0.6322279929999999	1.216019394	1.1314544249999998	6.575634933	15.574962132	1.221630077	1.440815134	1.053155367	4.915237976	0.625087309	0.018187077999999968	1.386877121	6.694658305999999	0.41706970599999993	2.747969616	2.9111178620000002	6.751447099	3.557498816	1.928089365	3.446503132	5.748342342	0.6800462839999999	1.422120619	3.667818756	0.2970357699999999	5.820011834	1.4723996229999998	6.935496869	0.604988503	0.36130428000000014	2.913922592	2.702884586	0.7051315140000001
[truncated: 36 more columns]
