# Supplementary material for: Metagenomic study reveals hidden relationships among fungal diversity, variation of plant disease, and genetic distance in Cornus florida (Cornaceae)
Source: Front Plant Sci. 2024 Jan 11;14:1282188. doi: 10.3389/fpls.2023.1282188 (PMC10809005; doi:10.3389/fpls.2023.1282188)
Supplement: Supplementary file 3 [file DataSheet_3.zip › Nov2023_Re-submit_RequestedAnalysis/Starting_files/Copy_of_distance-matrix_PopGenK4PCA1Paisetal2020.tsv]

	KS-GAL1	KS-GAL11	KS-GAL12	KS-GAL13	KS-GAL14	KS-GAL15	KS-GAL2	KS-GAL3	KS-GAL4	KS-GAL6	KS-GAL7	KS-GAL8	KS-GAL9	MI-BD1	MI-BD10	MI-BD12	MI-BD13	MI-BD14	MI-BD15	MI-BD2	MI-BD3	MI-BD4	MI-BD5	MI-BD6	MI-BD8	MI-BD9	MI-FC1	MI-FC10	MI-FC11	MI-FC12	MI-FC13	MI-FC14	MI-FC2	MI-FC3	MI-FC4	MI-FC7	MI-FC8	MI-FC9	MO-CC1	MO-CC10	MO-CC2	MO-CC3	MO-CC4	MO-CC5	MO-CC6	MO-CC7	MO-CC8	MO-CC9	MO-LO10
KS-GAL1	0.0	0.11439419000000006	1.8753297160000004	1.052792931	0.9136594239999998	0.33840821200000004	0.022812692000000023	0.00990245199999995	0.5464258150000001	0.05702949100000021	0.4903216939999999	1.9564566659999998	1.541264617	0.8223297319999998	2.7521273739999996	3.74648025	1.131816861	1.6663565139999998	2.78154608	3.5251646259999996	1.1700357359999998	2.1255205239999997	2.82663111	3.3947737289999997	0.5130566409999999	1.5510611169999997	1.07190478	2.3179170069999997	2.200450763	2.116475736	1.5007821129999999	2.9897793559999997	1.5194766279999998	3.63616031	0.20055692599999997	2.992584086	2.48276458	1.4395991539999997	0.6702306669999998	2.6697982149999997	0.06625552499999987	0.26059111199999974	0.7945217179999999	0.783793008	0.13378391600000006	0.07530373300000015	0.07866149399999989	0.16862243500000007	0.8978626049999998
KS-GAL11	0.11439419000000006	0.0	1.7609355260000004	0.9383987409999999	1.0280536139999998	0.22401402199999998	0.13720688200000009	0.10449173800000011	0.43203162500000003	0.05736469899999985	0.604715884	2.070850856	1.655658807	0.9367239219999999	2.866521564	3.86087444	1.246211051	1.780750704	2.89594027	3.639558816	1.2844299259999998	2.2399147139999998	2.9410252999999997	3.509167919	0.627450831	1.6654553069999998	1.18629897	2.4323111969999998	2.3148449529999997	2.230869926	1.615176303	3.104173546	1.633870818	3.7505545	0.31495111600000003	3.106978276	2.59715877	1.5539933439999998	0.7846248569999998	2.7841924049999998	0.18064971499999993	0.3749853019999998	0.6801275279999999	0.898187198	0.019389725999999996	0.03909045699999991	0.19305568399999995	0.05422824500000001	1.0122567949999999
KS-GAL12	1.8753297160000004	1.7609355260000004	0.0	0.8225367850000005	2.78898914	1.5369215040000004	1.8981424080000004	1.8654272640000005	1.3289039010000003	1.8183002250000002	2.3656514100000003	3.831786382	3.4165943330000004	2.6976594480000005	4.62745709	5.621809966000001	3.0071465770000003	3.5416862300000003	4.6568757960000005	5.400494342	3.0453654520000004	4.00085024	4.7019608260000005	5.270103445	2.3883863570000003	3.426390833	2.947234496	4.193246723000001	4.0757804790000005	3.9918054520000004	3.376111829	4.865109072	3.394806344	5.511490026000001	2.0758866420000004	4.867913802	4.358094296	3.31492887	2.545560383	4.545127931000001	1.9415852410000003	2.135920828	1.0808079980000005	2.6591227240000004	1.7415458000000004	1.8000259830000003	1.9539912100000003	1.7067072810000004	2.7731923210000002
KS-GAL13	1.052792931	0.9383987409999999	0.8225367850000005	0.0	1.9664523549999997	0.7143847189999999	1.075605623	1.042890479	0.5063671159999998	0.9957634399999997	1.5431146249999999	3.0092495969999997	2.594057548	1.8751226629999997	3.8049203049999996	4.799273181	2.184609792	2.7191494449999998	3.834339011	4.5779575569999995	2.222828667	3.1783134549999996	3.879424041	4.44756666	1.5658495719999999	2.6038540479999996	2.1246977109999996	3.3707099379999996	3.253243694	3.169268667	2.5535750439999996	4.042572287	2.5722695589999995	4.688953241	1.253349857	4.045377017	3.535557511	2.4923920849999996	1.7230235979999997	3.7225911459999996	1.1190484559999998	1.3133840429999997	0.258271213	1.836585939	0.9190090149999999	0.9774891979999998	1.1314544249999998	0.8841704959999999	1.9506555359999997
KS-GAL14	0.9136594239999998	1.0280536139999998	2.78898914	1.9664523549999997	0.0	1.2520676359999998	0.8908467319999998	0.9235618759999997	1.4600852389999999	0.970688915	0.42333772999999986	1.042797242	0.6276051930000001	0.09132969199999996	1.83846795	2.832820826	0.21815743700000012	0.7526970900000001	1.867886656	2.611505202	0.256376312	1.2118611000000001	1.9129716860000001	2.481114305	0.40060278299999985	0.637401693	0.15824535600000011	1.4042575830000001	1.286791339	1.2028163120000002	0.5871226890000001	2.076119932	0.605817204	2.722500886	0.7131024979999998	2.078924662	1.569105156	0.52593973	0.243428757	1.7561387910000001	0.8474038989999999	0.653068312	1.7081811419999997	0.12986641599999982	1.0474433399999998	0.9889631569999999	0.8349979299999999	1.0822818589999998	0.015796818999999962
KS-GAL15	0.33840821200000004	0.22401402199999998	1.5369215040000004	0.7143847189999999	1.2520676359999998	0.0	0.36122090400000006	0.3285057600000001	0.20801760300000005	0.28137872099999983	0.828729906	2.294864878	1.879672829	1.1607379439999999	3.0905355859999997	4.084888462	1.470225073	2.004764726	3.119954292	3.8635728379999996	1.5084439479999998	2.4639287359999997	3.165039322	3.733181941	0.851464853	1.8894693289999998	1.410312992	2.6563252189999997	2.538858975	2.454883948	1.839190325	3.3281875679999997	1.8578848399999999	3.974568522	0.538965138	3.330992298	2.821172792	1.7780073659999998	1.0086388789999998	3.0082064269999997	0.4046637369999999	0.5989993239999998	0.4561135059999999	1.12220122	0.20462429599999998	0.2631044789999999	0.41706970599999993	0.16978577699999997	1.2362708169999999
KS-GAL2	0.022812692000000023	0.13720688200000009	1.8981424080000004	1.075605623	0.8908467319999998	0.36122090400000006	0.0	0.032715143999999974	0.5692385070000001	0.07984218300000023	0.4675090019999999	1.9336439739999998	1.518451925	0.7995170399999998	2.729314682	3.723667558	1.1090041689999999	1.6435438219999998	2.758733388	3.502351934	1.1472230439999997	2.1027078319999997	2.8038184179999996	3.3719610369999997	0.4902439489999999	1.5282484249999997	1.0490920879999999	2.2951043149999997	2.1776380709999996	2.093663044	1.4779694209999998	2.966966664	1.4966639359999998	3.6133476179999997	0.17774423399999995	2.969771394	2.459951888	1.4167864619999997	0.6474179749999998	2.6469855229999997	0.04344283299999985	0.2377784199999997	0.81733441	0.7609803159999999	0.15659660800000008	0.09811642500000017	0.055848801999999864	0.1914351270000001	0.8750499129999998
KS-GAL3	0.00990245199999995	0.10449173800000011	1.8654272640000005	1.042890479	0.9235618759999997	0.3285057600000001	0.032715143999999974	0.0	0.5365233630000001	0.04712703900000026	0.5002241459999999	1.9663591179999997	1.551167069	0.8322321839999998	2.762029826	3.756382702	1.1417193129999998	1.6762589659999998	2.791448532	3.535067078	1.1799381879999997	2.1354229759999996	2.8365335619999996	3.4046761809999997	0.5229590929999999	1.5609635689999997	1.0818072319999998	2.3278194589999996	2.2103532149999996	2.126378188	1.5106845649999998	2.999681808	1.5293790799999998	3.6460627619999997	0.21045937799999992	3.002486538	2.492667032	1.4495016059999997	0.6801331189999997	2.6797006669999996	0.07615797699999982	0.2704935639999997	0.784619266	0.7936954599999999	0.12388146400000011	0.0654012810000002	0.08856394599999984	0.15871998300000012	0.9077650569999998
KS-GAL4	0.5464258150000001	0.43203162500000003	1.3289039010000003	0.5063671159999998	1.4600852389999999	0.20801760300000005	0.5692385070000001	0.5365233630000001	0.0	0.4893963239999999	1.036747509	2.502882481	2.087690432	1.368755547	3.2985531889999997	4.292906065	1.678242676	2.212782329	3.327971895	4.071590441	1.7164615509999999	2.671946339	3.373056925	3.941199544	1.059482456	2.097486932	1.618330595	2.864342822	2.746876578	2.662901551	2.0472079279999997	3.5362051709999998	2.0659024429999997	4.182586125	0.7469827410000001	3.539009901	3.029190395	1.9860249689999998	1.2166564819999999	3.21622403	0.61268134	0.8070169269999998	0.24809590299999984	1.330218823	0.41264189900000003	0.47112208199999994	0.625087309	0.37780338	1.44428842
KS-GAL6	0.05702949100000021	0.05736469899999985	1.8183002250000002	0.9957634399999997	0.970688915	0.28137872099999983	0.07984218300000023	0.04712703900000026	0.4893963239999999	0.0	0.5473511850000001	2.013486157	1.5982941080000002	0.879359223	2.8091568650000003	3.803509741	1.188846352	1.723386005	2.8385755710000002	3.5821941170000002	1.227065227	2.182550015	2.883660601	3.45180322	0.5700861320000001	1.608090608	1.128934271	2.374946498	2.257480254	2.173505227	1.557811604	3.0468088470000003	1.576506119	3.693189801	0.2575864170000002	3.049613577	2.539794071	1.496628645	0.727260158	2.726827706	0.12328501600000008	0.31762060299999995	0.7374922269999997	0.8408224990000002	0.07675442499999985	0.01827424199999994	0.1356909850000001	0.11159294399999986	0.954892096
KS-GAL7	0.4903216939999999	0.604715884	2.3656514100000003	1.5431146249999999	0.42333772999999986	0.828729906	0.4675090019999999	0.5002241459999999	1.036747509	0.5473511850000001	0.0	1.4661349719999999	1.050942923	0.3320080379999999	2.26180568	3.256158556	0.641495167	1.17603482	2.291224386	3.034842932	0.6797140419999999	1.63519883	2.3363094159999998	2.904452035	0.022734947000000005	1.0607394229999998	0.581583086	1.827595313	1.710129069	1.626154042	1.010460419	2.499457662	1.029154934	3.145838616	0.28976476799999995	2.502262392	1.9924428859999999	0.9492774599999999	0.17990897299999986	2.1794765209999998	0.42406616900000005	0.22973058200000018	1.2848434119999999	0.29347131400000004	0.62410561	0.5656254270000001	0.41166020000000003	0.658944129	0.4075409109999999
KS-GAL8	1.9564566659999998	2.070850856	3.831786382	3.0092495969999997	1.042797242	2.294864878	1.9336439739999998	1.9663591179999997	2.502882481	2.013486157	1.4661349719999999	0.0	0.415192049	1.134126934	0.7956707080000001	1.790023584	0.8246398049999999	0.290100152	0.825089414	1.56870796	0.78642093	0.169063858	0.8701744440000001	1.438317063	1.4434000249999999	0.405395549	0.8845518859999999	0.361460341	0.24399409700000002	0.16001907000000004	0.455674553	1.03332269	0.436980038	1.6797036440000002	1.7558997399999998	1.03612742	0.526307914	0.5168575120000001	1.286225999	0.713341549	1.890201141	1.695865554	2.7509783839999997	1.1726636579999998	2.090240582	2.031760399	1.877795172	2.125079101	1.058594061
KS-GAL9	1.541264617	1.655658807	3.4165943330000004	2.594057548	0.6276051930000001	1.879672829	1.518451925	1.551167069	2.087690432	1.5982941080000002	1.050942923	0.415192049	0.0	0.718934885	1.2108627570000001	2.205215633	0.40944775599999994	0.125091897	1.240281463	1.983900009	0.37122888100000007	0.584255907	1.2853664930000002	1.853509112	1.028207976	0.009796499999999986	0.46935983699999995	0.77665239	0.659186146	0.575211119	0.040482503999999975	1.4485147390000002	0.021787989000000008	2.0948956930000002	1.340707691	1.451319469	0.941499963	0.10166546300000001	0.8710339500000001	1.128533598	1.475009092	1.2806735050000002	2.335786335	0.7574716089999999	1.675048533	1.61656835	1.462603123	1.709887052	0.643402012
MI-BD1	0.8223297319999998	0.9367239219999999	2.6976594480000005	1.8751226629999997	0.09132969199999996	1.1607379439999999	0.7995170399999998	0.8322321839999998	1.368755547	0.879359223	0.3320080379999999	1.134126934	0.718934885	0.0	1.929797642	2.9241505180000003	0.3094871290000001	0.844026782	1.959216348	2.702834894	0.34770600399999996	1.303190792	2.004301378	2.572443997	0.3092730909999999	0.728731385	0.24957504800000008	1.495587275	1.378121031	1.2941460040000001	0.678452381	2.167449624	0.697146896	2.813830578	0.6217728059999998	2.170254354	1.660434848	0.617269422	0.15209906500000003	1.847468483	0.7560742069999999	0.5617386200000001	1.6168514499999997	0.038536723999999856	0.9561136479999999	0.897633465	0.7436682379999999	0.9909521669999999	0.075532873
MI-BD10	2.7521273739999996	2.866521564	4.62745709	3.8049203049999996	1.83846795	3.0905355859999997	2.729314682	2.762029826	3.2985531889999997	2.8091568650000003	2.26180568	0.7956707080000001	1.2108627570000001	1.929797642	0.0	0.994352876	1.620310513	1.08577086	0.029418706000000017	0.773037252	1.582091638	0.6266068499999999	0.07450373600000004	0.642646355	2.239070733	1.201066257	1.680222594	0.434210367	0.551676611	0.6356516379999999	1.251345261	0.23765198200000004	1.232650746	0.8840329360000001	2.5515704479999997	0.24045671199999996	0.26936279399999996	1.31252822	2.0818967070000003	0.08232915899999999	2.6858718489999998	2.4915362620000003	3.546649092	1.968334366	2.88591129	2.8274311069999998	2.67346588	2.920749809	1.854264769
MI-BD12	3.74648025	3.86087444	5.621809966000001	4.799273181	2.832820826	4.084888462	3.723667558	3.756382702	4.292906065	3.803509741	3.256158556	1.790023584	2.205215633	2.9241505180000003	0.994352876	0.0	2.614663389	2.080123736	0.96493417	0.22131562400000004	2.5764445140000003	1.620959726	0.91984914	0.351706521	3.233423609	2.195419133	2.6745754699999997	1.428563243	1.546029487	1.630004514	2.2456981369999998	0.756700894	2.227003622	0.1103199399999999	3.545923324	0.753896164	1.26371567	2.306881096	3.076249583	1.076682035	3.680224725	3.485889138	4.541001968	2.962687242	3.880264166	3.821783983	3.667818756	3.915102685	2.848617645
MI-BD13	1.131816861	1.246211051	3.0071465770000003	2.184609792	0.21815743700000012	1.470225073	1.1090041689999999	1.1417193129999998	1.678242676	1.188846352	0.641495167	0.8246398049999999	0.40944775599999994	0.3094871290000001	1.620310513	2.614663389	0.0	0.534539653	1.649729219	2.3933477649999997	0.038218874999999874	0.993703663	1.694814249	2.262956868	0.61876022	0.4192442559999999	0.059912081000000006	1.186100146	1.068633902	0.984658875	0.36896525199999997	1.857962495	0.38765976699999993	2.5043434490000003	0.9312599349999999	1.860767225	1.3509477189999999	0.30778229299999993	0.4615861940000001	1.537981354	1.065561336	0.8712257490000002	1.9263385789999998	0.34802385299999994	1.265600777	1.207120594	1.053155367	1.300439296	0.23395425600000008
MI-BD14	1.6663565139999998	1.780750704	3.5416862300000003	2.7191494449999998	0.7526970900000001	2.004764726	1.6435438219999998	1.6762589659999998	2.212782329	1.723386005	1.17603482	0.290100152	0.125091897	0.844026782	1.08577086	2.080123736	0.534539653	0.0	1.115189566	1.858808112	0.4963207780000001	0.45916401	1.160274596	1.728417215	1.153299873	0.11529539700000002	0.594451734	0.6515604930000001	0.534094249	0.45011922200000004	0.16557440099999998	1.323422842	0.14687988600000002	1.969803796	1.4657995879999999	1.326227572	0.816408066	0.22675736000000002	0.9961258470000001	1.003441701	1.600100989	1.405765402	2.4608782319999998	0.8825635059999999	1.80014043	1.741660247	1.58769502	1.834978949	0.768493909
MI-BD15	2.78154608	2.89594027	4.6568757960000005	3.834339011	1.867886656	3.119954292	2.758733388	2.791448532	3.327971895	2.8385755710000002	2.291224386	0.825089414	1.240281463	1.959216348	0.029418706000000017	0.96493417	1.649729219	1.115189566	0.0	0.743618546	1.611510344	0.656025556	0.045085030000000026	0.6132276489999999	2.268489439	1.230484963	1.7096413	0.463629073	0.581095317	0.665070344	1.280763967	0.20823327600000002	1.262069452	0.8546142300000001	2.580989154	0.21103800599999994	0.2987815	1.341946926	2.1113154130000003	0.111747865	2.715290555	2.5209549680000003	3.576067798	1.9977530719999999	2.915329996	2.856849813	2.702884586	2.950168515	1.883683475
MI-BD2	3.5251646259999996	3.639558816	5.400494342	4.5779575569999995	2.611505202	3.8635728379999996	3.502351934	3.535067078	4.071590441	3.5821941170000002	3.034842932	1.56870796	1.983900009	2.702834894	0.773037252	0.22131562400000004	2.3933477649999997	1.858808112	0.743618546	0.0	2.35512889	1.399644102	0.6985335159999999	0.13039089699999995	3.012107985	1.9741035089999999	2.453259846	1.2072476189999999	1.324713863	1.4086888899999999	2.024382513	0.5353852699999999	2.005687998	0.11099568400000015	3.3246076999999996	0.53258054	1.042400046	2.085565472	2.8549339590000002	0.8553664109999999	3.4589091009999997	3.2645735140000003	4.319686344	2.7413716179999996	3.658948542	3.6004683589999997	3.446503132	3.693787061	2.627302021
MI-BD3	1.1700357359999998	1.2844299259999998	3.0453654520000004	2.222828667	0.256376312	1.5084439479999998	1.1472230439999997	1.1799381879999997	1.7164615509999999	1.227065227	0.6797140419999999	0.78642093	0.37122888100000007	0.34770600399999996	1.582091638	2.5764445140000003	0.038218874999999874	0.4963207780000001	1.611510344	2.35512889	0.0	0.9554847880000001	1.6565953740000001	2.224737993	0.6569790949999998	0.38102538100000005	0.09813095599999988	1.1478812710000001	1.030415027	0.9464400000000002	0.3307463770000001	1.8197436200000001	0.34944089200000006	2.466124574	0.9694788099999998	1.82254835	1.312728844	0.26956341800000005	0.499805069	1.4997624790000001	1.103780211	0.909444624	1.9645574539999997	0.3862427279999998	1.3038196519999998	1.245339469	1.0913742419999999	1.3386581709999998	0.27217313099999996
MI-BD4	2.1255205239999997	2.2399147139999998	4.00085024	3.1783134549999996	1.2118611000000001	2.4639287359999997	2.1027078319999997	2.1354229759999996	2.671946339	2.182550015	1.63519883	0.169063858	0.584255907	1.303190792	0.6266068499999999	1.620959726	0.993703663	0.45916401	0.656025556	1.399644102	0.9554847880000001	0.0	0.701110586	1.269253205	1.612463883	0.574459407	1.053615744	0.192396483	0.07493023900000001	0.00904478799999997	0.624738411	0.864258832	0.6060438960000001	1.510639786	1.924963598	0.867063562	0.35724405600000003	0.68592137	1.4552898570000001	0.544277691	2.059264999	1.8649294120000002	2.9200422419999996	1.341727516	2.2593044399999997	2.200824257	2.04685903	2.2941429589999998	1.227657919
MI-BD5	2.82663111	2.9410252999999997	4.7019608260000005	3.879424041	1.9129716860000001	3.165039322	2.8038184179999996	2.8365335619999996	3.373056925	2.883660601	2.3363094159999998	0.8701744440000001	1.2853664930000002	2.004301378	0.07450373600000004	0.91984914	1.694814249	1.160274596	0.045085030000000026	0.6985335159999999	1.6565953740000001	0.701110586	0.0	0.568142619	2.3135744689999997	1.275569993	1.75472633	0.508714103	0.626180347	0.710155374	1.325848997	0.163148246	1.307154482	0.8095292000000001	2.626074184	0.16595297599999992	0.34386653	1.387031956	2.156400443	0.15683289500000003	2.7603755850000002	2.566039998	3.6211528279999996	2.042838102	2.9604150259999997	2.9019348430000003	2.747969616	2.9952535449999997	1.928768505
MI-BD6	3.3947737289999997	3.509167919	5.270103445	4.44756666	2.481114305	3.733181941	3.3719610369999997	3.4046761809999997	3.941199544	3.45180322	2.904452035	1.438317063	1.853509112	2.572443997	0.642646355	0.351706521	2.262956868	1.728417215	0.6132276489999999	0.13039089699999995	2.224737993	1.269253205	0.568142619	0.0	2.881717088	1.843712612	2.322868949	1.076856722	1.194322966	1.278297993	1.893991616	0.40499437299999996	1.8752971010000001	0.2413865810000001	3.1942168029999998	0.40218964300000004	0.912009149	1.955174575	2.724543062	0.724975514	3.328518204	3.134182617	4.189295447	2.610980721	3.528557645	3.470077462	3.316112235	3.563396164	2.496911124
MI-BD8	0.5130566409999999	0.627450831	2.3883863570000003	1.5658495719999999	0.40060278299999985	0.851464853	0.4902439489999999	0.5229590929999999	1.059482456	0.5700861320000001	0.022734947000000005	1.4434000249999999	1.028207976	0.3092730909999999	2.239070733	3.233423609	0.61876022	1.153299873	2.268489439	3.012107985	0.6569790949999998	1.612463883	2.3135744689999997	2.881717088	0.0	1.0380044759999998	0.558848139	1.804860366	1.687394122	1.603419095	0.9877254719999999	2.476722715	1.006419987	3.123103669	0.31249971499999996	2.479527445	1.9697079389999999	0.9265425129999999	0.15717402599999986	2.1567415739999998	0.44680111600000005	0.2524655290000002	1.3075783589999999	0.27073636700000003	0.646840557	0.5883603740000001	0.43439514700000004	0.681679076	0.3848059639999999
MI-BD9	1.5510611169999997	1.6654553069999998	3.426390833	2.6038540479999996	0.637401693	1.8894693289999998	1.5282484249999997	1.5609635689999997	2.097486932	1.608090608	1.0607394229999998	0.405395549	0.009796499999999986	0.728731385	1.201066257	2.195419133	0.4192442559999999	0.11529539700000002	1.230484963	1.9741035089999999	0.38102538100000005	0.574459407	1.275569993	1.843712612	1.0380044759999998	0.0	0.47915633699999993	0.76685589	0.649389646	0.565414619	0.05027900399999996	1.438718239	0.03158448899999999	2.085099193	1.3505041909999997	1.441522969	0.9317034630000001	0.111461963	0.88083045	1.118737098	1.4848055919999998	1.290470005	2.3455828349999996	0.7672681089999999	1.6848450329999998	1.6263648499999999	1.4723996229999998	1.7196835519999998	0.653198512
MI-FC1	1.07190478	1.18629897	2.947234496	2.1246977109999996	0.15824535600000011	1.410312992	1.0490920879999999	1.0818072319999998	1.618330595	1.128934271	0.581583086	0.8845518859999999	0.46935983699999995	0.24957504800000008	1.680222594	2.6745754699999997	0.059912081000000006	0.594451734	1.7096413	2.453259846	0.09813095599999988	1.053615744	1.75472633	2.322868949	0.558848139	0.47915633699999993	0.0	1.246012227	1.128545983	1.044570956	0.42887733299999997	1.917874576	0.44757184799999994	2.56425553	0.8713478539999999	1.9206793059999998	1.4108597999999999	0.36769437399999993	0.4016741130000001	1.597893435	1.005649255	0.8113136680000002	1.8664264979999998	0.28811177199999993	1.205688696	1.147208513	0.993243286	1.240527215	0.17404217500000008
MI-FC10	2.3179170069999997	2.4323111969999998	4.193246723000001	3.3707099379999996	1.4042575830000001	2.6563252189999997	2.2951043149999997	2.3278194589999996	2.864342822	2.374946498	1.827595313	0.361460341	0.77665239	1.495587275	0.434210367	1.428563243	1.186100146	0.6515604930000001	0.463629073	1.2072476189999999	1.1478812710000001	0.192396483	0.508714103	1.076856722	1.804860366	0.76685589	1.246012227	0.0	0.117466244	0.20144127099999998	0.8171348940000001	0.671862349	0.7984403790000001	1.318243303	2.1173600809999997	0.674667079	0.164847573	0.878317853	1.6476863400000001	0.351881208	2.251661482	2.057325895	3.1124387249999996	1.534123999	2.4517009229999998	2.39322074	2.239255513	2.4865394419999998	1.420054402
MI-FC11	2.200450763	2.3148449529999997	4.0757804790000005	3.253243694	1.286791339	2.538858975	2.1776380709999996	2.2103532149999996	2.746876578	2.257480254	1.710129069	0.24399409700000002	0.659186146	1.378121031	0.551676611	1.546029487	1.068633902	0.534094249	0.581095317	1.324713863	1.030415027	0.07493023900000001	0.626180347	1.194322966	1.687394122	0.649389646	1.128545983	0.117466244	0.0	0.08397502699999998	0.69966865	0.789328593	0.680974135	1.435709547	1.999893837	0.792133323	0.282313817	0.760851609	1.530220096	0.469347452	2.134195238	1.9398596510000001	2.9949724809999996	1.416657755	2.3342346789999997	2.2757544960000002	2.1217892689999998	2.3690731979999997	1.302588158
MI-FC12	2.116475736	2.230869926	3.9918054520000004	3.169268667	1.2028163120000002	2.454883948	2.093663044	2.126378188	2.662901551	2.173505227	1.626154042	0.16001907000000004	0.575211119	1.2941460040000001	0.6356516379999999	1.630004514	0.984658875	0.45011922200000004	0.665070344	1.4086888899999999	0.9464400000000002	0.00904478799999997	0.710155374	1.278297993	1.603419095	0.565414619	1.044570956	0.20144127099999998	0.08397502699999998	0.0	0.6156936230000001	0.87330362	0.5969991080000001	1.519684574	1.91591881	0.87610835	0.366288844	0.676876582	1.4462450690000002	0.553322479	2.050220211	1.8558846240000002	2.910997454	1.332682728	2.250259652	2.191779469	2.037814242	2.285098171	1.2186131310000001
MI-FC13	1.5007821129999999	1.615176303	3.376111829	2.5535750439999996	0.5871226890000001	1.839190325	1.4779694209999998	1.5106845649999998	2.0472079279999997	1.557811604	1.010460419	0.455674553	0.040482503999999975	0.678452381	1.251345261	2.2456981369999998	0.36896525199999997	0.16557440099999998	1.280763967	2.024382513	0.3307463770000001	0.624738411	1.325848997	1.893991616	0.9877254719999999	0.05027900399999996	0.42887733299999997	0.8171348940000001	0.69966865	0.6156936230000001	0.0	1.488997243	0.018694514999999967	2.135378197	1.300225187	1.4918019729999998	0.981982467	0.06118295900000004	0.8305514460000001	1.169016102	1.434526588	1.2401910010000001	2.295303831	0.7169891049999999	1.634566029	1.576085846	1.422120619	1.669404548	0.602919508
MI-FC14	2.9897793559999997	3.104173546	4.865109072	4.042572287	2.076119932	3.3281875679999997	2.966966664	2.999681808	3.5362051709999998	3.0468088470000003	2.499457662	1.03332269	1.4485147390000002	2.167449624	0.23765198200000004	0.756700894	1.857962495	1.323422842	0.20823327600000002	0.5353852699999999	1.8197436200000001	0.864258832	0.163148246	0.40499437299999996	2.476722715	1.438718239	1.917874576	0.671862349	0.789328593	0.87330362	1.488997243	0.0	1.470302728	0.6463809540000001	2.7892224299999997	0.002804729999999922	0.507014776	1.550180202	2.3195486890000003	0.319981141	2.923523831	2.7291882440000004	3.784301074	2.2059863479999997	3.123563272	3.065083089	2.9111178620000002	3.158401791	2.0919167510000003
MI-FC2	1.5194766279999998	1.633870818	3.394806344	2.5722695589999995	0.605817204	1.8578848399999999	1.4966639359999998	1.5293790799999998	2.0659024429999997	1.576506119	1.029154934	0.436980038	0.021787989000000008	0.697146896	1.232650746	2.227003622	0.38765976699999993	0.14687988600000002	1.262069452	2.005687998	0.34944089200000006	0.6060438960000001	1.307154482	1.8752971010000001	1.006419987	0.03158448899999999	0.44757184799999994	0.7984403790000001	0.680974135	0.5969991080000001	0.018694514999999967	1.470302728	0.0	2.116683682	1.3189197019999999	1.4731074579999999	0.9632879520000001	0.079877474	0.849245961	1.150321587	1.453221103	1.258885516	2.313998346	0.7356836199999999	1.6532605439999999	1.594780361	1.440815134	1.688099063	0.621614023
MI-FC3	3.63616031	3.7505545	5.511490026000001	4.688953241	2.722500886	3.974568522	3.6133476179999997	3.6460627619999997	4.182586125	3.693189801	3.145838616	1.6797036440000002	2.0948956930000002	2.813830578	0.8840329360000001	0.1103199399999999	2.5043434490000003	1.969803796	0.8546142300000001	0.11099568400000015	2.466124574	1.510639786	0.8095292000000001	0.2413865810000001	3.123103669	2.085099193	2.56425553	1.318243303	1.435709547	1.519684574	2.135378197	0.6463809540000001	2.116683682	0.0	3.435603384	0.6435762240000001	1.1533957300000002	2.196561156	2.965929643	0.966362095	3.5699047850000003	3.375569198	4.430682028	2.852367302	3.769944226	3.7114640430000003	3.557498816	3.804782745	2.738297705
MI-FC4	0.20055692599999997	0.31495111600000003	2.0758866420000004	1.253349857	0.7131024979999998	0.538965138	0.17774423399999995	0.21045937799999992	0.7469827410000001	0.2575864170000002	0.28976476799999995	1.7558997399999998	1.340707691	0.6217728059999998	2.5515704479999997	3.545923324	0.9312599349999999	1.4657995879999999	2.580989154	3.3246076999999996	0.9694788099999998	1.924963598	2.626074184	3.1942168029999998	0.31249971499999996	1.3505041909999997	0.8713478539999999	2.1173600809999997	1.999893837	1.91591881	1.300225187	2.7892224299999997	1.3189197019999999	3.435603384	0.0	2.79202716	2.282207654	1.2390422279999997	0.4696737409999998	2.4692412889999997	0.1343014010000001	0.06003418599999977	0.9950786439999999	0.583236082	0.334340842	0.2758606590000001	0.12189543200000008	0.36917936100000004	0.6973056789999998
MI-FC7	2.992584086	3.106978276	4.867913802	4.045377017	2.078924662	3.330992298	2.969771394	3.002486538	3.539009901	3.049613577	2.502262392	1.03612742	1.451319469	2.170254354	0.24045671199999996	0.753896164	1.860767225	1.326227572	0.21103800599999994	0.53258054	1.82254835	0.867063562	0.16595297599999992	0.40218964300000004	2.479527445	1.441522969	1.9206793059999998	0.674667079	0.792133323	0.87610835	1.4918019729999998	0.002804729999999922	1.4731074579999999	0.6435762240000001	2.79202716	0.0	0.5098195059999999	1.552984932	2.322353419	0.32278587099999995	2.926328561	2.731992974	3.787105804	2.208791078	3.126368002	3.067887819	2.913922592	3.161206521	2.094721481
MI-FC8	2.48276458	2.59715877	4.358094296	3.535557511	1.569105156	2.821172792	2.459951888	2.492667032	3.029190395	2.539794071	1.9924428859999999	0.526307914	0.941499963	1.660434848	0.26936279399999996	1.26371567	1.3509477189999999	0.816408066	0.2987815	1.042400046	1.312728844	0.35724405600000003	0.34386653	0.912009149	1.9697079389999999	0.9317034630000001	1.4108597999999999	0.164847573	0.282313817	0.366288844	0.981982467	0.507014776	0.9632879520000001	1.1533957300000002	2.282207654	0.5098195059999999	0.0	1.043165426	1.812533913	0.187033635	2.416509055	2.2221734680000003	3.277286298	1.6989715719999998	2.616548496	2.558068313	2.404103086	2.651387015	1.584901975
MI-FC9	1.4395991539999997	1.5539933439999998	3.31492887	2.4923920849999996	0.52593973	1.7780073659999998	1.4167864619999997	1.4495016059999997	1.9860249689999998	1.496628645	0.9492774599999999	0.5168575120000001	0.10166546300000001	0.617269422	1.31252822	2.306881096	0.30778229299999993	0.22675736000000002	1.341946926	2.085565472	0.26956341800000005	0.68592137	1.387031956	1.955174575	0.9265425129999999	0.111461963	0.36769437399999993	0.878317853	0.760851609	0.676876582	0.06118295900000004	1.550180202	0.079877474	2.196561156	1.2390422279999997	1.552984932	1.043165426	0.0	0.769368487	1.230199061	1.3733436289999998	1.179008042	2.2341208719999996	0.6558061459999999	1.5733830699999998	1.5149028869999999	1.3609376599999998	1.6082215889999998	0.541736549
MO-CC1	0.6702306669999998	0.7846248569999998	2.545560383	1.7230235979999997	0.243428757	1.0086388789999998	0.6474179749999998	0.6801331189999997	1.2166564819999999	0.727260158	0.17990897299999986	1.286225999	0.8710339500000001	0.15209906500000003	2.0818967070000003	3.076249583	0.4615861940000001	0.9961258470000001	2.1113154130000003	2.8549339590000002	0.499805069	1.4552898570000001	2.156400443	2.724543062	0.15717402599999986	0.88083045	0.4016741130000001	1.6476863400000001	1.530220096	1.4462450690000002	0.8305514460000001	2.3195486890000003	0.849245961	2.965929643	0.4696737409999998	2.322353419	1.812533913	0.769368487	0.0	1.9995675480000001	0.6039751419999999	0.40963955500000004	1.4647523849999997	0.11356234100000018	0.8040145829999998	0.7455343999999999	0.5915691729999999	0.8388531019999999	0.22763193800000003
MO-CC10	2.6697982149999997	2.7841924049999998	4.545127931000001	3.7225911459999996	1.7561387910000001	3.0082064269999997	2.6469855229999997	2.6797006669999996	3.21622403	2.726827706	2.1794765209999998	0.713341549	1.128533598	1.847468483	0.08232915899999999	1.076682035	1.537981354	1.003441701	0.111747865	0.8553664109999999	1.4997624790000001	0.544277691	0.15683289500000003	0.724975514	2.1567415739999998	1.118737098	1.597893435	0.351881208	0.469347452	0.553322479	1.169016102	0.319981141	1.150321587	0.966362095	2.4692412889999997	0.32278587099999995	0.187033635	1.230199061	1.9995675480000001	0.0	2.60354269	2.409207103	3.4643199329999996	1.886005207	2.8035821309999998	2.745101948	2.591136721	2.8384206499999998	1.77193561
MO-CC2	0.06625552499999987	0.18064971499999993	1.9415852410000003	1.1190484559999998	0.8474038989999999	0.4046637369999999	0.04344283299999985	0.07615797699999982	0.61268134	0.12328501600000008	0.42406616900000005	1.890201141	1.475009092	0.7560742069999999	2.6858718489999998	3.680224725	1.065561336	1.600100989	2.715290555	3.4589091009999997	1.103780211	2.059264999	2.7603755850000002	3.328518204	0.44680111600000005	1.4848055919999998	1.005649255	2.251661482	2.134195238	2.050220211	1.434526588	2.923523831	1.453221103	3.5699047850000003	0.1343014010000001	2.926328561	2.416509055	1.3733436289999998	0.6039751419999999	2.60354269	0.0	0.19433558699999987	0.8607772429999998	0.7175374830000001	0.20003944099999993	0.14155925800000002	0.012405969000000017	0.23487795999999994	0.8316070799999999
MO-CC3	0.26059111199999974	0.3749853019999998	2.135920828	1.3133840429999997	0.653068312	0.5989993239999998	0.2377784199999997	0.2704935639999997	0.8070169269999998	0.31762060299999995	0.22973058200000018	1.695865554	1.2806735050000002	0.5617386200000001	2.4915362620000003	3.485889138	0.8712257490000002	1.405765402	2.5209549680000003	3.2645735140000003	0.909444624	1.8649294120000002	2.566039998	3.134182617	0.2524655290000002	1.290470005	0.8113136680000002	2.057325895	1.9398596510000001	1.8558846240000002	1.2401910010000001	2.7291882440000004	1.258885516	3.375569198	0.06003418599999977	2.731992974	2.2221734680000003	1.179008042	0.40963955500000004	2.409207103	0.19433558699999987	0.0	1.0551128299999997	0.5232018960000002	0.3943750279999998	0.3358948449999999	0.18192961799999985	0.4292135469999998	0.6372714930000001
MO-CC4	0.7945217179999999	0.6801275279999999	1.0808079980000005	0.258271213	1.7081811419999997	0.4561135059999999	0.81733441	0.784619266	0.24809590299999984	0.7374922269999997	1.2848434119999999	2.7509783839999997	2.335786335	1.6168514499999997	3.546649092	4.541001968	1.9263385789999998	2.4608782319999998	3.576067798	4.319686344	1.9645574539999997	2.9200422419999996	3.6211528279999996	4.189295447	1.3075783589999999	2.3455828349999996	1.8664264979999998	3.1124387249999996	2.9949724809999996	2.910997454	2.295303831	3.784301074	2.313998346	4.430682028	0.9950786439999999	3.787105804	3.277286298	2.2341208719999996	1.4647523849999997	3.4643199329999996	0.8607772429999998	1.0551128299999997	0.0	1.578314726	0.6607378019999999	0.7192179849999998	0.8731832119999998	0.6258992829999999	1.6923843229999997
MO-CC5	0.783793008	0.898187198	2.6591227240000004	1.836585939	0.12986641599999982	1.12220122	0.7609803159999999	0.7936954599999999	1.330218823	0.8408224990000002	0.29347131400000004	1.1726636579999998	0.7574716089999999	0.038536723999999856	1.968334366	2.962687242	0.34802385299999994	0.8825635059999999	1.9977530719999999	2.7413716179999996	0.3862427279999998	1.341727516	2.042838102	2.610980721	0.27073636700000003	0.7672681089999999	0.28811177199999993	1.534123999	1.416657755	1.332682728	0.7169891049999999	2.2059863479999997	0.7356836199999999	2.852367302	0.583236082	2.208791078	1.6989715719999998	0.6558061459999999	0.11356234100000018	1.886005207	0.7175374830000001	0.5232018960000002	1.578314726	0.0	0.917576924	0.8590967410000001	0.7051315140000001	0.952415443	0.11406959699999986
MO-CC6	0.13378391600000006	0.019389725999999996	1.7415458000000004	0.9190090149999999	1.0474433399999998	0.20462429599999998	0.15659660800000008	0.12388146400000011	0.41264189900000003	0.07675442499999985	0.62410561	2.090240582	1.675048533	0.9561136479999999	2.88591129	3.880264166	1.265600777	1.80014043	2.915329996	3.658948542	1.3038196519999998	2.2593044399999997	2.9604150259999997	3.528557645	0.646840557	1.6848450329999998	1.205688696	2.4517009229999998	2.3342346789999997	2.250259652	1.634566029	3.123563272	1.6532605439999999	3.769944226	0.334340842	3.126368002	2.616548496	1.5733830699999998	0.8040145829999998	2.8035821309999998	0.20003944099999993	0.3943750279999998	0.6607378019999999	0.917576924	0.0	0.05848018299999991	0.21244540999999995	0.03483851900000001	1.0316465209999999
MO-CC7	0.07530373300000015	0.03909045699999991	1.8000259830000003	0.9774891979999998	0.9889631569999999	0.2631044789999999	0.09811642500000017	0.0654012810000002	0.47112208199999994	0.01827424199999994	0.5656254270000001	2.031760399	1.61656835	0.897633465	2.8274311069999998	3.821783983	1.207120594	1.741660247	2.856849813	3.6004683589999997	1.245339469	2.200824257	2.9019348430000003	3.470077462	0.5883603740000001	1.6263648499999999	1.147208513	2.39322074	2.2757544960000002	2.191779469	1.576085846	3.065083089	1.594780361	3.7114640430000003	0.2758606590000001	3.067887819	2.558068313	1.5149028869999999	0.7455343999999999	2.745101948	0.14155925800000002	0.3358948449999999	0.7192179849999998	0.8590967410000001	0.05848018299999991	0.0	0.15396522700000004	0.09331870199999992	0.973166338
MO-CC8	0.07866149399999989	0.19305568399999995	1.9539912100000003	1.1314544249999998	0.8349979299999999	0.41706970599999993	0.055848801999999864	0.08856394599999984	0.625087309	0.1356909850000001	0.41166020000000003	1.877795172	1.462603123	0.7436682379999999	2.67346588	3.667818756	1.053155367	1.58769502	2.702884586	3.446503132	1.0913742419999999	2.04685903	2.747969616	3.316112235	0.43439514700000004	1.4723996229999998	0.993243286	2.239255513	2.1217892689999998	2.037814242	1.422120619	2.9111178620000002	1.440815134	3.557498816	0.12189543200000008	2.913922592	2.404103086	1.3609376599999998	0.5915691729999999	2.591136721	0.012405969000000017	0.18192961799999985	0.8731832119999998	0.7051315140000001	0.21244540999999995	0.15396522700000004	0.0	0.24728392899999996	0.8192011109999999
MO-CC9	0.16862243500000007	0.05422824500000001	1.7067072810000004	0.8841704959999999	1.0822818589999998	0.16978577699999997	0.1914351270000001	0.15871998300000012	0.37780338	0.11159294399999986	0.658944129	2.125079101	1.709887052	0.9909521669999999	2.920749809	3.915102685	1.300439296	1.834978949	2.950168515	3.693787061	1.3386581709999998	2.2941429589999998	2.9952535449999997	3.563396164	0.681679076	1.7196835519999998	1.240527215	2.4865394419999998	2.3690731979999997	2.285098171	1.669404548	3.158401791	1.688099063	3.804782745	0.36917936100000004	3.161206521	2.651387015	1.6082215889999998	0.8388531019999999	2.8384206499999998	0.23487795999999994	0.4292135469999998	0.6258992829999999	0.952415443	0.03483851900000001	0.09331870199999992	0.24728392899999996	0.0	1.0664850399999999
MO-LO10	0.8978626049999998	1.0122567949999999	2.7731923210000002	1.9506555359999997	0.015796818999999962	1.2362708169999999	0.8750499129999998	0.9077650569999998	1.44428842	0.954892096	0.4075409109999999	1.058594061	0.643402012	0.075532873	1.854264769	2.848617645	0.23395425600000008	0.768493909	1.883683475	2.627302021	0.27217313099999996	1.227657919	1.928768505	2.496911124	0.3848059639999999	0.653198512	0.17404217500000008	1.420054402	1.302588158	1.2186131310000001	0.602919508	2.0919167510000003	0.621614023	2.738297705	0.6973056789999998	2.094721481	1.584901975	0.541736549	0.22763193800000003	1.77193561	0.8316070799999999	0.6372714930000001	1.6923843229999997	0.11406959699999986	1.0316465209999999	0.973166338	0.8192011109999999	1.0664850399999999	0.0
MO-LO11	0.593768844	0.4793746539999999	1.2815608720000005	0.45902408699999997	1.5074282679999997	0.2553606319999999	0.616581536	0.583866392	0.04734302899999987	0.5367393529999998	1.0840905379999999	2.5502255099999998	2.135033461	1.4160985759999998	3.345896218	4.340249094	1.7255857049999999	2.260125358	3.375314924	4.11893347	1.7638045799999997	2.7192893679999997	3.4203999539999996	3.9885425729999997	1.1068254849999999	2.1448299609999997	1.6656736239999999	2.9116858509999997	2.7942196069999996	2.71024458	2.094550957	3.5835482	2.113245472	4.229929154	0.7943257699999999	3.58635293	3.076533424	2.0333679979999997	1.2639995109999997	3.2635670589999997	0.6600243689999998	0.8543599559999997	0.20075287399999997	1.377561852	0.4599849279999999	0.5184651109999998	0.6724303379999998	0.4251464089999999	1.4916314489999998
MO-LO12	0.36553659399999994	0.2511424039999999	1.5097931220000005	0.687256337	1.2791960179999997	0.027128381999999895	0.38834928599999996	0.355634142	0.18088922100000016	0.3085071029999997	0.8558582879999999	2.3219932599999997	1.9068012109999999	1.1878663259999998	3.1176639679999996	4.112016843999999	1.4973534549999998	2.031893108	3.147082674	3.8907012199999995	1.5355723299999997	2.4910571179999996	3.192167704	3.7603103229999997	0.8785932349999999	1.9165977109999996	1.4374413739999998	2.6834536009999996	2.565987357	2.48201233	1.8663187069999998	3.3553159499999996	1.8850132219999998	4.001696904	0.5660935199999999	3.35812068	2.848301174	1.8051357479999997	1.0357672609999997	3.0353348089999996	0.4317921189999998	0.6261277059999997	0.428985124	1.149329602	0.23175267799999988	0.2902328609999998	0.4441980879999998	0.19691415899999987	1.2633991989999998
MO-LO13	1.029065771	1.143459961	2.9043954870000004	2.081858702	0.11540634700000019	1.367473983	1.006253079	1.038968223	1.575491586	1.0860952620000002	0.538744077	0.9273908949999998	0.5121988459999999	0.20673603900000015	1.7230616029999999	2.717414479	0.10275108999999993	0.6372907429999999	1.7524803089999998	2.4960988549999996	0.1409699649999998	1.096454753	1.797565339	2.3657079579999998	0.51600913	0.5219953459999999	0.04283900899999993	1.288851236	1.171384992	1.087409965	0.4717163419999999	1.960713585	0.49041085699999987	2.607094539	0.828508845	1.963518315	1.4536988089999998	0.41053338299999986	0.3588351040000002	1.640732444	0.9628102460000001	0.7684746590000002	1.823587489	0.245272763	1.162849687	1.1043695040000001	0.9504042770000001	1.197688206	0.13120316600000015
MO-LO14	0.730761636	0.6163674459999999	1.1445680800000004	0.32203129499999994	1.6444210599999998	0.39235342399999995	0.753574328	0.720859184	0.1843358209999999	0.6737321449999998	1.22108333	2.687218302	2.272026253	1.5530913679999998	3.48288901	4.477241886	1.8625784969999999	2.39711815	3.512307716	4.255926262	1.9007973719999998	2.8562821599999997	3.5573927459999997	4.125535365	1.243818277	2.2818227529999997	1.8026664159999999	3.0486786429999997	2.9312123989999996	2.847237372	2.231543749	3.720540992	2.250238264	4.366921946	0.931318562	3.723345722	3.213526216	2.1703607899999997	1.4009923029999998	3.4005598509999997	0.7970171609999999	0.9913527479999997	0.06376008199999994	1.514554644	0.5969777199999999	0.6554579029999998	0.8094231299999999	0.5621392009999999	1.6286242409999998
MO-LO2	2.331146906	2.445541096	4.206476622	3.383939837	1.417487482	2.669555118	2.308334214	2.341049358	2.877572721	2.388176397	1.840825212	0.37469024	0.789882289	1.508817174	0.420980468	1.415333344	1.199330045	0.664790392	0.450399174	1.19401772	1.16111117	0.205626382	0.49548420400000004	1.0636268229999999	1.818090265	0.780085789	1.259242126	0.013229899000000003	0.130696143	0.21467116999999997	0.830364793	0.65863245	0.811670278	1.305013404	2.13058998	0.66143718	0.151617674	0.891547752	1.660916239	0.338651309	2.264891381	2.070555794	3.125668624	1.547353898	2.464930822	2.406450639	2.252485412	2.499769341	1.433284301
MO-LO3	0.09684857199999986	0.21124276199999992	1.9721782880000003	1.1496415029999998	0.8168108519999999	0.4352567839999999	0.07403587999999983	0.1067510239999998	0.643274387	0.15387806300000006	0.39347312200000006	1.859608094	1.444416045	0.72548116	2.6552788019999998	3.649631678	1.034968289	1.569507942	2.684697508	3.4283160539999997	1.073187164	2.028671952	2.7297825380000003	3.297925157	0.41620806900000007	1.4542125449999999	0.975056208	2.221068435	2.1036021910000002	2.019627164	1.403933541	2.892930784	1.422628056	3.5393117380000003	0.10370835400000011	2.895735514	2.385916008	1.3427505819999999	0.5733820949999999	2.572949643	0.030593046999999984	0.16374253999999988	0.8913702899999998	0.6869444360000001	0.2306324879999999	0.172152305	0.018187077999999968	0.2654710069999999	0.801014033
MO-LO4	0.7175372480000002	0.6031430580000001	1.1577924680000002	0.33525568299999975	1.631196672	0.37912903600000014	0.7403499400000002	0.7076347960000002	0.1711114330000001	0.660507757	1.207858942	2.673993914	2.258801865	1.53986698	3.469664622	4.4640174980000005	1.849354109	2.383893762	3.499083328	4.242701874	1.887572984	2.843057772	3.5441683580000003	4.112310977	1.230593889	2.268598365	1.789442028	3.035454255	2.9179880110000003	2.834012984	2.218319361	3.707316604	2.237013876	4.353697558	0.9180941740000002	3.710121334	3.200301828	2.157136402	1.387767915	3.387335463	0.783792773	0.9781283599999999	0.07698446999999975	1.5013302560000001	0.5837533320000001	0.642233515	0.7961987420000001	0.5489148130000001	1.615399853
MO-LO5	1.3002915709999998	1.4146857609999999	3.1756212870000002	2.3530845019999997	0.38663214700000004	1.6386997829999999	1.2774788789999998	1.3101940229999998	1.846717386	1.357321062	0.8099698769999999	0.656165095	0.24097304600000002	0.477961839	1.451835803	2.446188679	0.16847470999999992	0.36606494300000003	1.481254509	2.2248730549999998	0.13025583500000004	0.8252289530000001	1.526339539	2.094482158	0.7872349299999999	0.250769546	0.22838679099999992	1.017625436	0.900159192	0.8161841650000001	0.20049054200000005	1.689487785	0.21918505700000002	2.3358687390000004	1.0997346449999998	1.692292515	1.182473009	0.139307583	0.630060904	1.369506644	1.234036046	1.039700459	2.0948132889999997	0.5164985629999999	1.4340754869999999	1.375595304	1.221630077	1.4689140059999999	0.402428966
MO-LO6	1.2866255340000001	1.172231344	0.5887041820000003	0.2338326030000002	2.200284958	0.9482173220000001	1.3094382260000001	1.2767230820000002	0.740199719	1.229596043	1.776947228	3.2430822	2.827890151	2.1089552659999997	4.038752908	5.033105784	2.418442395	2.952982048	4.068171614	4.81179016	2.4566612699999997	3.412146058	4.113256644	4.681399263	1.799682175	2.837686651	2.3585303140000002	3.604542541	3.4870762969999998	3.40310127	2.787407647	4.27640489	2.806102162	4.922785844	1.48718246	4.27920962	3.769390114	2.726224688	1.956856201	3.956423749	1.352881059	1.5472166459999999	0.4921038160000002	2.070418542	1.152841618	1.211321801	1.365287028	1.118003099	2.184488139
MO-LO9	0.08575039999999978	0.20014458999999984	1.9610801160000002	1.1385433309999997	0.827909024	0.4241586119999998	0.06293770799999976	0.09565285199999973	0.6321762149999999	0.142779891	0.40457129400000014	1.870706266	1.4555142170000002	0.736579332	2.6663769740000003	3.66072985	1.0460664610000001	1.580606114	2.6957956800000002	3.4394142260000002	1.084285336	2.039770124	2.74088071	3.309023329	0.42730624100000014	1.465310717	0.9861543800000001	2.232166607	2.114700363	2.030725336	1.415031713	2.9040289560000003	1.433726228	3.55040991	0.11480652600000019	2.906833686	2.39701418	1.353848754	0.584480267	2.584047815	0.01949487499999991	0.17484071199999995	0.8802721179999997	0.6980426080000002	0.21953431599999984	0.16105413299999993	0.007088905999999895	0.25437283499999985	0.812112205
MO-PC1	0.06694585400000008	0.04744833599999998	1.8083838620000003	0.9858470769999998	0.9806052779999999	0.27146235799999996	0.0897585460000001	0.05704340200000013	0.479479961	0.009916362999999873	0.557267548	2.02340252	1.608210471	0.8892755859999999	2.8190732279999997	3.813426104	1.198762715	1.733302368	2.848491934	3.5921104799999997	1.2369815899999999	2.1924663779999998	2.893576964	3.461719583	0.580002495	1.6180069709999998	1.138850634	2.384862861	2.267396617	2.18342159	1.567727967	3.0567252099999997	1.586422482	3.7031061640000003	0.26750278000000005	3.05952994	2.549710434	1.5065450079999998	0.7371765209999999	2.736744069	0.13320137899999995	0.3275369659999998	0.7275758639999999	0.850738862	0.06683806199999998	0.008357879000000068	0.14560734799999997	0.10167658099999999	0.9648084589999999
MO-PC10	0.9783161060000003	0.8639219160000002	0.8970136100000001	0.07447682499999964	1.89197553	0.6399078940000003	1.0011287980000003	0.9684136540000003	0.4318902910000002	0.9212866150000001	1.4686378000000002	2.934772772	2.5195807230000002	1.800645838	3.73044348	4.724796356000001	2.110132967	2.64467262	3.7598621860000003	4.503480732	2.1483518420000003	3.10383663	3.8049472160000004	4.373089835	1.4913727470000002	2.529377223	2.050220886	3.296233113	3.1787668690000004	3.0947918420000002	2.479098219	3.968095462	2.497792734	4.6144764160000005	1.1788730320000003	3.970900192	3.4610806860000003	2.41791526	1.648546773	3.648114321	1.0445716310000002	1.238907218	0.18379438800000036	1.7621091140000003	0.8445321900000002	0.9030123730000001	1.0569776000000002	0.8096936710000002	1.876178711
MO-PC11	0.5402145119999999	0.654608702	2.4155442280000003	1.5930074429999999	0.37344491199999985	0.878622724	0.5174018199999999	0.5501169639999999	1.086640327	0.5972440030000001	0.049892818000000005	1.4162421539999999	1.001050105	0.2821152199999999	2.211912862	3.206265738	0.591602349	1.126142002	2.241331568	2.984950114	0.6298212239999998	1.585306012	2.2864165979999997	2.854559217	0.027157871	1.0108466049999998	0.531690268	1.777702495	1.660236251	1.576261224	0.9605676009999999	2.449564844	0.9792621159999999	3.095945798	0.33965758599999996	2.452369574	1.9425500679999999	0.8993846419999999	0.13001615499999986	2.1295837029999998	0.47395898700000005	0.2796234000000002	1.3347362299999999	0.24357849600000003	0.673998428	0.6155182450000001	0.46155301800000004	0.708836947	0.3576480929999999
MO-PC12	0.553566499	0.4391723089999999	1.3217632170000004	0.49922643199999994	1.4672259229999998	0.21515828699999995	0.576379191	0.543664047	0.007140683999999897	0.4965370079999998	1.043888193	2.510023165	2.094831116	1.3758962309999998	3.305693873	4.300046749	1.6853833599999999	2.219923013	3.335112579	4.078731125	1.7236022349999998	2.6790870229999997	3.3801976089999997	3.9483402279999997	1.06662314	2.1046276159999997	1.6254712789999999	2.8714835059999997	2.7540172619999996	2.670042235	2.054348612	3.543345855	2.073043127	4.189726809	0.754123425	3.546150585	3.036331079	1.9931656529999997	1.2237971659999998	3.2233647139999997	0.6198220239999999	0.8141576109999997	0.24095521899999994	1.337359507	0.41978258299999993	0.47826276599999984	0.6322279929999999	0.3849440639999999	1.4514291039999998
MO-PC14	1.2946808879999998	1.4090750779999999	3.1700106040000002	2.3474738189999997	0.38102146400000003	1.6330890999999998	1.2718681959999998	1.3045833399999998	1.841106703	1.351710379	0.8043591939999999	0.661775778	0.24658372900000003	0.472351156	1.457446486	2.451799362	0.1628640269999999	0.37167562600000004	1.486865192	2.230483738	0.12464515200000004	0.8308396360000001	1.531950222	2.100092841	0.7816242469999999	0.256380229	0.22277610799999992	1.023236119	0.9057698750000001	0.8217948480000001	0.20610122500000005	1.695098468	0.22479574000000002	2.341479422	1.0941239619999998	1.6979031980000001	1.188083692	0.14491826600000002	0.624450221	1.3751173270000001	1.228425363	1.034089776	2.0892026059999997	0.5108878799999998	1.4284648039999999	1.369984621	1.216019394	1.4633033229999999	0.396818283
MO-PC15	1.308640998	1.194246808	0.5666887180000004	0.25584806700000007	2.222300422	0.970232786	1.33145369	1.298738546	0.7622151829999999	1.2516115069999998	1.798962692	3.265097664	2.849905615	2.1309707299999996	4.060768372	5.055121248	2.440457859	2.974997512	4.090187078	4.833805624	2.4786767339999995	3.4341615219999997	4.135272108	4.703414727	1.821697639	2.8597021149999997	2.380545778	3.6265580049999997	3.5090917609999996	3.425116734	2.809423111	4.298420354	2.828117626	4.944801308	1.509197924	4.3012250839999995	3.791405578	2.7482401519999997	1.9788716649999998	3.9784392129999997	1.3748965229999999	1.5692321099999997	0.5141192800000001	2.092434006	1.174857082	1.2333372649999998	1.3873024919999999	1.140018563	2.206503603
MO-PC2	0.28264278600000026	0.1682485960000002	1.5926869300000002	0.7701501449999997	1.19630221	0.055765425999999785	0.3054554780000003	0.2727403340000003	0.26378302899999984	0.22561329500000005	0.7729644800000002	2.239099452	1.8239074030000002	1.104972518	3.03477016	4.029123036	1.4144596470000002	1.9489993	3.0641888660000003	3.807807412	1.452678522	2.40816331	3.1092738960000004	3.677416515	0.7956994270000002	1.833703903	1.3545475660000001	2.600559793	2.4830935490000003	2.399118522	1.7834248990000001	3.272422142	1.802119414	3.9188030960000004	0.4831997120000002	3.275226872	2.7654073660000003	1.72224194	0.952873453	2.952441001	0.3488983110000001	0.543233898	0.5118789319999997	1.0664357940000002	0.1488588700000002	0.2073390530000001	0.36130428000000014	0.11402035100000019	1.180505391
MO-PC3	0.20162185400000032	0.08722766400000026	1.673707862	0.8511710769999996	1.115281278	0.13678635799999972	0.22443454600000035	0.19171940200000037	0.34480396099999977	0.1445923630000001	0.6919435480000002	2.15807852	1.7428864710000003	1.0239515860000001	2.9537492280000004	3.948102104	1.3334387150000002	1.8679783680000002	2.9831679340000004	3.7267864800000003	1.37165759	2.327142378	3.028252964	3.596395583	0.7146784950000002	1.752682971	1.2735266340000002	2.519538861	2.402072617	2.3180975900000003	1.7024039670000002	3.1914012100000004	1.7210984820000002	3.837782164	0.4021787800000003	3.1942059400000002	2.6843864340000003	1.641221008	0.8718525210000001	2.871420069	0.2678773790000002	0.46221296600000006	0.5928998639999996	0.9854148620000003	0.06783793800000026	0.12631812100000017	0.2802833480000002	0.03299941900000025	1.0994844590000001
MO-PC4	2.006750859	2.121145049	3.8820805750000003	3.0595437899999998	1.093091435	2.345159071	1.9839381669999998	2.016653311	2.553176674	2.06378035	1.516429165	0.05029419300000004	0.46548624200000005	1.184421127	0.745376515	1.739729391	0.8749339979999999	0.34039434500000004	0.774795221	1.518413767	0.8367151230000001	0.11876966499999997	0.8198802510000001	1.38802287	1.493694218	0.45568974200000006	0.9348460789999999	0.311166148	0.19369990399999998	0.109724877	0.505968746	0.9830284970000001	0.48727423100000006	1.6294094510000001	1.8061939329999999	0.9858332269999999	0.476013721	0.5671517050000001	1.336520192	0.663047356	1.940495334	1.746159747	2.8012725769999998	1.2229578509999999	2.140534775	2.082054592	1.928089365	2.175373294	1.108888254
MO-PC5	0.178327774	0.29272196400000006	2.0536574900000004	1.231120705	0.7353316499999998	0.516735986	0.15551508199999997	0.18823022599999994	0.7247535890000001	0.2353572650000002	0.3119939199999999	1.7781288919999998	1.362936843	0.6440019579999998	2.5737996	3.568152476	0.9534890869999999	1.4880287399999998	2.603218306	3.346836852	0.9917079619999998	1.94719275	2.6483033359999997	3.2164459549999997	0.33472886699999993	1.3727333429999997	0.8935770059999999	2.1395892329999997	2.0221229889999996	1.938147962	1.3224543389999999	2.811451582	1.3411488539999998	3.4578325359999997	0.022229151999999974	2.814256312	2.304436806	1.2612713799999997	0.4919028929999998	2.4914704409999997	0.11207224900000012	0.08226333799999974	0.9728494919999999	0.605465234	0.31211169000000005	0.25363150700000014	0.09966628000000011	0.34695020900000006	0.7195348309999998
MO-PC6	0.21837427600000003	0.10398008599999997	1.6569554400000004	0.8344186549999999	1.1320336999999998	0.12003393600000001	0.24118696800000006	0.20847182400000008	0.32805153900000006	0.16134478499999982	0.70869597	2.174830942	1.759638893	1.0407040079999998	2.97050165	3.964854526	1.350191137	1.8847307899999999	2.999920356	3.743538902	1.3884100119999998	2.3438947999999997	3.0450053859999997	3.6131480049999998	0.731430917	1.7694353929999997	1.290279056	2.5362912829999997	2.4188250389999997	2.334850012	1.719156389	3.208153632	1.7378509039999999	3.8545345859999998	0.418931202	3.210958362	2.701138856	1.6579734299999997	0.8886049429999998	2.8881724909999997	0.2846298009999999	0.47896538799999977	0.5761474419999999	1.002167284	0.08459035999999998	0.14307054299999988	0.2970357699999999	0.04975184099999996	1.1162368809999998
MO-PC7	1.2816301279999998	1.3960243179999998	3.156959844	2.3344230589999997	0.367970704	1.6200383399999998	1.2588174359999997	1.2915325799999997	1.8280559429999998	1.338659619	0.7913084339999998	0.674826538	0.2596344890000001	0.45930039599999994	1.470497246	2.464850122	0.14981326699999986	0.3847263860000001	1.499915952	2.243534498	0.11159439199999999	0.8438903960000002	1.5450009820000001	2.113143601	0.7685734869999998	0.26943098900000007	0.20972534799999987	1.0362868790000002	0.9188206350000001	0.8348456080000002	0.2191519850000001	1.7081492280000001	0.23784650000000007	2.3545301820000004	1.0810732019999998	1.7109539580000002	1.201134452	0.15796902600000007	0.611399461	1.3881680870000002	1.2153746029999999	1.021039016	2.0761518459999997	0.4978371199999998	1.4154140439999998	1.356933861	1.2029686339999999	1.4502525629999998	0.38376752299999994
MO-PC8	0.6836499969999998	0.7980441869999999	2.5589797130000003	1.7364429279999998	0.23000942699999993	1.0220582089999999	0.6608373049999998	0.6935524489999998	1.230075812	0.740679488	0.19332830299999992	1.272806669	0.85761462	0.13867973499999997	2.068477377	3.062830253	0.44816686400000005	0.982706517	2.097896083	2.8415146289999997	0.48638573899999993	1.441870527	2.1429811130000003	2.711123732	0.17059335599999992	0.86741112	0.38825478300000005	1.63426701	1.516800766	1.432825739	0.817132116	2.306129359	0.835826631	2.9525103130000003	0.4830930709999999	2.308934089	1.799114583	0.755949157	0.013419330000000063	1.986148218	0.617394472	0.4230588850000001	1.4781717149999998	0.10014301100000012	0.8174339129999999	0.75895373	0.604988503	0.8522724319999999	0.21421260799999997
MO-PC9	0.60138479	0.48699059999999994	1.2739449260000004	0.45140814099999993	1.5150442139999998	0.26297657799999996	0.624197482	0.591482338	0.05495897499999991	0.5443552989999998	1.091706484	2.557841456	2.142649407	1.4237145219999998	3.3535121639999996	4.34786504	1.733201651	2.267741304	3.38293087	4.126549416	1.7714205259999998	2.7269053139999997	3.4280159	3.9961585189999997	1.114441431	2.1524459069999997	1.67328957	2.9193017969999997	2.801835553	2.717860526	2.1021669029999996	3.5911641459999997	2.1208614179999996	4.2375451	0.801941716	3.593968876	3.08414937	2.0409839439999997	1.2716154569999998	3.2711830049999997	0.6676403149999999	0.8619759019999997	0.19313692799999993	1.385177798	0.46760087399999994	0.5260810569999999	0.6800462839999999	0.43276235499999993	1.4992473949999998
NC-RW1	6.554582815	6.668977005	8.429912531	7.607375746	5.640923391	6.892991027	6.531770122999999	6.564485267	7.10100863	6.611612306	6.0642611209999995	4.598126149	5.013318198	5.732253083	3.802455441	2.808102565	5.422765954	4.8882263009999996	3.773036735	3.0294181890000003	5.384547079	4.429062291	3.7279517049999997	3.159809086	6.0415261739999995	5.003521698	5.482678035	4.236665808	4.354132052	4.438107079	5.053800702	3.564803459	5.035106187	2.9184225049999997	6.354025889	3.561998729	4.071818235	5.114983661	5.884352148	3.8847846	6.48832729	6.293991703	7.349104533	5.770789807	6.688366731	6.629886548	6.4759213209999995	6.7232052499999995	5.65672021
NC-RW10	5.088505125999999	5.202899316	6.963834842000001	6.141298057	4.174845702	5.426913338	5.065692434	5.098407578	5.634930941	5.145534617	4.598183432	3.13204846	3.547240509	4.266175394	2.3363777519999998	1.342024876	3.956688265	3.422148612	2.306959046	1.5633405	3.9184693900000003	2.962984602	2.261874016	1.693731397	4.575448485	3.537444009	4.016600346	2.770588119	2.888054363	2.97202939	3.5877230129999997	2.0987257699999997	3.5690284979999998	1.4523448159999999	4.8879482	2.09592104	2.605740546	3.648905972	4.418274459	2.418706911	5.022249601	4.827914014	5.883026844	4.304712117999999	5.222289042	5.1638088589999995	5.009843632	5.257127561	4.190642521
NC-RW11	4.342163786	4.456557976	6.217493502	5.3949567169999995	3.428504362	4.680571998	4.319351094	4.352066238	4.888589601	4.399193277	3.851842092	2.38570712	2.800899169	3.5198340540000004	1.5900364120000001	0.5956835360000001	3.210346925	2.675807272	1.5606177060000002	0.8169991600000002	3.1721280500000004	2.2166432620000003	1.515532676	0.9473900570000001	3.829107145	2.7911026690000003	3.270259006	2.0242467790000003	2.1417130230000003	2.22568805	2.841381673	1.35238443	2.822687158	0.706003476	4.14160686	1.3495797	1.8593992060000002	2.9025646320000003	3.671933119	1.672365571	4.275908261	4.081572674	5.136685504	3.558370778	4.475947702	4.417467519000001	4.263502292	4.510786221	3.444301181
NC-RW12	6.611472991	6.725867181	8.486802707	7.664265922	5.697813567000001	6.949881203	6.588660299000001	6.621375443	7.157898806	6.668502482000001	6.121151297000001	4.655016325	5.070208374000001	5.789143259	3.8593456170000007	2.8649927410000005	5.47965613	4.945116477000001	3.8299269110000003	3.0863083650000007	5.441437255	4.485952467000001	3.784841881	3.2166992620000006	6.098416350000001	5.060411874000001	5.539568211000001	4.293555984	4.411022228	4.494997255	5.110690878000001	3.6216936350000006	5.091996363000001	2.975312681	6.410916065	3.6188889050000004	4.128708411000001	5.171873837000001	5.941242324000001	3.9416747760000006	6.545217466	6.350881879000001	7.405994709	5.827679983	6.745256907	6.6867767240000004	6.532811497000001	6.780095426000001	5.713610386000001
NC-RW13	5.827003835999999	5.941398026	7.702333552000001	6.879796767	4.913344412	6.165412048	5.804191144	5.836906288	6.373429651	5.884033327	5.336682142	3.87054717	4.285739219	5.004674104	3.0748764619999998	2.080523586	4.695186975	4.160647322	3.045457756	2.30183921	4.6569681	3.701483312	3.000372726	2.432230107	5.313947195	4.275942719	4.755099056	3.509086829	3.626553073	3.7105281	4.326221723	2.8372244799999997	4.307527208	2.190843526	5.62644691	2.83441975	3.344239256	4.387404682	5.156773169	3.157205621	5.760748311	5.566412724	6.621525554	5.043210827999999	5.960787752	5.9023075689999995	5.748342342	5.995626271	4.929141231
NC-RW14	7.416126018	7.530520208	9.291455734	8.468918948999999	6.502466594	7.75453423	7.3933133259999995	7.42602847	7.962551833	7.473155509	6.925804324	5.459669352	5.874861401	6.593796286	4.663998644	3.669645768	6.284309157	5.749769504	4.634579938	3.8909613920000004	6.246090282	5.290605494	4.589494908	4.021352289	6.903069377	5.865064901	6.344221238	5.098209011	5.215675255	5.299650282	5.915343905	4.426346662	5.89664939	3.7799657079999998	7.215569092	4.423541932	4.933361438	5.976526864	6.745895351	4.746327803	7.349870493	7.155534906	8.210647736	6.63233301	7.549909934	7.491429751	7.337464524	7.584748453	6.518263413
NC-RW15	6.809602433	6.923996623000001	8.684932149000002	7.862395364	5.895943009000001	7.148010645	6.786789741	6.819504885000001	7.356028248	6.866631924	6.319280739	4.853145767	5.268337816000001	5.987272701	4.057475059000001	3.0631221830000004	5.677785572	5.143245919	4.028056353	3.2844378070000007	5.639566697	4.6840819090000005	3.982971323	3.4148287040000005	6.296545792	5.2585413160000005	5.737697653000001	4.491685426	4.60915167	4.693126697	5.308820320000001	3.8198230770000006	5.290125805000001	3.173442123	6.609045507	3.8170183470000003	4.326837853000001	5.3700032790000005	6.139371766	4.139804218	6.743346908	6.549011321	7.604124151000001	6.025809425	6.943386349000001	6.884906166	6.730940939	6.978224868	5.911739828
NC-RW2	6.256400075	6.370794265	8.131729791	7.309193005999999	5.342740651	6.594808286999999	6.233587383	6.266302527	6.802825889999999	6.313429566	5.766078381	4.299943409	4.715135458	5.434070343	3.5042727009999997	2.509919825	5.124583213999999	4.590043561	3.4748539949999997	2.7312354489999997	5.086364339	4.130879551	3.429768965	2.861626346	5.743343434	4.705338958	5.184495295	3.938483068	4.055949312	4.139924339	4.755617962	3.2666207189999996	4.736923447	2.620239765	6.055843148999999	3.263815989	3.7736354949999997	4.816800921	5.586169408	3.58660186	6.190144549999999	5.995808963	7.050921793	5.472607067	6.390183991	6.331703808	6.177738581	6.42502251	5.35853747
NC-RW3	6.685074114	6.7994683039999995	8.56040383	7.737867045	5.77141469	7.023482326	6.662261422	6.694976565999999	7.231499929	6.7421036050000005	6.19475242	4.728617448	5.143809497	5.862744382	3.93294674	2.938593864	5.553257253	5.0187176000000004	3.903528034	3.1599094880000003	5.515038378	4.55955359	3.8584430039999997	3.290300385	6.172017473	5.134012997	5.613169334	4.367157107	4.484623351	4.568598378	5.184292001	3.695294758	5.165597486	3.0489138039999997	6.484517188	3.692490028	4.202309534	5.24547496	6.0148434470000005	4.015275899	6.618818589	6.4244830020000006	7.479595831999999	5.901281106	6.8188580299999995	6.760377847	6.60641262	6.853696549	5.7872115090000005
NC-RW4	7.292646341	7.407040531	9.167976057	8.345439272	6.378986917000001	7.631054553	7.269833649000001	7.302548793	7.839072156	7.349675832000001	6.802324647000001	5.336189675	5.751381724000001	6.470316609	4.540518967000001	3.5461660910000004	6.16082948	5.626289827000001	4.511100261	3.7674817150000006	6.122610605	5.1671258170000005	4.466015231	3.8978726120000005	6.779589700000001	5.7415852240000005	6.2207415610000005	4.974729334	5.092195578	5.176170605	5.791864228000001	4.3028669850000005	5.773169713000001	3.656486031	7.092089415	4.300062255	4.809881761000001	5.8530471870000005	6.622415674000001	4.622848126	7.226390816	7.032055229000001	8.087168059	6.508853333	7.426430257	7.367950074	7.213984847000001	7.461268776000001	6.394783736000001
NC-RW5	4.823101339	4.9374955289999996	6.698431055	5.87589427	3.9094419150000004	5.161509551	4.800288647	4.833003790999999	5.369527154	4.880130830000001	4.3327796450000005	2.866644673	3.281836722	4.000771607	2.0709739650000003	1.076621089	3.691284478	3.156744825	2.041555259	1.2979367130000001	3.653065603	2.6975808150000002	1.996470229	1.4283276100000002	4.3100446980000005	3.272040222	3.7511965590000003	2.5051843320000002	2.622650576	2.706625603	3.3223192260000003	1.833321983	3.3036247110000003	1.186941029	4.622544413	1.830517253	2.340336759	3.383502185	4.152870672000001	2.1533031240000002	4.756845814	4.562510227000001	5.617623056999999	4.039308331	4.9568852549999995	4.898405072	4.7444398450000005	4.9917237740000004	3.925238734
NC-RW6	5.77780468	5.89219887	7.6531343960000005	6.830597611	4.8641452560000005	6.116212892	5.7549919880000004	5.7877071319999995	6.324230495	5.834834171000001	5.2874829860000006	3.8213480140000002	4.2365400630000005	4.955474948	3.0256773060000004	2.03132443	4.645987819	4.111448166000001	2.9962586	2.2526400540000004	4.607768944	3.6522841560000003	2.95117357	2.3830309510000003	5.2647480390000005	4.226743563	4.7058999	3.4598876730000003	3.577353917	3.661328944	4.277022567	2.7880253240000004	4.258328052	2.14164437	5.577247754	2.785220594	3.2950401	4.338205526	5.107574013000001	3.1080064650000003	5.711549155	5.517213568000001	6.5723263979999995	4.994011672	5.911588596	5.853108413	5.699143186000001	5.9464271150000005	4.879942075000001
NC-RW7	4.993727283	5.108121473	6.869056999	6.046520213999999	4.080067859	5.332135494999999	4.970914591	5.003629735	5.540153097999999	5.050756774	4.503405589	3.037270617	3.4524626659999997	4.171397551	2.2415999089999996	1.2472470329999998	3.861910422	3.327370769	2.2121812029999997	1.4685626569999999	3.823691547	2.868206759	2.167096173	1.598953554	4.480670642	3.442666166	3.9218225029999996	2.675810276	2.79327652	2.8772515469999997	3.4929451699999996	2.0039479269999996	3.4742506549999996	1.3575669729999997	4.793170356999999	2.0011431969999998	2.5109627029999997	3.554128129	4.323496616	2.323929068	4.927471757999999	4.733136171	5.788249001	4.209934275	5.127511199	5.069031016	4.915065789	5.162349718	4.095864678
NC-RW8	7.014158363	7.1285525530000005	8.889488079	8.066951293999999	6.100498939	7.352566575	6.9913456709999995	7.024060815	7.560584178	7.071187854	6.523836669	5.057701697	5.4728937460000004	6.191828631	4.262030989	3.267678113	5.882341502	5.347801849	4.232612283	3.4889937370000004	5.844122627	4.888637839	4.187527253	3.619384634	6.501101722	5.463097246	5.942253583	4.696241356	4.8137076	4.897682627	5.51337625	4.024379007	5.494681735	3.377998053	6.813601437	4.021574277	4.531393783	5.574559209	6.343927696	4.344360148	6.947902838	6.753567251	7.808680081	6.230365355	7.1479422790000005	7.089462096	6.935496869	7.182780798	6.116295758
OH-AK1	3.37251706	3.48691125	5.247846776	4.425309991	2.4588576360000003	3.710925272	3.349704368	3.382419512	3.918942875	3.429546551	2.882195366	1.416060394	1.831252443	2.550187328	0.620389686	0.37396319	2.240700199	1.706160546	0.59097098	0.15264756599999996	2.202481324	1.246996536	0.54588595	0.022256669000000007	2.859460419	1.8214559430000001	2.30061228	1.054600053	1.172066297	1.256041324	1.871734947	0.38273770399999996	1.853040432	0.2636432500000001	3.171960134	0.37993297400000003	0.88975248	1.9329179060000001	2.702286393	0.7027188449999999	3.306261535	3.111925948	4.167038778	2.588724052	3.506300976	3.447820793	3.293855566	3.541139495	2.474654455
OH-AK2	1.3425460869999999	1.456940277	3.217875803	2.3953390179999996	0.4288866630000001	1.680954299	1.3197333949999999	1.3524485389999998	1.888971902	1.399575578	0.852224393	0.6139105789999999	0.19871852999999995	0.5202163550000001	1.409581287	2.4039341629999997	0.210729226	0.32381042699999996	1.438999993	2.182618539	0.17251035100000012	0.782974437	1.484085023	2.052227642	0.829489446	0.20851502999999993	0.270641307	0.97537092	0.857904676	0.773929649	0.15823602599999997	1.647233269	0.17693054099999994	2.293614223	1.141989161	1.6500379989999998	1.1402184929999999	0.09705306699999994	0.6723154200000001	1.327252128	1.276290562	1.0819549750000002	2.137067805	0.5587530789999999	1.476330003	1.41784982	1.263884593	1.511168522	0.4446834820000001
OH-AK4	1.4655386149999998	1.5799328049999999	3.3408683310000002	2.5183315459999998	0.551879191	1.8039468269999999	1.4427259229999998	1.4754410669999998	2.01196443	1.522568106	0.9752169209999999	0.490918051	0.07572600200000001	0.643208883	1.286588759	2.280941635	0.3337217539999999	0.20081789900000002	1.316007465	2.0596260109999998	0.29550287900000005	0.6599819090000001	1.361092495	1.929235114	0.9524819739999999	0.085522502	0.39363383499999993	0.8523783920000001	0.734912148	0.6509371210000001	0.03524349800000004	1.524240741	0.05393801300000001	2.1706216950000004	1.2649816889999999	1.527045471	1.017225965	0.025939460999999997	0.795307948	1.2042596	1.39928309	1.204947503	2.2600603329999998	0.6817456069999999	1.5993225309999999	1.540842348	1.386877121	1.63416105	0.56767601
OH-AK5	1.855694443	1.970088633	3.7310241590000004	2.908487374	0.9420350190000001	2.194102655	1.832881751	1.865596895	2.402120258	1.9127239340000002	1.365372749	0.10076222299999998	0.314429826	1.033364711	0.896432931	1.8907858069999999	0.723877582	0.18933792900000002	0.9258516370000001	1.669470183	0.6856587070000001	0.269826081	0.970936667	1.539079286	1.342637802	0.30463332600000004	0.783789663	0.462222564	0.34475632	0.260781293	0.35491233	1.1340849130000001	0.33621781500000003	1.7804658670000002	1.655137517	1.136889643	0.627070137	0.41609528900000003	1.1854637760000002	0.814103772	1.789438918	1.5951033310000002	2.650216161	1.071901435	1.989478359	1.9309981760000001	1.777032949	2.024316878	0.957831838
OH-AK6	1.547540621	1.661934811	3.4228703370000004	2.600333552	0.6338811970000001	1.885948833	1.524727929	1.557443073	2.093966436	1.6045701120000002	1.057218927	0.40891604499999995	0.006276004000000057	0.7252108890000001	1.204586753	2.198939629	0.41572376	0.11881589299999995	1.234005459	1.977624005	0.3775048850000001	0.5779799029999999	1.279090489	1.847233108	1.03448398	0.0035204959999999286	0.475635841	0.7703763859999999	0.652910142	0.5689351149999999	0.04675850800000003	1.442238735	0.028063993000000065	2.088619689	1.346983695	1.445043465	0.935223959	0.10794146700000007	0.8773099540000001	1.122257594	1.4812850960000001	1.2869495090000003	2.342062339	0.7637476129999999	1.681324537	1.6228443540000002	1.4688791270000001	1.716163056	0.6496780160000001
OH-AK7	2.3928559209999998	2.507250111	4.268185637	3.4456488519999997	1.479196497	2.731264133	2.3700432289999998	2.4027583729999997	2.939281736	2.449885412	1.9025342269999999	0.43639925500000004	0.851591304	1.570526189	0.35927145299999996	1.353624329	1.2610390599999999	0.726499407	0.388690159	1.132308705	1.222820185	0.26733539700000003	0.433775189	1.001917808	1.8797992799999999	0.8417948040000001	1.3209511409999999	0.074938914	0.192405158	0.276380185	0.892073808	0.596923435	0.8733792930000001	1.2433043890000002	2.192298995	0.5997281649999999	0.089908659	0.9532567670000001	1.722625254	0.276942294	2.326600396	2.132264809	3.1873776389999997	1.6090629129999998	2.526639837	2.468159654	2.314194427	2.561478356	1.494993316
OH-AK8	3.1923086179999998	3.306702808	5.067638334000001	4.245101549	2.278649194	3.53071683	3.1694959259999997	3.2022110699999997	3.738734433	3.249338109	2.701986924	1.235851952	1.651044001	2.369978886	0.440181244	0.554171632	2.060491757	1.525952104	0.410762538	0.3328560079999999	2.022272882	1.066788094	0.365677508	0.20246511099999998	2.679251977	1.641247501	2.120403838	0.8743916110000001	0.991857855	1.075832882	1.6915265050000001	0.202529262	1.6728319900000002	0.4438516920000001	2.991751692	0.19972453200000007	0.709544038	1.752709464	2.522077951	0.5225104030000001	3.126053093	2.931717506	3.9868303359999997	2.40851561	3.326092534	3.267612351	3.113647124	3.360931053	2.294446013
OH-AK9	0.964717415	1.079111605	2.8400471310000004	2.017510346	0.05105799100000019	1.303125627	0.9419047229999999	0.9746198669999999	1.51114323	1.0217469060000002	0.47439572100000005	0.9917392509999998	0.5765472019999999	0.14238768300000015	1.7874099589999999	2.781762835	0.16709944599999993	0.7016390989999999	1.8168286649999998	2.5604472109999996	0.2053183209999998	1.160803109	1.861913695	2.4300563139999998	0.45166077400000004	0.5863437019999999	0.10718736499999992	1.353199592	1.235733348	1.151758321	0.5360646979999999	2.0250619409999997	0.5547592129999999	2.671442895	0.764160489	2.027866671	1.5180471649999998	0.47488173899999986	0.2944867480000002	1.7050808	0.8984618900000001	0.7041263030000002	1.759239133	0.180924407	1.098501331	1.0400211480000001	0.8860559210000001	1.13333985	0.06685481000000015
SC-BR1	6.992954807	7.107348997000001	8.868284523	8.045747738	6.079295383000001	7.331363019	6.970142115	7.002857259000001	7.539380622	7.049984298	6.502633113	5.036498141	5.451690190000001	6.170625075	4.240827433000001	3.2464745570000004	5.861137946	5.326598293	4.211408727	3.4677901810000007	5.822919071	4.867434283000001	4.166323697	3.5981810780000005	6.479898166	5.441893690000001	5.921050027000001	4.6750378	4.792504044	4.876479071	5.492172694000001	4.003175451000001	5.473478179000001	3.356794497	6.792397881	4.000370721	4.510190227000001	5.553355653000001	6.32272414	4.323156592	6.926699282	6.732363695	7.787476525000001	6.209161799	7.126738723000001	7.06825854	6.914293313	7.161577242	6.095092202
SC-BR10	6.493068761	6.6074629510000005	8.368398477	7.545861692	5.579409337	6.831476973	6.4702560689999995	6.502971213	7.039494576	6.550098252	6.002747067	4.536612095	4.9518041440000005	5.670739029	3.7409413870000003	2.746588511	5.3612519	4.826712247	3.711522681	2.9679041350000004	5.323033025	4.367548237	3.666437651	3.0982950320000002	5.98001212	4.942007644	5.421163981	4.175151754	4.292617998	4.376593025	4.992286648	3.5032894050000003	4.973592133	2.856908451	6.292511835	3.500484675	4.010304181	5.053469607	5.822838094	3.8232705460000003	6.426813236	6.232477649	7.287590479	5.709275753	6.6268526770000005	6.568372494	6.414407267	6.661691196	5.595206156
SC-BR2	7.04915909	7.16355328	8.924488806	8.101952020999999	6.135499666	7.387567302	7.026346397999999	7.059061542	7.595584905	7.106188581	6.5588373959999995	5.092702424	5.507894473	6.226829358	4.297031716	3.30267884	5.917342229	5.382802576	4.26761301	3.5239944640000003	5.879123354	4.923638566	4.22252798	3.654385361	6.5361024489999995	5.498097973	5.97725431	4.731242083	4.848708327	4.932683354	5.548376977	4.059379734	5.529682462	3.4129987799999997	6.848602164	4.056575004	4.56639451	5.609559936	6.378928423	4.379360875	6.982903565	6.788567978	7.843680808	6.265366082	7.182943006	7.124462823	6.9704975959999995	7.2177815249999995	6.151296485
SC-BR3	3.198827416	3.313221606	5.074157132	4.251620346999999	2.285167992	3.537235628	3.176014724	3.208729868	3.745253231	3.255856907	2.708505722	1.24237075	1.657562799	2.3764976840000003	0.446700042	0.547652834	2.067010555	1.532470902	0.417281336	0.32633720999999993	2.0287916800000003	1.073306892	0.372196306	0.19594631299999998	2.685770775	1.6477662990000002	2.1269226359999998	0.880910409	0.998376653	1.08235168	1.698045303	0.20904805999999998	1.679350788	0.4373328940000001	2.99827049	0.20624333000000006	0.716062836	1.7592282620000002	2.528596749	0.529029201	3.132571891	2.938236304	3.993349134	2.415034408	3.332611332	3.274131149	3.120165922	3.367449851	2.300964811
SC-BR4	4.99389947	5.108293659999999	6.869229186	6.046692401	4.080240046	5.332307682	4.971086778	5.003801921999999	5.540325285	5.050928961	4.503577776	3.037442804	3.4526348529999997	4.171569738	2.241772096	1.2474192199999998	3.8620826089999998	3.327542956	2.2123533899999996	1.4687348439999999	3.8238637339999997	2.868378946	2.1672683599999996	1.599125741	4.480842829	3.442838353	3.92199469	2.675982463	2.7934487069999996	2.8774237339999997	3.493117357	2.004120114	3.474422842	1.3577391599999997	4.793342544	2.0013153839999998	2.5111348899999997	3.554300316	4.323668803	2.324101255	4.927643945	4.733308358	5.788421187999999	4.210106462	5.127683385999999	5.069203203	4.915237976	5.162521905	4.096036865
SC-BR6	4.881159963	4.9955541530000005	6.756489679	5.933952894	3.9675005390000004	5.219568175	4.8583472709999995	4.891062415	5.427585778	4.938189454	4.390838269	2.924703297	3.339895346	4.058830231	2.1290325890000004	1.1346797130000001	3.749343102	3.214803449	2.099613883	1.3559953370000002	3.711124227	2.7556394390000003	2.054528853	1.4863862340000003	4.368103322	3.3300988460000003	3.8092551830000003	2.5632429560000003	2.6807092	2.764684227	3.3803778500000004	1.891380607	3.3616833350000004	1.244999653	4.680603037	1.888575877	2.398395383	3.4415608090000003	4.210929296	2.2113617480000003	4.814904438	4.620568851	5.675681681	4.097366955	5.0149438790000005	4.956463696	4.802498469	5.049782398	3.983297358
SC-BR7	5.821555762	5.935949952	7.6968854780000004	6.874348693	4.9078963380000005	6.159963974	5.79874307	5.8314582139999995	6.367981577	5.878585253000001	5.3312340680000005	3.8650990960000002	4.2802911450000005	4.99922603	3.0694283880000004	2.075075512	4.689738901	4.155199248000001	3.040009682	2.2963911360000004	4.651520026	3.6960352380000003	2.994924652	2.4267820330000003	5.3084991210000005	4.270494645	4.749650982	3.5036387550000003	3.621104999	3.705080026	4.320773649	2.8317764060000004	4.302079134	2.185395452	5.620998836	2.828971676	3.338791182	4.381956608	5.151325095000001	3.1517575470000003	5.755300237	5.560964650000001	6.6160774799999995	5.037762754	5.955339678	5.896859495	5.742894268000001	5.9901781970000005	4.923693157000001
SC-BR8	7.146120721	7.260514911	9.021450437	8.198913652	6.232461297	7.484528933	7.123308029	7.1560231729999995	7.692546536	7.203150212000001	6.6557990270000005	5.189664055	5.6048561040000004	6.323790989	4.393993347	3.399640471	6.01430386	5.4797642070000006	4.364574641	3.6209560950000004	5.976084985	5.020600197	4.319489611	3.751346992	6.6330640800000005	5.595059604	6.074215941	4.828203714	4.945669958	5.029644985	5.645338608	4.156341365	5.626644093	3.509960411	6.945563795	4.153536635	4.663356141	5.706521567	6.475890054000001	4.476322506	7.079865196	6.885529609000001	7.940642438999999	6.362327713	7.279904637	7.221424454	7.0674592270000005	7.3147431560000005	6.248258116000001
SC-BR9	5.898673327999999	6.013067518	7.7740030440000005	6.951466259	4.985013904	6.23708154	5.875860636	5.90857578	6.445099143	5.955702819	5.408351634	3.942216662	4.357408711	5.076343596	3.1465459539999996	2.152193078	4.766856467	4.232316814	3.1171272479999996	2.3735087019999996	4.728637592	3.773152804	3.072042218	2.503899599	5.385616687	4.3476122109999995	4.8267685479999995	3.580756321	3.698222565	3.7821975919999997	4.397891215	2.9088939719999996	4.3791967	2.262513018	5.698116402	2.9060892419999997	3.4159087479999997	4.4590741739999995	5.228442661	3.228875113	5.832417803	5.638082216	6.693195046	5.114880319999999	6.032457244	5.973977060999999	5.820011834	6.067295763	5.000810723
SC-PE1	5.252241717	5.366635907	7.127571433	6.3050346479999995	4.338582293	5.590649929	5.229429025	5.262144169	5.798667532	5.309271208	4.761920023	3.295785051	3.7109771	4.429911985	2.500114343	1.5057614670000001	4.120424856	3.585885203	2.470695637	1.7270770910000002	4.082205981	3.1267211930000003	2.4256106070000003	1.8574679880000002	4.739185076	3.7011806000000003	4.180336937	2.9343247100000003	3.0517909540000003	3.135765981	3.751459604	2.262462361	3.732765089	1.616081407	5.051684791	2.259657631	2.769477137	3.8126425630000003	4.58201105	2.5824435020000003	5.185986192	4.991650605	6.046763435	4.4684487090000005	5.386025633	5.327545450000001	5.173580223	5.420864152	4.354379112
SC-PE10	5.795521076	5.9099152660000005	7.670850792	6.848314007	4.881861652	6.133929288	5.7727083839999995	5.805423528	6.341946891	5.852550567	5.305199382	3.83906441	4.2542564590000005	4.973191344	3.0433937020000004	2.049040826	4.663704215	4.129164562	3.013974996	2.2703564500000004	4.62548534	3.6700005520000003	2.968889966	2.4007473470000003	5.282464435	4.244459959	4.723616296	3.4776040690000003	3.595070313	3.67904534	4.294738963	2.8057417200000003	4.276044448	2.159360766	5.59496415	2.80293699	3.312756496	4.355921922	5.125290409	3.1257228610000003	5.729265551	5.534929964	6.590042794	5.011728068	5.9293049920000005	5.870824809	5.716859582	5.964143511	4.897658471
SC-PE2	6.654296427	6.768690617000001	8.529626143000002	7.707089358	5.740637003000001	6.992704639	6.631483735	6.664198879000001	7.200722242	6.711325918	6.163974733	4.697839761	5.113031810000001	5.831966695	3.9021690530000006	2.9078161770000004	5.522479566	4.987939913	3.872750347	3.1291318010000007	5.484260691	4.5287759030000005	3.827665317	3.2595226980000005	6.141239786	5.1032353100000005	5.582391647000001	4.33637942	4.453845664	4.537820691	5.153514314000001	3.6645170710000006	5.134819799000001	3.018136117	6.453739501	3.6617123410000003	4.171531847000001	5.2146972730000005	5.98406576	3.9844982120000005	6.588040902	6.393705315	7.448818145000001	5.870503419	6.788080343000001	6.72960016	6.575634933	6.822918862	5.756433822
SC-PE3	6.7733197999999994	6.88771399	8.648649515999999	7.826112730999999	5.859660376	7.1117280119999995	6.750507107999999	6.783222252	7.3197456149999995	6.830349290999999	6.282998105999999	4.816863133999999	5.232055183	5.950990067999999	4.021192426	3.0268395499999996	5.6415029389999996	5.106963285999999	3.9917737199999994	3.248155174	5.6032840639999995	4.647799276	3.9466886899999993	3.3785460709999997	6.260263158999999	5.222258683	5.70141502	4.455402792999999	4.572869036999999	4.6568440639999995	5.272537687	3.783540444	5.253843172	3.1371594899999993	6.5727628739999995	3.7807357139999995	4.29055522	5.333720646	6.103089132999999	4.103521584999999	6.707064275	6.512728687999999	7.567841518	5.9895267919999995	6.907103716	6.848623533	6.694658305999999	6.941942234999999	5.875457194999999
SC-PE4	6.277136892	6.391531082	8.152466608000001	7.329929823	5.363477468	6.615545104	6.254324199999999	6.287039344	6.823562707	6.3341663829999995	5.786815197999999	4.3206802259999995	4.735872275	5.45480716	3.525009518	2.530656642	5.145320031	4.610780377999999	3.4955908119999997	2.751972266	5.107101156	4.151616368	3.4505057819999996	2.882363163	5.764080250999999	4.726075775	5.205232112	3.959219885	4.076686129	4.160661156	4.776354779	3.287357536	4.757660264	2.6409765819999995	6.076579966	3.2845528059999998	3.7943723119999997	4.837537738	5.6069062249999995	3.607338677	6.210881367	6.0165457799999995	7.07165861	5.493343884	6.410920808	6.352440625	6.198475397999999	6.445759326999999	5.379274286999999
SC-PE5	5.555179153999999	5.669573344	7.430508870000001	6.607972085	4.64151973	5.893587366	5.532366462	5.565081606	6.101604969	5.612208645	5.06485746	3.598722488	4.013914537	4.732849422	2.8030517799999997	1.8086989039999999	4.423362293	3.88882264	2.7736330739999997	2.0300145279999997	4.385143418	3.42965863	2.728548044	2.160405425	5.042122513	4.004118037	4.483274374	3.237262147	3.354728391	3.438703418	4.054397041	2.5653997979999996	4.035702526	1.9190188439999998	5.354622228	2.562595068	3.0724145739999997	4.11558	4.884948487	2.885380939	5.488923629	5.294588042	6.349700872	4.771386145999999	5.68896307	5.630482886999999	5.47651766	5.723801589	4.657316549
SC-PE6	7.017785515	7.132179705	8.893115231	8.070578445999999	6.104126091	7.356193727	6.9949728229999995	7.027687967	7.56421133	7.074815006	6.5274638209999996	5.061328849	5.476520898	6.195455783	4.265658141	3.271305265	5.885968654	5.351429001	4.236239435	3.4926208890000003	5.847749779	4.892264991	4.191154405	3.623011786	6.5047288739999995	5.466724398	5.945880735	4.699868508	4.817334752	4.901309779	5.517003402	4.028006159	5.498308887	3.3816252049999997	6.817228589	4.025201429	4.535020935	5.578186361	6.347554848	4.3479873	6.95152999	6.757194403	7.812307233	6.233992507	7.151569431	7.093089248	6.939124021	7.1864079499999995	6.11992291
SC-PE7	4.470388306	4.584782496	6.345718022	5.523181236999999	3.556728882	4.808796517999999	4.447575614	4.480290758	5.0168141209999995	4.527417797	3.980066612	2.51393164	2.929123689	3.648058574	1.718260932	0.723908056	3.338571445	2.804031792	1.688842226	0.94522368	3.3003525700000003	2.344867782	1.643757196	1.075614577	3.957331665	2.919327189	3.3984835259999997	2.152471299	2.269937543	2.35391257	2.9696061929999997	1.48060895	2.9509116779999998	0.8342279959999999	4.269831379999999	1.47780422	1.987623726	3.030789152	3.800157639	1.800590091	4.4041327809999995	4.209797194	5.264910024	3.686595298	4.604172222	4.545692039	4.391726812	4.639010741	3.572525701
SC-PE8	6.153055368	6.267449558	8.028385084	7.2058482989999995	5.239395944	6.49146358	6.130242676	6.16295782	6.699481183	6.210084859	5.662733674	4.196598702	4.611790751	5.330725636	3.400927994	2.406575118	5.021238507	4.486698854	3.371509288	2.627890742	4.983019632	4.027534844	3.3264242580000003	2.7582816390000002	5.639998727	4.601994251	5.081150588	3.8351383610000003	3.9526046050000003	4.0365796320000005	4.652273255	3.163276012	4.63357874	2.5168950580000002	5.952498442	3.160471282	3.670290788	4.713456214	5.482824701	3.4832571530000003	6.086799843	5.892464256	6.947577086	5.3692623600000005	6.286839284	6.228359101000001	6.074393874	6.321677803	5.255192763
SC-PE9	6.830108593	6.944502783000001	8.705438309000002	7.882901524	5.916449169000001	7.168516805	6.807295901	6.840011045000001	7.376534408	6.887138084	6.339786899	4.873651927	5.288843976000001	6.007778861	4.077981219000001	3.0836283430000004	5.698291732	5.163752079	4.048562513	3.3049439670000007	5.660072857	4.704588069000001	4.003477483	3.4353348640000005	6.317051952	5.279047476000001	5.758203813000001	4.512191586	4.62965783	4.713632857	5.329326480000001	3.8403292370000006	5.310631965000001	3.193948283	6.629551667	3.8375245070000004	4.347344013000001	5.390509439000001	6.159877926	4.160310378	6.763853068	6.569517481	7.624630311000001	6.046315585	6.963892509000001	6.905412326	6.751447099	6.998731028	5.932245988
SO-COFL11	15.962630526	16.077024716	17.837960242	17.015423457	15.048971102	16.301038738	15.939817834	15.972532978	16.509056341	16.019660017	15.472308832	14.00617386	14.421365909	15.140300794	13.210503152	12.216150276	14.830813665	14.296274012	13.181084446	12.4374659	14.79259479	13.837110002	13.135999416	12.567856797	15.449573885	14.411569409	14.890725746	13.644713519	13.762179763	13.84615479	14.461848413	12.97285117	14.443153898	12.326470216	15.7620736	12.97004644	13.479865946	14.523031372	15.292399859	13.292832311	15.896375001	15.702039414	16.757152244	15.178837518	16.096414442	16.037934259	15.883969032	16.131252961	15.064767921
SO-COFL16	14.293133255999999	14.407527446	16.168462972	15.345926187	13.379473831999999	14.631541467999998	14.270320563999999	14.303035708	14.839559071	14.350162746999999	13.802811561999999	12.33667659	12.751868639	13.470803523999999	11.541005881999999	10.546653006	13.161316395	12.626776741999999	11.511587175999999	10.767968629999999	13.12309752	12.167612731999998	11.466502146	10.898359526999998	13.780076614999999	12.742072139	13.221228475999999	11.975216248999999	12.092682493	12.17665752	12.792351143	11.3033539	12.773656628	10.656972946	14.09257633	11.30054917	11.810368676	12.853534102	13.622902588999999	11.623335040999999	14.226877730999998	14.032542143999999	15.087654974	13.509340247999999	14.426917172	14.368436989	14.214471761999999	14.461755690999999	13.395270650999999
SO-COFL5	11.50989888	11.62429307	13.385228596000001	12.562691811	10.596239456	11.848307091999999	11.487086188	11.519801332	12.056324695	11.566928371	11.019577186	9.553442214	9.968634263	10.687569148	8.757771506	7.76341863	10.378082019	9.843542366	8.7283528	7.984734254	10.339863144	9.384378356	8.68326777	8.115125150999999	10.996842239	9.958837763	10.4379941	9.191981873	9.309448117	9.393423144	10.009116767	8.520119524	9.990422252	7.8737385699999995	11.309341954	8.517314794	9.0271343	10.070299726	10.839668213	8.840100665	11.443643354999999	11.249307768	12.304420598	10.726105872	11.643682796	11.585202613	11.431237386	11.678521315	10.612036275
SO-COFL6	13.907402186	14.021796376000001	15.782731902000002	14.960195117000001	12.993742762	14.245810398	13.884589494	13.917304638000001	14.453828001000002	13.964431677	13.417080492	11.950945520000001	12.366137569000001	13.085072454	11.155274812	10.160921936000001	12.775585325000002	12.241045672	11.125856106	10.38223756	12.737366450000001	11.781881662	11.080771076000001	10.512628457	13.394345545	12.356341069	12.835497406	11.589485179	11.706951423000001	11.79092645	12.406620073000001	10.917622830000001	12.387925558000001	10.271241876000001	13.706845260000001	10.914818100000002	11.424637606000001	12.467803032	13.237171519	11.237603971	13.841146661	13.646811074	14.701923904000001	13.123609178	14.041186102000001	13.982705919	13.828740692	14.076024621	13.009539581
SO-COFL8	17.437676286	17.552070476	19.313006002	18.490469217	16.524016862	17.776084498	17.414863594	17.447578738	17.984102101	17.494705777	16.947354592	15.481219620000001	15.896411669	16.615346554000002	14.685548912	13.691196036000001	16.305859425	15.771319772	14.656130206	13.91251166	16.26764055	15.312155762	14.611045176000001	14.042902557	16.924619645	15.886615169	16.365771506	15.119759279	15.237225523000001	15.32120055	15.936894173	14.44789693	15.918199658	13.801515976000001	17.23711936	14.445092200000001	14.954911706	15.998077132	16.767445619	14.767878071	17.371420761	17.177085174000002	18.232198004	16.653883278000002	17.571460202	17.512980019	17.359014792	17.606298721	16.539813681000002
SO-COFL9	15.653623626	15.768017816	17.528953342	16.706416557	14.739964202	15.992031837999999	15.630810934	15.663526078	16.200049441	15.710653117	15.163301932	13.69716696	14.112359009	14.831293894	12.901496252	11.907143376	14.521806765000001	13.987267112	12.872077546	12.128459	14.48358789	13.528103102	12.826992516	12.258849897	15.140566985	14.102562509	14.581718846	13.335706619	13.453172863	13.53714789	14.152841513	12.66384427	14.134146998	12.017463316	15.4530667	12.66103954	13.170859046	14.214024472	14.983392959	12.983825411	15.587368101	15.393032514	16.448145344	14.869830618	15.787407542	15.728927359	15.574962132	15.822246061	14.755761021
[truncated: 71 more columns]
