# Supplementary material for: Metagenomic study reveals hidden relationships among fungal diversity, variation of plant disease, and genetic distance in Cornus florida (Cornaceae)
Source: Front Plant Sci. 2024 Jan 11;14:1282188. doi: 10.3389/fpls.2023.1282188 (PMC10809005; doi:10.3389/fpls.2023.1282188)
Supplement: Supplementary file 3 [file DataSheet_3.zip › Nov2023_Re-submit_RequestedAnalysis/New_outputs_to_unify/EPULDDESAlignedFeatures-BrayCurtis/Mantel_Results/bray-curtis_distance-matrix.tsv]

	MO-LO6	KS-GAL2	KS-GAL3	OH-AK1	MO-LO10	MI-FC8	MO-PC1	MI-BD12	MO-PC5	MO-LO5	SC-BR9	SC-BR10	MO-CC10	OH-AK6	OH-AK5	KS-GAL13	MO-PC6	MO-CC9	MO-PC11	KS-GAL14	MO-PC15	SO-COFL6	KS-GAL1	MI-BD14	MO-CC1	MO-CC4	MO-PC7	KS-GAL15	KS-GAL6	MI-BD5	MO-CC6	SC-BR4	MI-BD10	MO-LO13	MO-CC2	SC-PE3	MO-PC14	MO-LO9	MO-PC2	MO-PC4	SO-COFL9	MI-BD6	MI-FC9	MI-BD2	MI-BD4	MO-PC12	MI-BD15	MO-PC10	MI-FC13
MO-LO6	0.0	0.48769574944071586	0.5503355704697986	0.6353467561521253	0.47054436987322895	0.5055928411633109	0.5801640566741237	0.5928411633109619	0.6241610738255033	0.5563012677106637	0.7225950782997763	0.6815809097688292	0.4936614466815809	0.7278150633855331	0.8933631618195377	0.6167039522744221	0.5920954511558538	0.615958240119314	0.56972408650261	0.5354213273676361	0.5928411633109619	0.8419090231170768	0.6211782252050708	0.6808351976137211	0.5920954511558538	0.45861297539149887	0.5973154362416108	0.5205070842654735	0.6025354213273676	0.6002982848620433	0.4780014914243102	0.8038777032065623	0.6644295302013423	0.5585384041759881	0.5592841163310962	0.7457121551081283	0.5615212527964206	0.5137956748695004	0.4697986577181208	0.5928411633109619	0.7136465324384788	0.8165548098434005	0.49739000745712153	0.5555555555555556	0.6092468307233407	0.5764354958985831	0.6211782252050708	0.5674869500372856	0.5041014168530947
KS-GAL2	0.48769574944071586	0.0	0.5876211782252051	0.6756152125279642	0.5041014168530947	0.4735272184936615	0.5943325876211782	0.6114839671886652	0.6659209545115585	0.5630126771066368	0.7278150633855331	0.6487695749440716	0.5197613721103654	0.7233407904548844	0.8859060402684564	0.6316181953765846	0.575689783743475	0.6070096942580164	0.598806860551827	0.5495898583146905	0.6204325130499627	0.8217747949291574	0.6457867263236391	0.6868008948545862	0.598806860551827	0.5152870991797166	0.6368381804623415	0.5130499627143923	0.5935868754660701	0.6152125279642058	0.5219985085756897	0.7755406413124534	0.7039522744220731	0.5727069351230425	0.6070096942580164	0.7293064876957495	0.6017897091722595	0.5592841163310962	0.482475764354959	0.6032811334824758	0.7069351230425056	0.8337061894108874	0.5167785234899329	0.5741983594332588	0.6256524981357197	0.5853840417598807	0.6457867263236391	0.5741983594332588	0.4988814317673378
KS-GAL3	0.5503355704697986	0.5876211782252051	0.0	0.6964951528709918	0.5302013422818792	0.5943325876211782	0.5563012677106637	0.5704697986577181	0.6375838926174496	0.6771066368381805	0.7568978374347501	0.7874720357941835	0.5935868754660701	0.7568978374347501	0.8814317673378076	0.6055182699478001	0.5764354958985831	0.627889634601044	0.5376584638329605	0.5160328113348247	0.5577926920208799	0.8463832960477256	0.6599552572706935	0.7054436987322893	0.5659955257270693	0.5704697986577181	0.6040268456375839	0.5093214019388516	0.5935868754660701	0.5801640566741237	0.5630126771066368	0.8351976137211037	0.7009694258016406	0.5346756152125279	0.5659955257270693	0.8202833706189411	0.5488441461595824	0.5108128262490679	0.5436241610738255	0.6025354213273676	0.790454884414616	0.8016405667412378	0.5749440715883669	0.5205070842654735	0.5816554809843401	0.5645041014168531	0.5674869500372856	0.5503355704697986	0.5600298284862043
OH-AK1	0.6353467561521253	0.6756152125279642	0.6964951528709918	0.0	0.6346010439970171	0.6465324384787472	0.7099179716629381	0.6935123042505593	0.6584638329604773	0.680089485458613	0.7375093214019388	0.7934377330350485	0.6442953020134228	0.7263236390753169	0.9082774049217002	0.6785980611483967	0.6562266964951529	0.6659209545115585	0.668158090976883	0.6659209545115585	0.6912751677852349	0.8516032811334825	0.6778523489932886	0.7002237136465325	0.6726323639075317	0.6599552572706935	0.6599552572706935	0.6771066368381805	0.6480238627889635	0.6950037285607755	0.6428038777032066	0.7919463087248322	0.7121551081282624	0.6853094705443699	0.6592095451155854	0.8478747203579419	0.6718866517524236	0.6614466815809098	0.6211782252050708	0.639821029082774	0.8135719612229679	0.8538404175988069	0.6271439224459359	0.6726323639075317	0.7434750186428039	0.6480238627889635	0.7076808351976137	0.6554809843400448	0.6778523489932886
MO-LO10	0.47054436987322895	0.5041014168530947	0.5302013422818792	0.6346010439970171	0.0	0.5182699478001491	0.575689783743475	0.6055182699478001	0.6383296047725578	0.5816554809843401	0.7248322147651006	0.7054436987322893	0.5264727815063386	0.7375093214019388	0.8911260253542133	0.6137211036539896	0.5637583892617449	0.6241610738255033	0.5801640566741237	0.5413870246085011	0.5555555555555556	0.8419090231170768	0.6480238627889635	0.6666666666666666	0.5719612229679344	0.5316927665920954	0.5965697240865027	0.5152870991797166	0.604772557792692	0.5995525727069351	0.5055928411633109	0.7867263236390754	0.692020879940343	0.5182699478001491	0.5443698732289336	0.7568978374347501	0.5771812080536913	0.5257270693512305	0.482475764354959	0.5965697240865027	0.7263236390753169	0.8023862788963461	0.5137956748695004	0.5391498881431768	0.5958240119313944	0.5525727069351231	0.5980611483967189	0.546607009694258	0.4936614466815809
MI-FC8	0.5055928411633109	0.4735272184936615	0.5943325876211782	0.6465324384787472	0.5182699478001491	0.0	0.6070096942580164	0.6360924683072334	0.6174496644295302	0.5540641312453393	0.7390007457121551	0.6748695003728561	0.5041014168530947	0.7390007457121551	0.901565995525727	0.6308724832214765	0.604772557792692	0.615958240119314	0.5928411633109619	0.5428784489187174	0.6286353467561522	0.8687546607009694	0.6405667412378822	0.727069351230425	0.6219239373601789	0.4899328859060403	0.6129753914988815	0.5630126771066368	0.6092468307233407	0.6256524981357197	0.5041014168530947	0.7807606263982103	0.703206562266965	0.598806860551827	0.5920954511558538	0.7367636092468307	0.5906040268456376	0.56972408650261	0.47576435495898584	0.6092468307233407	0.6853094705443699	0.8307233407904548	0.5033557046979866	0.5771812080536913	0.6420581655480985	0.6010439970171514	0.6554809843400448	0.5861297539149888	0.5428784489187174
MO-PC1	0.5801640566741237	0.5943325876211782	0.5563012677106637	0.7099179716629381	0.575689783743475	0.6070096942580164	0.0	0.5861297539149888	0.6793437733035048	0.6905294556301268	0.7725577926920209	0.8135719612229679	0.6234153616703952	0.744220730797912	0.8844146159582401	0.639821029082774	0.575689783743475	0.6413124533929903	0.5473527218493661	0.5376584638329605	0.580909768829232	0.8605518269947801	0.6666666666666666	0.7307979120059657	0.5525727069351231	0.6152125279642058	0.6181953765846383	0.5443698732289336	0.615958240119314	0.5600298284862043	0.586875466070097	0.8150633855331841	0.6994780014914244	0.5458612975391499	0.5607755406413124	0.8478747203579419	0.580909768829232	0.56972408650261	0.5824011931394482	0.6234153616703952	0.8329604772557793	0.7934377330350485	0.6137211036539896	0.5376584638329605	0.5801640566741237	0.5458612975391499	0.5510812826249067	0.5331841909023117	0.5704697986577181
MI-BD12	0.5928411633109619	0.6114839671886652	0.5704697986577181	0.6935123042505593	0.6055182699478001	0.6360924683072334	0.5861297539149888	0.0	0.6882923191648024	0.7285607755406414	0.756152125279642	0.8337061894108874	0.6539895600298284	0.7397464578672632	0.8918717375093214	0.6152125279642058	0.5973154362416108	0.6234153616703952	0.5727069351230425	0.5913497390007457	0.5563012677106637	0.866517524235645	0.6748695003728561	0.7188665175242357	0.5719612229679344	0.6196868008948546	0.627889634601044	0.575689783743475	0.6062639821029083	0.6144668158090977	0.6025354213273676	0.8105891126025354	0.6950037285607755	0.5652498135719612	0.5674869500372856	0.8873974645786726	0.5764354958985831	0.5913497390007457	0.5995525727069351	0.6308724832214765	0.8627889634601044	0.7829977628635347	0.633855331841909	0.5928411633109619	0.6375838926174496	0.5689783743475019	0.5741983594332588	0.5786726323639075	0.610738255033557
MO-PC5	0.6241610738255033	0.6659209545115585	0.6375838926174496	0.6584638329604773	0.6383296047725578	0.6174496644295302	0.6793437733035048	0.6882923191648024	0.0	0.6510067114093959	0.7390007457121551	0.8001491424310216	0.6234153616703952	0.7486950037285608	0.8956002982848621	0.6562266964951529	0.6584638329604773	0.6502609992542878	0.6413124533929903	0.6457867263236391	0.6375838926174496	0.8732289336316182	0.668903803131991	0.7009694258016406	0.6659209545115585	0.6472781506338553	0.6368381804623415	0.6554809843400448	0.6092468307233407	0.6942580164056674	0.6092468307233407	0.779269202087994	0.6607009694258016	0.6718866517524236	0.6420581655480985	0.8702460850111857	0.5659955257270693	0.6554809843400448	0.6293810589112603	0.6502609992542878	0.8314690529455631	0.8344519015659956	0.6360924683072334	0.674123788217748	0.7248322147651006	0.6621923937360179	0.6614466815809098	0.6763609246830723	0.6659209545115585
MO-LO5	0.5563012677106637	0.5630126771066368	0.6771066368381805	0.680089485458613	0.5816554809843401	0.5540641312453393	0.6905294556301268	0.7285607755406414	0.6510067114093959	0.0	0.7546607009694258	0.6234153616703952	0.511558538404176	0.773303504847129	0.9217002237136466	0.70917225950783	0.6853094705443699	0.7061894108873975	0.6838180462341537	0.6577181208053692	0.680089485458613	0.8530947054436987	0.6994780014914244	0.7427293064876958	0.6823266219239373	0.5413870246085011	0.6756152125279642	0.6368381804623415	0.6599552572706935	0.7009694258016406	0.5853840417598807	0.7807606263982103	0.7278150633855331	0.6607009694258016	0.668158090976883	0.7158836689038032	0.7114093959731543	0.6517524235645041	0.5451155853840418	0.6696495152870992	0.697986577181208	0.8680089485458613	0.5719612229679344	0.6793437733035048	0.7203579418344519	0.668903803131991	0.7166293810589113	0.680089485458613	0.5965697240865027
SC-BR9	0.7225950782997763	0.7278150633855331	0.7568978374347501	0.7375093214019388	0.7248322147651006	0.7390007457121551	0.7725577926920209	0.756152125279642	0.7390007457121551	0.7546607009694258	0.0	0.7293064876957495	0.7218493661446681	0.8269947800149142	0.9134973900074571	0.7390007457121551	0.7166293810589113	0.7285607755406414	0.7472035794183445	0.7546607009694258	0.727069351230425	0.7002237136465325	0.7457121551081283	0.7434750186428039	0.7076808351976137	0.7039522744220731	0.7158836689038032	0.7457121551081283	0.7285607755406414	0.7636092468307233	0.7464578672632364	0.7061894108873975	0.779269202087994	0.7084265473527218	0.7181208053691275	0.7695749440715883	0.7479492915734527	0.715137956748695	0.6972408650260999	0.6763609246830723	0.7457121551081283	0.8866517524235645	0.6621923937360179	0.7494407158836689	0.7986577181208053	0.7076808351976137	0.7606263982102909	0.7136465324384788	0.7337807606263982
SC-BR10	0.6815809097688292	0.6487695749440716	0.7874720357941835	0.7934377330350485	0.7054436987322893	0.6748695003728561	0.8135719612229679	0.8337061894108874	0.8001491424310216	0.6234153616703952	0.7293064876957495	0.0	0.6256524981357197	0.8329604772557793	0.9395973154362416	0.837434750186428	0.7859806114839671	0.7994034302759135	0.8292319164802386	0.779269202087994	0.7837434750186428	0.7874720357941835	0.8001491424310216	0.7934377330350485	0.808351976137211	0.6718866517524236	0.8023862788963461	0.7434750186428039	0.7837434750186428	0.8016405667412378	0.6748695003728561	0.7017151379567487	0.8307233407904548	0.7531692766592095	0.7971662938105891	0.6539895600298284	0.8269947800149142	0.7352721849366145	0.6636838180462341	0.7703206562266965	0.6636838180462341	0.906785980611484	0.6666666666666666	0.7568978374347501	0.8210290827740492	0.7822520507084265	0.825503355704698	0.7815063385533184	0.715137956748695
MO-CC10	0.4936614466815809	0.5197613721103654	0.5935868754660701	0.6442953020134228	0.5264727815063386	0.5041014168530947	0.6234153616703952	0.6539895600298284	0.6234153616703952	0.511558538404176	0.7218493661446681	0.6256524981357197	0.0	0.7397464578672632	0.9030574198359433	0.639821029082774	0.6122296793437733	0.6405667412378822	0.610738255033557	0.5689783743475019	0.6353467561521253	0.8478747203579419	0.6219239373601789	0.6524981357196122	0.6368381804623415	0.4899328859060403	0.633855331841909	0.5555555555555556	0.6204325130499627	0.6517524235645041	0.5085756897837435	0.7829977628635347	0.6890380313199105	0.6085011185682326	0.6114839671886652	0.7076808351976137	0.6219239373601789	0.5794183445190156	0.4601043997017151	0.6181953765846383	0.6651752423564504	0.8404175988068605	0.49515287099179717	0.5973154362416108	0.6621923937360179	0.6077554064131245	0.6763609246830723	0.6017897091722595	0.517524235645041
OH-AK6	0.7278150633855331	0.7233407904548844	0.7568978374347501	0.7263236390753169	0.7375093214019388	0.7390007457121551	0.744220730797912	0.7397464578672632	0.7486950037285608	0.773303504847129	0.8269947800149142	0.8329604772557793	0.7397464578672632	0.0	0.5398956002982849	0.7621178225205071	0.7337807606263982	0.7158836689038032	0.7494407158836689	0.7434750186428039	0.7472035794183445	0.8747203579418344	0.7434750186428039	0.7815063385533184	0.7449664429530202	0.7375093214019388	0.7166293810589113	0.7307979120059657	0.727069351230425	0.7688292319164802	0.7464578672632364	0.8292319164802386	0.7397464578672632	0.7583892617449665	0.727069351230425	0.906785980611484	0.7330350484712901	0.767337807606264	0.7225950782997763	0.7479492915734527	0.8866517524235645	0.8672632363907532	0.7367636092468307	0.7568978374347501	0.7919463087248322	0.7255779269202088	0.7621178225205071	0.756152125279642	0.7494407158836689
OH-AK5	0.8933631618195377	0.8859060402684564	0.8814317673378076	0.9082774049217002	0.8911260253542133	0.901565995525727	0.8844146159582401	0.8918717375093214	0.8956002982848621	0.9217002237136466	0.9134973900074571	0.9395973154362416	0.9030574198359433	0.5398956002982849	0.0	0.8970917225950783	0.8948545861297539	0.8918717375093214	0.8866517524235645	0.889634601043997	0.8859060402684564	0.9537658463832961	0.8985831469052945	0.912751677852349	0.8888888888888888	0.8985831469052945	0.8941088739746458	0.8963460104399702	0.8926174496644296	0.8814317673378076	0.9030574198359433	0.9403430275913497	0.8970917225950783	0.8866517524235645	0.8941088739746458	0.964951528709918	0.8844146159582401	0.8948545861297539	0.8844146159582401	0.8859060402684564	0.9515287099179717	0.912751677852349	0.8963460104399702	0.8933631618195377	0.8926174496644296	0.8799403430275914	0.8762117822520508	0.8881431767337807	0.8821774794929157
KS-GAL13	0.6167039522744221	0.6316181953765846	0.6055182699478001	0.6785980611483967	0.6137211036539896	0.6308724832214765	0.639821029082774	0.6152125279642058	0.6562266964951529	0.70917225950783	0.7390007457121551	0.837434750186428	0.639821029082774	0.7621178225205071	0.8970917225950783	0.0	0.6316181953765846	0.5294556301267711	0.5451155853840418	0.6204325130499627	0.6152125279642058	0.8702460850111857	0.5152870991797166	0.697986577181208	0.6428038777032066	0.639821029082774	0.6405667412378822	0.6017897091722595	0.6137211036539896	0.6524981357196122	0.6040268456375839	0.7994034302759135	0.6808351976137211	0.633855331841909	0.6055182699478001	0.8791946308724832	0.5786726323639075	0.6323639075316928	0.6167039522744221	0.6234153616703952	0.819537658463833	0.8419090231170768	0.6472781506338553	0.6323639075316928	0.6853094705443699	0.6204325130499627	0.6383296047725578	0.6465324384787472	0.6129753914988815
MO-PC6	0.5920954511558538	0.575689783743475	0.5764354958985831	0.6562266964951529	0.5637583892617449	0.604772557792692	0.575689783743475	0.5973154362416108	0.6584638329604773	0.6853094705443699	0.7166293810589113	0.7859806114839671	0.6122296793437733	0.7337807606263982	0.8948545861297539	0.6316181953765846	0.0	0.598806860551827	0.5436241610738255	0.551826994780015	0.5249813571961223	0.8501118568232662	0.6286353467561522	0.697986577181208	0.5003728560775541	0.5958240119313944	0.5555555555555556	0.5331841909023117	0.5659955257270693	0.5891126025354213	0.6189410887397464	0.7457121551081283	0.6510067114093959	0.5451155853840418	0.49962714392244595	0.8471290082028337	0.5592841163310962	0.5495898583146905	0.5704697986577181	0.5346756152125279	0.8344519015659956	0.7576435495898584	0.5883668903803132	0.5637583892617449	0.6181953765846383	0.49739000745712153	0.56972408650261	0.5525727069351231	0.5734526472781506
MO-CC9	0.615958240119314	0.6070096942580164	0.627889634601044	0.6659209545115585	0.6241610738255033	0.615958240119314	0.6413124533929903	0.6234153616703952	0.6502609992542878	0.7061894108873975	0.7285607755406414	0.7994034302759135	0.6405667412378822	0.7158836689038032	0.8918717375093214	0.5294556301267711	0.598806860551827	0.0	0.5727069351230425	0.6137211036539896	0.6152125279642058	0.8478747203579419	0.4891871737509321	0.6562266964951529	0.6032811334824758	0.6174496644295302	0.6010439970171514	0.5950782997762863	0.6077554064131245	0.6457867263236391	0.645041014168531	0.8016405667412378	0.7002237136465325	0.610738255033557	0.5935868754660701	0.8448918717375093	0.6070096942580164	0.6137211036539896	0.5965697240865027	0.6040268456375839	0.8471290082028337	0.8344519015659956	0.5943325876211782	0.6219239373601789	0.6927665920954511	0.6032811334824758	0.6524981357196122	0.6256524981357197	0.6375838926174496
MO-PC11	0.56972408650261	0.598806860551827	0.5376584638329605	0.668158090976883	0.5801640566741237	0.5928411633109619	0.5473527218493661	0.5727069351230425	0.6413124533929903	0.6838180462341537	0.7472035794183445	0.8292319164802386	0.610738255033557	0.7494407158836689	0.8866517524235645	0.5451155853840418	0.5436241610738255	0.5727069351230425	0.0	0.5540641312453393	0.5376584638329605	0.8605518269947801	0.5689783743475019	0.7046979865771812	0.5667412378821775	0.5906040268456376	0.575689783743475	0.5510812826249067	0.5943325876211782	0.5876211782252051	0.5861297539149888	0.796420581655481	0.6778523489932886	0.5928411633109619	0.5630126771066368	0.8732289336316182	0.5324384787472036	0.5421327367636093	0.5592841163310962	0.5600298284862043	0.8396718866517524	0.8061148396718867	0.5876211782252051	0.5689783743475019	0.6174496644295302	0.5548098434004475	0.580909768829232	0.5615212527964206	0.5838926174496645
KS-GAL14	0.5354213273676361	0.5495898583146905	0.5160328113348247	0.6659209545115585	0.5413870246085011	0.5428784489187174	0.5376584638329605	0.5913497390007457	0.6457867263236391	0.6577181208053692	0.7546607009694258	0.779269202087994	0.5689783743475019	0.7434750186428039	0.889634601043997	0.6204325130499627	0.551826994780015	0.6137211036539896	0.5540641312453393	0.0	0.5734526472781506	0.8344519015659956	0.6435495898583147	0.7017151379567487	0.5294556301267711	0.5741983594332588	0.5876211782252051	0.5018642803877703	0.5980611483967189	0.5458612975391499	0.5413870246085011	0.8135719612229679	0.7114093959731543	0.5279642058165548	0.5503355704697986	0.814317673378076	0.5674869500372856	0.5205070842654735	0.5369127516778524	0.586875466070097	0.7934377330350485	0.8053691275167785	0.5480984340044742	0.5123042505592841	0.5712155108128263	0.5488441461595824	0.6010439970171514	0.5160328113348247	0.5257270693512305
MO-PC15	0.5928411633109619	0.6204325130499627	0.5577926920208799	0.6912751677852349	0.5555555555555556	0.6286353467561522	0.580909768829232	0.5563012677106637	0.6375838926174496	0.680089485458613	0.727069351230425	0.7837434750186428	0.6353467561521253	0.7472035794183445	0.8859060402684564	0.6152125279642058	0.5249813571961223	0.6152125279642058	0.5376584638329605	0.5734526472781506	0.0	0.8612975391498882	0.6271439224459359	0.6853094705443699	0.5100671140939598	0.598806860551827	0.5160328113348247	0.5480984340044742	0.5264727815063386	0.5876211782252051	0.5913497390007457	0.7218493661446681	0.604772557792692	0.5741983594332588	0.48396718866517524	0.866517524235645	0.5824011931394482	0.5734526472781506	0.5771812080536913	0.5033557046979866	0.8329604772557793	0.7121551081282624	0.6002982848620433	0.5607755406413124	0.6301267710663684	0.5018642803877703	0.5480984340044742	0.5741983594332588	0.5920954511558538
SO-COFL6	0.8419090231170768	0.8217747949291574	0.8463832960477256	0.8516032811334825	0.8419090231170768	0.8687546607009694	0.8605518269947801	0.866517524235645	0.8732289336316182	0.8530947054436987	0.7002237136465325	0.7874720357941835	0.8478747203579419	0.8747203579418344	0.9537658463832961	0.8702460850111857	0.8501118568232662	0.8478747203579419	0.8605518269947801	0.8344519015659956	0.8612975391498882	0.0	0.8821774794929157	0.8448918717375093	0.8657718120805369	0.8411633109619687	0.8605518269947801	0.837434750186428	0.8568232662192393	0.8448918717375093	0.8530947054436987	0.7837434750186428	0.8866517524235645	0.8217747949291574	0.8605518269947801	0.7859806114839671	0.8709917971662938	0.8225205070842655	0.8478747203579419	0.8329604772557793	0.7173750932140194	0.9403430275913497	0.8277404921700223	0.8366890380313199	0.8903803131991052	0.8516032811334825	0.8709917971662938	0.8344519015659956	0.854586129753915
KS-GAL1	0.6211782252050708	0.6457867263236391	0.6599552572706935	0.6778523489932886	0.6480238627889635	0.6405667412378822	0.6666666666666666	0.6748695003728561	0.668903803131991	0.6994780014914244	0.7457121551081283	0.8001491424310216	0.6219239373601789	0.7434750186428039	0.8985831469052945	0.5152870991797166	0.6286353467561522	0.4891871737509321	0.5689783743475019	0.6435495898583147	0.6271439224459359	0.8821774794929157	0.0	0.7076808351976137	0.6368381804623415	0.6442953020134228	0.6092468307233407	0.6263982102908278	0.6428038777032066	0.686055182699478	0.6017897091722595	0.7919463087248322	0.686055182699478	0.6517524235645041	0.6234153616703952	0.8762117822520508	0.5995525727069351	0.6539895600298284	0.6070096942580164	0.6241610738255033	0.8307233407904548	0.8359433258762118	0.6181953765846383	0.6592095451155854	0.7061894108873975	0.6293810589112603	0.6748695003728561	0.6614466815809098	0.6308724832214765
MI-BD14	0.6808351976137211	0.6868008948545862	0.7054436987322893	0.7002237136465325	0.6666666666666666	0.727069351230425	0.7307979120059657	0.7188665175242357	0.7009694258016406	0.7427293064876958	0.7434750186428039	0.7934377330350485	0.6524981357196122	0.7815063385533184	0.912751677852349	0.697986577181208	0.697986577181208	0.6562266964951529	0.7046979865771812	0.7017151379567487	0.6853094705443699	0.8448918717375093	0.7076808351976137	0.0	0.697986577181208	0.7106636838180462	0.697986577181208	0.6942580164056674	0.697986577181208	0.7255779269202088	0.6912751677852349	0.8016405667412378	0.7084265473527218	0.6935123042505593	0.674123788217748	0.8411633109619687	0.6912751677852349	0.6897837434750187	0.6808351976137211	0.6785980611483967	0.8419090231170768	0.8642803877703207	0.6651752423564504	0.7039522744220731	0.7695749440715883	0.6711409395973155	0.7285607755406414	0.6972408650260999	0.6547352721849367
MO-CC1	0.5920954511558538	0.598806860551827	0.5659955257270693	0.6726323639075317	0.5719612229679344	0.6219239373601789	0.5525727069351231	0.5719612229679344	0.6659209545115585	0.6823266219239373	0.7076808351976137	0.808351976137211	0.6368381804623415	0.7449664429530202	0.8888888888888888	0.6428038777032066	0.5003728560775541	0.6032811334824758	0.5667412378821775	0.5294556301267711	0.5100671140939598	0.8657718120805369	0.6368381804623415	0.697986577181208	0.0	0.5883668903803132	0.5219985085756897	0.5488441461595824	0.5637583892617449	0.5659955257270693	0.6211782252050708	0.7457121551081283	0.6480238627889635	0.5540641312453393	0.4720357941834452	0.8448918717375093	0.5749440715883669	0.5682326621923938	0.5727069351230425	0.5182699478001491	0.837434750186428	0.738255033557047	0.5943325876211782	0.5555555555555556	0.6204325130499627	0.49217002237136465	0.5682326621923938	0.5674869500372856	0.5719612229679344
MO-CC4	0.45861297539149887	0.5152870991797166	0.5704697986577181	0.6599552572706935	0.5316927665920954	0.4899328859060403	0.6152125279642058	0.6196868008948546	0.6472781506338553	0.5413870246085011	0.7039522744220731	0.6718866517524236	0.4899328859060403	0.7375093214019388	0.8985831469052945	0.639821029082774	0.5958240119313944	0.6174496644295302	0.5906040268456376	0.5741983594332588	0.598806860551827	0.8411633109619687	0.6442953020134228	0.7106636838180462	0.5883668903803132	0.0	0.610738255033557	0.5540641312453393	0.6152125279642058	0.6323639075316928	0.5212527964205816	0.7658463832960477	0.6838180462341537	0.5615212527964206	0.5853840417598807	0.7419835943325876	0.604772557792692	0.5540641312453393	0.4481730052199851	0.5861297539149888	0.697986577181208	0.825503355704698	0.48769574944071586	0.5786726323639075	0.6360924683072334	0.5920954511558538	0.6442953020134228	0.5764354958985831	0.5249813571961223
MO-PC7	0.5973154362416108	0.6368381804623415	0.6040268456375839	0.6599552572706935	0.5965697240865027	0.6129753914988815	0.6181953765846383	0.627889634601044	0.6368381804623415	0.6756152125279642	0.7158836689038032	0.8023862788963461	0.633855331841909	0.7166293810589113	0.8941088739746458	0.6405667412378822	0.5555555555555556	0.6010439970171514	0.575689783743475	0.5876211782252051	0.5160328113348247	0.8605518269947801	0.6092468307233407	0.697986577181208	0.5219985085756897	0.610738255033557	0.0	0.5585384041759881	0.4891871737509321	0.6271439224459359	0.6025354213273676	0.6584638329604773	0.551826994780015	0.6040268456375839	0.511558538404176	0.8620432513049963	0.6129753914988815	0.6002982848620433	0.580909768829232	0.5145413870246085	0.8187919463087249	0.7315436241610739	0.5846383296047726	0.5995525727069351	0.6651752423564504	0.5361670395227442	0.6085011185682326	0.615958240119314	0.610738255033557
KS-GAL15	0.5205070842654735	0.5130499627143923	0.5093214019388516	0.6771066368381805	0.5152870991797166	0.5630126771066368	0.5443698732289336	0.575689783743475	0.6554809843400448	0.6368381804623415	0.7457121551081283	0.7434750186428039	0.5555555555555556	0.7307979120059657	0.8963460104399702	0.6017897091722595	0.5331841909023117	0.5950782997762863	0.5510812826249067	0.5018642803877703	0.5480984340044742	0.837434750186428	0.6263982102908278	0.6942580164056674	0.5488441461595824	0.5540641312453393	0.5585384041759881	0.0	0.6017897091722595	0.5533184190902312	0.5294556301267711	0.7994034302759135	0.6875466070096943	0.5167785234899329	0.5384041759880686	0.796420581655481	0.5846383296047726	0.5041014168530947	0.5145413870246085	0.5645041014168531	0.7740492170022372	0.7941834451901566	0.5264727815063386	0.5152870991797166	0.5659955257270693	0.5242356450410142	0.5689783743475019	0.5167785234899329	0.5137956748695004
KS-GAL6	0.6025354213273676	0.5935868754660701	0.5935868754660701	0.6480238627889635	0.604772557792692	0.6092468307233407	0.615958240119314	0.6062639821029083	0.6092468307233407	0.6599552572706935	0.7285607755406414	0.7837434750186428	0.6204325130499627	0.727069351230425	0.8926174496644296	0.6137211036539896	0.5659955257270693	0.6077554064131245	0.5943325876211782	0.5980611483967189	0.5264727815063386	0.8568232662192393	0.6428038777032066	0.697986577181208	0.5637583892617449	0.6152125279642058	0.4891871737509321	0.6017897091722595	0.0	0.6517524235645041	0.6144668158090977	0.6331096196868009	0.5525727069351231	0.6226696495152871	0.5421327367636093	0.8396718866517524	0.6077554064131245	0.6070096942580164	0.5801640566741237	0.5369127516778524	0.8187919463087249	0.7367636092468307	0.6234153616703952	0.6375838926174496	0.6853094705443699	0.5525727069351231	0.6346010439970171	0.6219239373601789	0.6346010439970171
MI-BD5	0.6002982848620433	0.6152125279642058	0.5801640566741237	0.6950037285607755	0.5995525727069351	0.6256524981357197	0.5600298284862043	0.6144668158090977	0.6942580164056674	0.7009694258016406	0.7636092468307233	0.8016405667412378	0.6517524235645041	0.7688292319164802	0.8814317673378076	0.6524981357196122	0.5891126025354213	0.6457867263236391	0.5876211782252051	0.5458612975391499	0.5876211782252051	0.8448918717375093	0.686055182699478	0.7255779269202088	0.5659955257270693	0.6323639075316928	0.6271439224459359	0.5533184190902312	0.6517524235645041	0.0	0.6286353467561522	0.8165548098434005	0.7129008202833707	0.5563012677106637	0.5749440715883669	0.8411633109619687	0.6114839671886652	0.5771812080536913	0.5853840417598807	0.6114839671886652	0.8202833706189411	0.7934377330350485	0.610738255033557	0.5555555555555556	0.610738255033557	0.5548098434004475	0.5719612229679344	0.5458612975391499	0.5943325876211782
MO-CC6	0.4780014914243102	0.5219985085756897	0.5630126771066368	0.6428038777032066	0.5055928411633109	0.5041014168530947	0.586875466070097	0.6025354213273676	0.6092468307233407	0.5853840417598807	0.7464578672632364	0.6748695003728561	0.5085756897837435	0.7464578672632364	0.9030574198359433	0.6040268456375839	0.6189410887397464	0.645041014168531	0.5861297539149888	0.5413870246085011	0.5913497390007457	0.8530947054436987	0.6017897091722595	0.6912751677852349	0.6211782252050708	0.5212527964205816	0.6025354213273676	0.5294556301267711	0.6144668158090977	0.6286353467561522	0.0	0.7874720357941835	0.6808351976137211	0.5928411633109619	0.5906040268456376	0.767337807606264	0.5943325876211782	0.5533184190902312	0.4608501118568233	0.5958240119313944	0.7129008202833707	0.8247576435495898	0.49217002237136465	0.5816554809843401	0.6249067859806114	0.5794183445190156	0.6457867263236391	0.6040268456375839	0.5048471290082028
SC-BR4	0.8038777032065623	0.7755406413124534	0.8351976137211037	0.7919463087248322	0.7867263236390754	0.7807606263982103	0.8150633855331841	0.8105891126025354	0.779269202087994	0.7807606263982103	0.7061894108873975	0.7017151379567487	0.7829977628635347	0.8292319164802386	0.9403430275913497	0.7994034302759135	0.7457121551081283	0.8016405667412378	0.796420581655481	0.8135719612229679	0.7218493661446681	0.7837434750186428	0.7919463087248322	0.8016405667412378	0.7457121551081283	0.7658463832960477	0.6584638329604773	0.7994034302759135	0.6331096196868009	0.8165548098434005	0.7874720357941835	0.0	0.6256524981357197	0.8008948545861297	0.7225950782997763	0.7971662938105891	0.8090976882923192	0.7762863534675615	0.7740492170022372	0.6785980611483967	0.7233407904548844	0.8240119313944817	0.744220730797912	0.8053691275167785	0.8553318419090231	0.744220730797912	0.8046234153616704	0.7919463087248322	0.7919463087248322
MI-BD10	0.6644295302013423	0.7039522744220731	0.7009694258016406	0.7121551081282624	0.692020879940343	0.703206562266965	0.6994780014914244	0.6950037285607755	0.6607009694258016	0.7278150633855331	0.779269202087994	0.8307233407904548	0.6890380313199105	0.7397464578672632	0.8970917225950783	0.6808351976137211	0.6510067114093959	0.7002237136465325	0.6778523489932886	0.7114093959731543	0.604772557792692	0.8866517524235645	0.686055182699478	0.7084265473527218	0.6480238627889635	0.6838180462341537	0.551826994780015	0.6875466070096943	0.5525727069351231	0.7129008202833707	0.6808351976137211	0.6256524981357197	0.0	0.703206562266965	0.6256524981357197	0.8978374347501864	0.6696495152870992	0.7024608501118568	0.6748695003728561	0.5853840417598807	0.8575689783743475	0.7837434750186428	0.680089485458613	0.703206562266965	0.738255033557047	0.6480238627889635	0.703206562266965	0.6994780014914244	0.6763609246830723
MO-LO13	0.5585384041759881	0.5727069351230425	0.5346756152125279	0.6853094705443699	0.5182699478001491	0.598806860551827	0.5458612975391499	0.5652498135719612	0.6718866517524236	0.6607009694258016	0.7084265473527218	0.7531692766592095	0.6085011185682326	0.7583892617449665	0.8866517524235645	0.633855331841909	0.5451155853840418	0.610738255033557	0.5928411633109619	0.5279642058165548	0.5741983594332588	0.8217747949291574	0.6517524235645041	0.6935123042505593	0.5540641312453393	0.5615212527964206	0.6040268456375839	0.5167785234899329	0.6226696495152871	0.5563012677106637	0.5928411633109619	0.8008948545861297	0.703206562266965	0.0	0.5577926920208799	0.7949291573452647	0.5965697240865027	0.5167785234899329	0.5398956002982849	0.5883668903803132	0.7703206562266965	0.7897091722595079	0.5495898583146905	0.4966442953020134	0.5913497390007457	0.5376584638329605	0.5853840417598807	0.5003728560775541	0.5428784489187174
MO-CC2	0.5592841163310962	0.6070096942580164	0.5659955257270693	0.6592095451155854	0.5443698732289336	0.5920954511558538	0.5607755406413124	0.5674869500372856	0.6420581655480985	0.668158090976883	0.7181208053691275	0.7971662938105891	0.6114839671886652	0.727069351230425	0.8941088739746458	0.6055182699478001	0.49962714392244595	0.5935868754660701	0.5630126771066368	0.5503355704697986	0.48396718866517524	0.8605518269947801	0.6234153616703952	0.674123788217748	0.4720357941834452	0.5853840417598807	0.511558538404176	0.5384041759880686	0.5421327367636093	0.5749440715883669	0.5906040268456376	0.7225950782997763	0.6256524981357197	0.5577926920208799	0.0	0.84862043251305	0.5682326621923938	0.5630126771066368	0.5861297539149888	0.5182699478001491	0.8322147651006712	0.7367636092468307	0.5682326621923938	0.5689783743475019	0.627889634601044	0.506338553318419	0.5570469798657718	0.5533184190902312	0.575689783743475
SC-PE3	0.7457121551081283	0.7293064876957495	0.8202833706189411	0.8478747203579419	0.7568978374347501	0.7367636092468307	0.8478747203579419	0.8873974645786726	0.8702460850111857	0.7158836689038032	0.7695749440715883	0.6539895600298284	0.7076808351976137	0.906785980611484	0.964951528709918	0.8791946308724832	0.8471290082028337	0.8448918717375093	0.8732289336316182	0.814317673378076	0.866517524235645	0.7859806114839671	0.8762117822520508	0.8411633109619687	0.8448918717375093	0.7419835943325876	0.8620432513049963	0.796420581655481	0.8396718866517524	0.8411633109619687	0.767337807606264	0.7971662938105891	0.8978374347501864	0.7949291573452647	0.84862043251305	0.0	0.8784489187173751	0.7912005965697241	0.7225950782997763	0.8516032811334825	0.5965697240865027	0.9410887397464579	0.744220730797912	0.8016405667412378	0.8441461595824012	0.8448918717375093	0.8627889634601044	0.8031319910514542	0.7591349739000746
MO-PC14	0.5615212527964206	0.6017897091722595	0.5488441461595824	0.6718866517524236	0.5771812080536913	0.5906040268456376	0.580909768829232	0.5764354958985831	0.5659955257270693	0.7114093959731543	0.7479492915734527	0.8269947800149142	0.6219239373601789	0.7330350484712901	0.8844146159582401	0.5786726323639075	0.5592841163310962	0.6070096942580164	0.5324384787472036	0.5674869500372856	0.5824011931394482	0.8709917971662938	0.5995525727069351	0.6912751677852349	0.5749440715883669	0.604772557792692	0.6129753914988815	0.5846383296047726	0.6077554064131245	0.6114839671886652	0.5943325876211782	0.8090976882923192	0.6696495152870992	0.5965697240865027	0.5682326621923938	0.8784489187173751	0.0	0.5943325876211782	0.5689783743475019	0.5794183445190156	0.843400447427293	0.8016405667412378	0.6017897091722595	0.5846383296047726	0.6487695749440716	0.5615212527964206	0.5995525727069351	0.5831469052945563	0.5891126025354213
MO-LO9	0.5137956748695004	0.5592841163310962	0.5108128262490679	0.6614466815809098	0.5257270693512305	0.56972408650261	0.56972408650261	0.5913497390007457	0.6554809843400448	0.6517524235645041	0.715137956748695	0.7352721849366145	0.5794183445190156	0.767337807606264	0.8948545861297539	0.6323639075316928	0.5495898583146905	0.6137211036539896	0.5421327367636093	0.5205070842654735	0.5734526472781506	0.8225205070842655	0.6539895600298284	0.6897837434750187	0.5682326621923938	0.5540641312453393	0.6002982848620433	0.5041014168530947	0.6070096942580164	0.5771812080536913	0.5533184190902312	0.7762863534675615	0.7024608501118568	0.5167785234899329	0.5630126771066368	0.7912005965697241	0.5943325876211782	0.0	0.5234899328859061	0.5659955257270693	0.7591349739000746	0.8120805369127517	0.5219985085756897	0.5137956748695004	0.5876211782252051	0.5428784489187174	0.6025354213273676	0.5205070842654735	0.5428784489187174
MO-PC2	0.4697986577181208	0.482475764354959	0.5436241610738255	0.6211782252050708	0.482475764354959	0.47576435495898584	0.5824011931394482	0.5995525727069351	0.6293810589112603	0.5451155853840418	0.6972408650260999	0.6636838180462341	0.4601043997017151	0.7225950782997763	0.8844146159582401	0.6167039522744221	0.5704697986577181	0.5965697240865027	0.5592841163310962	0.5369127516778524	0.5771812080536913	0.8478747203579419	0.6070096942580164	0.6808351976137211	0.5727069351230425	0.4481730052199851	0.580909768829232	0.5145413870246085	0.5801640566741237	0.5853840417598807	0.4608501118568233	0.7740492170022372	0.6748695003728561	0.5398956002982849	0.5861297539149888	0.7225950782997763	0.5689783743475019	0.5234899328859061	0.0	0.5645041014168531	0.6793437733035048	0.8113348247576435	0.4727815063385533	0.5592841163310962	0.6114839671886652	0.5570469798657718	0.615958240119314	0.546607009694258	0.47651006711409394
MO-PC4	0.5928411633109619	0.6032811334824758	0.6025354213273676	0.639821029082774	0.5965697240865027	0.6092468307233407	0.6234153616703952	0.6308724832214765	0.6502609992542878	0.6696495152870992	0.6763609246830723	0.7703206562266965	0.6181953765846383	0.7479492915734527	0.8859060402684564	0.6234153616703952	0.5346756152125279	0.6040268456375839	0.5600298284862043	0.586875466070097	0.5033557046979866	0.8329604772557793	0.6241610738255033	0.6785980611483967	0.5182699478001491	0.5861297539149888	0.5145413870246085	0.5645041014168531	0.5369127516778524	0.6114839671886652	0.5958240119313944	0.6785980611483967	0.5853840417598807	0.5883668903803132	0.5182699478001491	0.8516032811334825	0.5794183445190156	0.5659955257270693	0.5645041014168531	0.0	0.7986577181208053	0.7285607755406414	0.551826994780015	0.6077554064131245	0.6547352721849367	0.5145413870246085	0.5980611483967189	0.5645041014168531	0.5846383296047726
SO-COFL9	0.7136465324384788	0.7069351230425056	0.790454884414616	0.8135719612229679	0.7263236390753169	0.6853094705443699	0.8329604772557793	0.8627889634601044	0.8314690529455631	0.697986577181208	0.7457121551081283	0.6636838180462341	0.6651752423564504	0.8866517524235645	0.9515287099179717	0.819537658463833	0.8344519015659956	0.8471290082028337	0.8396718866517524	0.7934377330350485	0.8329604772557793	0.7173750932140194	0.8307233407904548	0.8419090231170768	0.837434750186428	0.697986577181208	0.8187919463087249	0.7740492170022372	0.8187919463087249	0.8202833706189411	0.7129008202833707	0.7233407904548844	0.8575689783743475	0.7703206562266965	0.8322147651006712	0.5965697240865027	0.843400447427293	0.7591349739000746	0.6793437733035048	0.7986577181208053	0.0	0.9328859060402684	0.6718866517524236	0.7882177479492916	0.8329604772557793	0.8098434004474273	0.8538404175988069	0.7919463087248322	0.7337807606263982
MI-BD6	0.8165548098434005	0.8337061894108874	0.8016405667412378	0.8538404175988069	0.8023862788963461	0.8307233407904548	0.7934377330350485	0.7829977628635347	0.8344519015659956	0.8680089485458613	0.8866517524235645	0.906785980611484	0.8404175988068605	0.8672632363907532	0.912751677852349	0.8419090231170768	0.7576435495898584	0.8344519015659956	0.8061148396718867	0.8053691275167785	0.7121551081282624	0.9403430275913497	0.8359433258762118	0.8642803877703207	0.738255033557047	0.825503355704698	0.7315436241610739	0.7941834451901566	0.7367636092468307	0.7934377330350485	0.8247576435495898	0.8240119313944817	0.7837434750186428	0.7897091722595079	0.7367636092468307	0.9410887397464579	0.8016405667412378	0.8120805369127517	0.8113348247576435	0.7285607755406414	0.9328859060402684	0.0	0.8240119313944817	0.7747949291573453	0.7815063385533184	0.7568978374347501	0.7718120805369127	0.7956748695003728	0.8120805369127517
MI-FC9	0.49739000745712153	0.5167785234899329	0.5749440715883669	0.6271439224459359	0.5137956748695004	0.5033557046979866	0.6137211036539896	0.633855331841909	0.6360924683072334	0.5719612229679344	0.6621923937360179	0.6666666666666666	0.49515287099179717	0.7367636092468307	0.8963460104399702	0.6472781506338553	0.5883668903803132	0.5943325876211782	0.5876211782252051	0.5480984340044742	0.6002982848620433	0.8277404921700223	0.6181953765846383	0.6651752423564504	0.5943325876211782	0.48769574944071586	0.5846383296047726	0.5264727815063386	0.6234153616703952	0.610738255033557	0.49217002237136465	0.744220730797912	0.680089485458613	0.5495898583146905	0.5682326621923938	0.744220730797912	0.6017897091722595	0.5219985085756897	0.4727815063385533	0.551826994780015	0.6718866517524236	0.8240119313944817	0.0	0.5488441461595824	0.6316181953765846	0.5659955257270693	0.6323639075316928	0.5413870246085011	0.5011185682326622
MI-BD2	0.5555555555555556	0.5741983594332588	0.5205070842654735	0.6726323639075317	0.5391498881431768	0.5771812080536913	0.5376584638329605	0.5928411633109619	0.674123788217748	0.6793437733035048	0.7494407158836689	0.7568978374347501	0.5973154362416108	0.7568978374347501	0.8933631618195377	0.6323639075316928	0.5637583892617449	0.6219239373601789	0.5689783743475019	0.5123042505592841	0.5607755406413124	0.8366890380313199	0.6592095451155854	0.7039522744220731	0.5555555555555556	0.5786726323639075	0.5995525727069351	0.5152870991797166	0.6375838926174496	0.5555555555555556	0.5816554809843401	0.8053691275167785	0.703206562266965	0.4966442953020134	0.5689783743475019	0.8016405667412378	0.5846383296047726	0.5137956748695004	0.5592841163310962	0.6077554064131245	0.7882177479492916	0.7747949291573453	0.5488441461595824	0.0	0.5727069351230425	0.5458612975391499	0.56972408650261	0.5190156599552572	0.5585384041759881
MI-BD4	0.6092468307233407	0.6256524981357197	0.5816554809843401	0.7434750186428039	0.5958240119313944	0.6420581655480985	0.5801640566741237	0.6375838926174496	0.7248322147651006	0.7203579418344519	0.7986577181208053	0.8210290827740492	0.6621923937360179	0.7919463087248322	0.8926174496644296	0.6853094705443699	0.6181953765846383	0.6927665920954511	0.6174496644295302	0.5712155108128263	0.6301267710663684	0.8903803131991052	0.7061894108873975	0.7695749440715883	0.6204325130499627	0.6360924683072334	0.6651752423564504	0.5659955257270693	0.6853094705443699	0.610738255033557	0.6249067859806114	0.8553318419090231	0.738255033557047	0.5913497390007457	0.627889634601044	0.8441461595824012	0.6487695749440716	0.5876211782252051	0.6114839671886652	0.6547352721849367	0.8329604772557793	0.7815063385533184	0.6316181953765846	0.5727069351230425	0.0	0.6085011185682326	0.5973154362416108	0.5861297539149888	0.5965697240865027
MO-PC12	0.5764354958985831	0.5853840417598807	0.5645041014168531	0.6480238627889635	0.5525727069351231	0.6010439970171514	0.5458612975391499	0.5689783743475019	0.6621923937360179	0.668903803131991	0.7076808351976137	0.7822520507084265	0.6077554064131245	0.7255779269202088	0.8799403430275914	0.6204325130499627	0.49739000745712153	0.6032811334824758	0.5548098434004475	0.5488441461595824	0.5018642803877703	0.8516032811334825	0.6293810589112603	0.6711409395973155	0.49217002237136465	0.5920954511558538	0.5361670395227442	0.5242356450410142	0.5525727069351231	0.5548098434004475	0.5794183445190156	0.744220730797912	0.6480238627889635	0.5376584638329605	0.506338553318419	0.8448918717375093	0.5615212527964206	0.5428784489187174	0.5570469798657718	0.5145413870246085	0.8098434004474273	0.7568978374347501	0.5659955257270693	0.5458612975391499	0.6085011185682326	0.0	0.5533184190902312	0.5443698732289336	0.5734526472781506
MI-BD15	0.6211782252050708	0.6457867263236391	0.5674869500372856	0.7076808351976137	0.5980611483967189	0.6554809843400448	0.5510812826249067	0.5741983594332588	0.6614466815809098	0.7166293810589113	0.7606263982102909	0.825503355704698	0.6763609246830723	0.7621178225205071	0.8762117822520508	0.6383296047725578	0.56972408650261	0.6524981357196122	0.580909768829232	0.6010439970171514	0.5480984340044742	0.8709917971662938	0.6748695003728561	0.7285607755406414	0.5682326621923938	0.6442953020134228	0.6085011185682326	0.5689783743475019	0.6346010439970171	0.5719612229679344	0.6457867263236391	0.8046234153616704	0.703206562266965	0.5853840417598807	0.5570469798657718	0.8627889634601044	0.5995525727069351	0.6025354213273676	0.615958240119314	0.5980611483967189	0.8538404175988069	0.7718120805369127	0.6323639075316928	0.56972408650261	0.5973154362416108	0.5533184190902312	0.0	0.5741983594332588	0.5876211782252051
MO-PC10	0.5674869500372856	0.5741983594332588	0.5503355704697986	0.6554809843400448	0.546607009694258	0.5861297539149888	0.5331841909023117	0.5786726323639075	0.6763609246830723	0.680089485458613	0.7136465324384788	0.7815063385533184	0.6017897091722595	0.756152125279642	0.8881431767337807	0.6465324384787472	0.5525727069351231	0.6256524981357197	0.5615212527964206	0.5160328113348247	0.5741983594332588	0.8344519015659956	0.6614466815809098	0.6972408650260999	0.5674869500372856	0.5764354958985831	0.615958240119314	0.5167785234899329	0.6219239373601789	0.5458612975391499	0.6040268456375839	0.7919463087248322	0.6994780014914244	0.5003728560775541	0.5533184190902312	0.8031319910514542	0.5831469052945563	0.5205070842654735	0.546607009694258	0.5645041014168531	0.7919463087248322	0.7956748695003728	0.5413870246085011	0.5190156599552572	0.5861297539149888	0.5443698732289336	0.5741983594332588	0.0	0.5682326621923938
MI-FC13	0.5041014168530947	0.4988814317673378	0.5600298284862043	0.6778523489932886	0.4936614466815809	0.5428784489187174	0.5704697986577181	0.610738255033557	0.6659209545115585	0.5965697240865027	0.7337807606263982	0.715137956748695	0.517524235645041	0.7494407158836689	0.8821774794929157	0.6129753914988815	0.5734526472781506	0.6375838926174496	0.5838926174496645	0.5257270693512305	0.5920954511558538	0.854586129753915	0.6308724832214765	0.6547352721849367	0.5719612229679344	0.5249813571961223	0.610738255033557	0.5137956748695004	0.6346010439970171	0.5943325876211782	0.5048471290082028	0.7919463087248322	0.6763609246830723	0.5428784489187174	0.575689783743475	0.7591349739000746	0.5891126025354213	0.5428784489187174	0.47651006711409394	0.5846383296047726	0.7337807606263982	0.8120805369127517	0.5011185682326622	0.5585384041759881	0.5965697240865027	0.5734526472781506	0.5876211782252051	0.5682326621923938	0.0
MO-CC7	0.5898583146905294	0.6211782252050708	0.5980611483967189	0.6771066368381805	0.5853840417598807	0.6375838926174496	0.5950782997762863	0.6092468307233407	0.6457867263236391	0.6957494407158836	0.7196122296793438	0.7651006711409396	0.6249067859806114	0.7419835943325876	0.8926174496644296	0.6510067114093959	0.5764354958985831	0.6025354213273676	0.5659955257270693	0.5801640566741237	0.575689783743475	0.8419090231170768	0.6405667412378822	0.6711409395973155	0.5712155108128263	0.5935868754660701	0.5771812080536913	0.5615212527964206	0.6010439970171514	0.6040268456375839	0.5958240119313944	0.7844891871737509	0.6868008948545862	0.5935868754660701	0.5615212527964206	0.84862043251305	0.5980611483967189	0.5801640566741237	0.5831469052945563	0.5883668903803132	0.8262490678598061	0.8173005219985086	0.6017897091722595	0.5883668903803132	0.6584638329604773	0.5577926920208799	0.5995525727069351	0.580909768829232	0.609992542878449
SC-PE9	0.6428038777032066	0.6472781506338553	0.6756152125279642	0.7002237136465325	0.6323639075316928	0.6435495898583147	0.7061894108873975	0.7449664429530202	0.7225950782997763	0.6994780014914244	0.610738255033557	0.6510067114093959	0.639075316927666	0.8031319910514542	0.9157345264727815	0.7434750186428039	0.6726323639075317	0.70917225950783	0.7054436987322893	0.6621923937360179	0.7061894108873975	0.7352721849366145	0.732289336316182	0.7457121551081283	0.6845637583892618	0.6346010439970171	0.6890380313199105	0.6420581655480985	0.7218493661446681	0.6771066368381805	0.6562266964951529	0.6897837434750187	0.7628635346756152	0.6435495898583147	0.6748695003728561	0.7002237136465325	0.7173750932140194	0.6092468307233407	0.6204325130499627	0.6554809843400448	0.6592095451155854	0.8583146905294556	0.5846383296047726	0.6435495898583147	0.715137956748695	0.6651752423564504	0.7196122296793438	0.6442953020134228	0.6562266964951529
SC-BR1	0.8187919463087249	0.7971662938105891	0.8381804623415362	0.7971662938105891	0.8269947800149142	0.8225205070842655	0.8456375838926175	0.8471290082028337	0.8262490678598061	0.8113348247576435	0.5838926174496645	0.750186428038777	0.8135719612229679	0.866517524235645	0.9388516032811335	0.8359433258762118	0.8068605518269948	0.8262490678598061	0.8120805369127517	0.8292319164802386	0.808351976137211	0.5965697240865027	0.8225205070842655	0.8165548098434005	0.814317673378076	0.8008948545861297	0.8046234153616704	0.8284862043251305	0.8090976882923192	0.8247576435495898	0.8269947800149142	0.6994780014914244	0.8426547352721849	0.8187919463087249	0.8173005219985086	0.7352721849366145	0.825503355704698	0.7882177479492916	0.7986577181208053	0.779269202087994	0.7203579418344519	0.9179716629381058	0.7680835197613721	0.837434750186428	0.8657718120805369	0.7979120059656972	0.8396718866517524	0.8120805369127517	0.837434750186428
MO-CC5	0.6584638329604773	0.656972408650261	0.6577181208053692	0.6950037285607755	0.6562266964951529	0.6495152870991797	0.662938105891126	0.6771066368381805	0.6994780014914244	0.738255033557047	0.7710663683818046	0.8031319910514542	0.6838180462341537	0.7568978374347501	0.9120059656972409	0.6897837434750187	0.6413124533929903	0.633855331841909	0.656972408650261	0.639821029082774	0.6480238627889635	0.8717375093214019	0.6890380313199105	0.7412378821774795	0.6510067114093959	0.6808351976137211	0.6592095451155854	0.6405667412378822	0.6666666666666666	0.6868008948545862	0.6465324384787472	0.7979120059656972	0.7330350484712901	0.6592095451155854	0.6226696495152871	0.8516032811334825	0.668903803131991	0.6368381804623415	0.6465324384787472	0.6562266964951529	0.8508575689783744	0.8478747203579419	0.6771066368381805	0.6547352721849367	0.7061894108873975	0.6375838926174496	0.6875466070096943	0.6659209545115585	0.6830723340790454
KS-GAL11	0.5592841163310962	0.5570469798657718	0.5205070842654735	0.6964951528709918	0.5391498881431768	0.5764354958985831	0.5369127516778524	0.5727069351230425	0.6435495898583147	0.6435495898583147	0.7598806860551827	0.773303504847129	0.5734526472781506	0.7293064876957495	0.8963460104399702	0.6234153616703952	0.5741983594332588	0.6226696495152871	0.5540641312453393	0.5048471290082028	0.5674869500372856	0.8501118568232662	0.6487695749440716	0.7173750932140194	0.5645041014168531	0.5570469798657718	0.6055182699478001	0.511558538404176	0.6226696495152871	0.5622669649515287	0.5563012677106637	0.8173005219985086	0.6964951528709918	0.5137956748695004	0.5443698732289336	0.8173005219985086	0.5674869500372856	0.5309470544369873	0.5294556301267711	0.6092468307233407	0.7867263236390754	0.7867263236390754	0.5645041014168531	0.5369127516778524	0.5674869500372856	0.5548098434004475	0.5891126025354213	0.5384041759880686	0.5480984340044742
MO-PC9	0.6517524235645041	0.6823266219239373	0.6703952274422073	0.6935123042505593	0.6614466815809098	0.6882923191648024	0.7009694258016406	0.680089485458613	0.6353467561521253	0.7099179716629381	0.7874720357941835	0.8128262490678598	0.6584638329604773	0.7472035794183445	0.901565995525727	0.7233407904548844	0.6577181208053692	0.662938105891126	0.6756152125279642	0.6778523489932886	0.6062639821029083	0.8956002982848621	0.6592095451155854	0.7024608501118568	0.6032811334824758	0.6621923937360179	0.5451155853840418	0.6756152125279642	0.5257270693512305	0.7114093959731543	0.6487695749440716	0.6263982102908278	0.46830723340790453	0.6912751677852349	0.609992542878449	0.8911260253542133	0.6897837434750187	0.6726323639075317	0.6584638329604773	0.6017897091722595	0.8568232662192393	0.773303504847129	0.656972408650261	0.6927665920954511	0.7509321401938852	0.6465324384787472	0.697986577181208	0.6987322893363161	0.6711409395973155
NC-RW13	0.7106636838180462	0.7158836689038032	0.7449664429530202	0.7822520507084265	0.703206562266965	0.7218493661446681	0.7255779269202088	0.7554064131245339	0.7986577181208053	0.7643549589858315	0.6756152125279642	0.7121551081282624	0.7472035794183445	0.8501118568232662	0.9231916480238628	0.8076062639821029	0.6897837434750187	0.7568978374347501	0.7464578672632364	0.7024608501118568	0.7337807606263982	0.7300521998508576	0.8053691275167785	0.8023862788963461	0.7218493661446681	0.7084265473527218	0.7568978374347501	0.6942580164056674	0.756152125279642	0.686055182699478	0.7419835943325876	0.732289336316182	0.8366890380313199	0.6756152125279642	0.7143922445935869	0.7337807606263982	0.7621178225205071	0.6756152125279642	0.7114093959731543	0.7248322147651006	0.727069351230425	0.8642803877703207	0.6771066368381805	0.6890380313199105	0.7367636092468307	0.6815809097688292	0.7337807606263982	0.6614466815809098	0.7330350484712901
MI-BD13	0.7002237136465325	0.715137956748695	0.668158090976883	0.756152125279642	0.6733780760626398	0.7099179716629381	0.6502609992542878	0.6607009694258016	0.7225950782997763	0.7658463832960477	0.8225205070842655	0.8717375093214019	0.7330350484712901	0.7874720357941835	0.8881431767337807	0.7293064876957495	0.6241610738255033	0.7188665175242357	0.6547352721849367	0.6793437733035048	0.5876211782252051	0.9120059656972409	0.7390007457121551	0.7867263236390754	0.6062639821029083	0.7129008202833707	0.5764354958985831	0.6532438478747203	0.5630126771066368	0.6845637583892618	0.6875466070096943	0.7293064876957495	0.6174496644295302	0.686055182699478	0.6085011185682326	0.9142431021625652	0.6621923937360179	0.680089485458613	0.692020879940343	0.615958240119314	0.9105145413870246	0.6882923191648024	0.7061894108873975	0.6547352721849367	0.6756152125279642	0.639075316927666	0.6360924683072334	0.6644295302013423	0.6815809097688292
MO-LO4	0.5369127516778524	0.5577926920208799	0.5182699478001491	0.6972408650260999	0.5413870246085011	0.5824011931394482	0.5346756152125279	0.5637583892617449	0.6524981357196122	0.662938105891126	0.750186428038777	0.779269202087994	0.6092468307233407	0.7598806860551827	0.8844146159582401	0.6308724832214765	0.5570469798657718	0.609992542878449	0.5719612229679344	0.5428784489187174	0.5719612229679344	0.8508575689783744	0.656972408650261	0.7024608501118568	0.5443698732289336	0.5682326621923938	0.6204325130499627	0.5167785234899329	0.609992542878449	0.5659955257270693	0.5779269202087994	0.814317673378076	0.697986577181208	0.4936614466815809	0.5592841163310962	0.8180462341536167	0.5786726323639075	0.5264727815063386	0.5503355704697986	0.5980611483967189	0.7897091722595079	0.7897091722595079	0.5555555555555556	0.506338553318419	0.5794183445190156	0.5361670395227442	0.5652498135719612	0.5085756897837435	0.5555555555555556
MI-FC3	0.5152870991797166	0.5316927665920954	0.5302013422818792	0.6875466070096943	0.49739000745712153	0.5533184190902312	0.5525727069351231	0.5883668903803132	0.6457867263236391	0.6308724832214765	0.7173750932140194	0.7419835943325876	0.5712155108128263	0.7412378821774795	0.8821774794929157	0.6256524981357197	0.5704697986577181	0.6271439224459359	0.5570469798657718	0.5152870991797166	0.5719612229679344	0.8284862043251305	0.6853094705443699	0.7076808351976137	0.5704697986577181	0.5503355704697986	0.6122296793437733	0.511558538404176	0.6137211036539896	0.5764354958985831	0.5391498881431768	0.8053691275167785	0.6875466070096943	0.5287099179716629	0.5704697986577181	0.7598806860551827	0.5712155108128263	0.5100671140939598	0.5212527964205816	0.580909768829232	0.7472035794183445	0.808351976137211	0.5167785234899329	0.5242356450410142	0.5779269202087994	0.5540641312453393	0.5891126025354213	0.5152870991797166	0.5100671140939598
NC-RW10	0.7390007457121551	0.7121551081282624	0.7539149888143176	0.7479492915734527	0.7188665175242357	0.744220730797912	0.7509321401938852	0.7621178225205071	0.7419835943325876	0.7606263982102909	0.6435495898583147	0.7248322147651006	0.7173750932140194	0.8135719612229679	0.9246830723340791	0.7777777777777778	0.6457867263236391	0.7233407904548844	0.7255779269202088	0.7084265473527218	0.6607009694258016	0.7658463832960477	0.7740492170022372	0.7822520507084265	0.6607009694258016	0.7166293810589113	0.6442953020134228	0.7240865026099925	0.6584638329604773	0.7352721849366145	0.7367636092468307	0.639821029082774	0.7166293810589113	0.6942580164056674	0.6420581655480985	0.7971662938105891	0.7568978374347501	0.6897837434750187	0.692020879940343	0.6122296793437733	0.7390007457121551	0.7941834451901566	0.6696495152870992	0.7143922445935869	0.8031319910514542	0.668903803131991	0.7360178970917226	0.7017151379567487	0.7404921700223713
KS-GAL4	0.5205070842654735	0.5376584638329605	0.5026099925428784	0.6659209545115585	0.5190156599552572	0.5421327367636093	0.5182699478001491	0.5913497390007457	0.6413124533929903	0.6465324384787472	0.7427293064876958	0.767337807606264	0.5682326621923938	0.7427293064876958	0.8911260253542133	0.5973154362416108	0.5577926920208799	0.598806860551827	0.5294556301267711	0.5182699478001491	0.5316927665920954	0.854586129753915	0.633855331841909	0.6972408650260999	0.5421327367636093	0.5316927665920954	0.5928411633109619	0.5003728560775541	0.5973154362416108	0.5555555555555556	0.5361670395227442	0.8135719612229679	0.6905294556301268	0.5287099179716629	0.5339299030574198	0.8046234153616704	0.5540641312453393	0.517524235645041	0.5324384787472036	0.575689783743475	0.7986577181208053	0.808351976137211	0.5287099179716629	0.5294556301267711	0.5838926174496645	0.5384041759880686	0.5853840417598807	0.5272184936614467	0.5249813571961223
KS-GAL9	0.5354213273676361	0.5764354958985831	0.5212527964205816	0.6793437733035048	0.5540641312453393	0.5898583146905294	0.522744220730798	0.5674869500372856	0.6539895600298284	0.6524981357196122	0.7658463832960477	0.7703206562266965	0.5689783743475019	0.7419835943325876	0.889634601043997	0.627889634601044	0.5794183445190156	0.6308724832214765	0.5488441461595824	0.5130499627143923	0.5622669649515287	0.8530947054436987	0.6249067859806114	0.7069351230425056	0.5555555555555556	0.5630126771066368	0.6137211036539896	0.5033557046979866	0.609992542878449	0.5659955257270693	0.5682326621923938	0.8247576435495898	0.6972408650260999	0.5100671140939598	0.5563012677106637	0.814317673378076	0.5615212527964206	0.546607009694258	0.546607009694258	0.6189410887397464	0.8001491424310216	0.7949291573452647	0.5816554809843401	0.5384041759880686	0.5786726323639075	0.5488441461595824	0.5779269202087994	0.5480984340044742	0.5354213273676361
MI-BD1	0.5667412378821775	0.5891126025354213	0.5443698732289336	0.6942580164056674	0.575689783743475	0.5980611483967189	0.5302013422818792	0.5704697986577181	0.686055182699478	0.6882923191648024	0.7740492170022372	0.8038777032065623	0.6241610738255033	0.7636092468307233	0.8881431767337807	0.6226696495152871	0.5615212527964206	0.656972408650261	0.5749440715883669	0.5384041759880686	0.5645041014168531	0.8672632363907532	0.6584638329604773	0.7307979120059657	0.5734526472781506	0.6085011185682326	0.6383296047725578	0.5361670395227442	0.6353467561521253	0.5592841163310962	0.5876211782252051	0.8202833706189411	0.7143922445935869	0.5242356450410142	0.5645041014168531	0.8217747949291574	0.5801640566741237	0.546607009694258	0.5659955257270693	0.6092468307233407	0.7994034302759135	0.7919463087248322	0.586875466070097	0.5205070842654735	0.5659955257270693	0.5451155853840418	0.5428784489187174	0.5384041759880686	0.5577926920208799
MO-LO11	0.5234899328859061	0.5473527218493661	0.5018642803877703	0.6592095451155854	0.522744220730798	0.5600298284862043	0.5302013422818792	0.5749440715883669	0.6457867263236391	0.6428038777032066	0.7240865026099925	0.7524235645041014	0.5712155108128263	0.7486950037285608	0.883668903803132	0.6129753914988815	0.5495898583146905	0.6032811334824758	0.5480984340044742	0.5182699478001491	0.5540641312453393	0.8351976137211037	0.6607009694258016	0.692020879940343	0.546607009694258	0.546607009694258	0.5771812080536913	0.49962714392244595	0.5906040268456376	0.5600298284862043	0.5540641312453393	0.7926920208799404	0.6845637583892618	0.5085756897837435	0.5510812826249067	0.8031319910514542	0.5704697986577181	0.5018642803877703	0.5331841909023117	0.5794183445190156	0.7703206562266965	0.8076062639821029	0.546607009694258	0.5123042505592841	0.5771812080536913	0.5070842654735273	0.5741983594332588	0.5361670395227442	0.5391498881431768
MI-BD3	0.5891126025354213	0.6002982848620433	0.5689783743475019	0.686055182699478	0.5704697986577181	0.6174496644295302	0.5495898583146905	0.56972408650261	0.656972408650261	0.697986577181208	0.7665920954511558	0.8158090976882924	0.6420581655480985	0.756152125279642	0.8814317673378076	0.627889634601044	0.5093214019388516	0.6249067859806114	0.5495898583146905	0.5384041759880686	0.5011185682326622	0.8754660700969426	0.6249067859806114	0.697986577181208	0.488441461595824	0.6263982102908278	0.5458612975391499	0.5346756152125279	0.575689783743475	0.5704697986577181	0.6114839671886652	0.7628635346756152	0.6331096196868009	0.5592841163310962	0.5048471290082028	0.8650260999254288	0.5570469798657718	0.5659955257270693	0.5801640566741237	0.5316927665920954	0.8396718866517524	0.7315436241610739	0.6077554064131245	0.5615212527964206	0.5891126025354213	0.5130499627143923	0.522744220730798	0.5667412378821775	0.5749440715883669
MI-FC10	0.4899328859060403	0.5145413870246085	0.5883668903803132	0.6539895600298284	0.5167785234899329	0.5093214019388516	0.6263982102908278	0.6353467561521253	0.6360924683072334	0.5503355704697986	0.7486950037285608	0.6599552572706935	0.5011185682326622	0.7173750932140194	0.8918717375093214	0.6651752423564504	0.6308724832214765	0.6301267710663684	0.6256524981357197	0.586875466070097	0.6226696495152871	0.84862043251305	0.6532438478747203	0.6778523489932886	0.6241610738255033	0.5041014168530947	0.6241610738255033	0.56972408650261	0.6017897091722595	0.6204325130499627	0.49515287099179717	0.7949291573452647	0.6614466815809098	0.5913497390007457	0.6174496644295302	0.7300521998508576	0.6017897091722595	0.5786726323639075	0.49589858314690527	0.6211782252050708	0.7017151379567487	0.8284862043251305	0.5264727815063386	0.6032811334824758	0.6420581655480985	0.5928411633109619	0.6442953020134228	0.6032811334824758	0.5659955257270693
MO-LO3	0.5100671140939598	0.4981357196122297	0.5659955257270693	0.6368381804623415	0.5152870991797166	0.5361670395227442	0.5995525727069351	0.6405667412378822	0.6636838180462341	0.6189410887397464	0.7278150633855331	0.6868008948545862	0.5249813571961223	0.7278150633855331	0.8888888888888888	0.6375838926174496	0.6055182699478001	0.6129753914988815	0.6025354213273676	0.551826994780015	0.604772557792692	0.8105891126025354	0.6480238627889635	0.6696495152870992	0.6025354213273676	0.5495898583146905	0.610738255033557	0.5302013422818792	0.610738255033557	0.6181953765846383	0.5190156599552572	0.7822520507084265	0.6875466070096943	0.5436241610738255	0.5913497390007457	0.7367636092468307	0.6055182699478001	0.5421327367636093	0.4936614466815809	0.5846383296047726	0.7129008202833707	0.8113348247576435	0.5123042505592841	0.5503355704697986	0.6256524981357197	0.586875466070097	0.639075316927666	0.5615212527964206	0.5145413870246085
MO-PC8	0.6226696495152871	0.6323639075316928	0.6659209545115585	0.6823266219239373	0.6331096196868009	0.6457867263236391	0.6726323639075317	0.6950037285607755	0.6771066368381805	0.6718866517524236	0.750186428038777	0.7822520507084265	0.668903803131991	0.7143922445935869	0.9000745712155108	0.6785980611483967	0.6114839671886652	0.6495152870991797	0.6562266964951529	0.6524981357196122	0.5824011931394482	0.8642803877703207	0.6607009694258016	0.7143922445935869	0.6010439970171514	0.6241610738255033	0.5152870991797166	0.6413124533929903	0.49515287099179717	0.697986577181208	0.6562266964951529	0.5995525727069351	0.4891871737509321	0.668158090976883	0.5943325876211782	0.8769574944071589	0.6435495898583147	0.6636838180462341	0.6360924683072334	0.5741983594332588	0.8337061894108874	0.7740492170022372	0.6472781506338553	0.6651752423564504	0.7397464578672632	0.5906040268456376	0.6823266219239373	0.6592095451155854	0.6420581655480985
NC-RW14	0.7889634601043997	0.773303504847129	0.8187919463087249	0.7859806114839671	0.7867263236390754	0.7665920954511558	0.8262490678598061	0.8068605518269948	0.7986577181208053	0.7956748695003728	0.580909768829232	0.7002237136465325	0.7703206562266965	0.8575689783743475	0.9388516032811335	0.8180462341536167	0.773303504847129	0.796420581655481	0.7934377330350485	0.7994034302759135	0.7837434750186428	0.6271439224459359	0.8046234153616704	0.819537658463833	0.7956748695003728	0.7636092468307233	0.767337807606264	0.7926920208799404	0.779269202087994	0.808351976137211	0.7815063385533184	0.674123788217748	0.8381804623415362	0.7882177479492916	0.7800149142431022	0.7524235645041014	0.8090976882923192	0.7651006711409396	0.773303504847129	0.756152125279642	0.7240865026099925	0.9023117076808352	0.7285607755406414	0.7949291573452647	0.8471290082028337	0.7718120805369127	0.8180462341536167	0.7859806114839671	0.8053691275167785
MI-FC2	0.5645041014168531	0.575689783743475	0.5488441461595824	0.6808351976137211	0.5637583892617449	0.5965697240865027	0.5272184936614467	0.5637583892617449	0.6763609246830723	0.6882923191648024	0.7412378821774795	0.7770320656226697	0.6167039522744221	0.7531692766592095	0.8881431767337807	0.639075316927666	0.5607755406413124	0.6495152870991797	0.5592841163310962	0.5458612975391499	0.5674869500372856	0.8448918717375093	0.6614466815809098	0.7203579418344519	0.5659955257270693	0.6002982848620433	0.6286353467561522	0.5413870246085011	0.633855331841909	0.5503355704697986	0.5846383296047726	0.7941834451901566	0.703206562266965	0.5219985085756897	0.5630126771066368	0.814317673378076	0.5965697240865027	0.5264727815063386	0.5652498135719612	0.5935868754660701	0.7979120059656972	0.7785234899328859	0.580909768829232	0.522744220730798	0.5764354958985831	0.5421327367636093	0.56972408650261	0.5130499627143923	0.5652498135719612
SC-BR8	0.8090976882923192	0.8113348247576435	0.8493661446681581	0.814317673378076	0.819537658463833	0.8247576435495898	0.8396718866517524	0.8359433258762118	0.8419090231170768	0.825503355704698	0.6636838180462341	0.7688292319164802	0.8150633855331841	0.866517524235645	0.9425801640566741	0.8493661446681581	0.8031319910514542	0.7919463087248322	0.8023862788963461	0.8173005219985086	0.808351976137211	0.6405667412378822	0.8292319164802386	0.8322147651006712	0.8113348247576435	0.7949291573452647	0.8128262490678598	0.814317673378076	0.8307233407904548	0.8090976882923192	0.8113348247576435	0.7956748695003728	0.843400447427293	0.8098434004474273	0.8113348247576435	0.8627889634601044	0.825503355704698	0.790454884414616	0.8016405667412378	0.7703206562266965	0.819537658463833	0.9120059656972409	0.7718120805369127	0.8299776286353467	0.8620432513049963	0.7822520507084265	0.8359433258762118	0.8031319910514542	0.8225205070842655
MI-BD8	0.6301267710663684	0.6323639075316928	0.5973154362416108	0.6771066368381805	0.5928411633109619	0.6331096196868009	0.5592841163310962	0.5906040268456376	0.6808351976137211	0.7158836689038032	0.7457121551081283	0.8150633855331841	0.6748695003728561	0.7516778523489933	0.8911260253542133	0.6666666666666666	0.540641312453393	0.6323639075316928	0.5764354958985831	0.5898583146905294	0.5712155108128263	0.8530947054436987	0.674123788217748	0.7345264727815063	0.5376584638329605	0.6293810589112603	0.6032811334824758	0.5965697240865027	0.6249067859806114	0.5674869500372856	0.6487695749440716	0.7867263236390754	0.7054436987322893	0.5615212527964206	0.5600298284862043	0.8359433258762118	0.6122296793437733	0.5935868754660701	0.6122296793437733	0.5958240119313944	0.8344519015659956	0.7710663683818046	0.6167039522744221	0.5503355704697986	0.6055182699478001	0.5398956002982849	0.5376584638329605	0.5533184190902312	0.6092468307233407
OH-AK4	0.5048471290082028	0.5070842654735273	0.5734526472781506	0.6495152870991797	0.5324384787472036	0.5234899328859061	0.615958240119314	0.6152125279642058	0.6353467561521253	0.5928411633109619	0.7516778523489933	0.6636838180462341	0.4862043251304996	0.70917225950783	0.8985831469052945	0.6301267710663684	0.5958240119313944	0.610738255033557	0.6122296793437733	0.5585384041759881	0.6062639821029083	0.8284862043251305	0.6271439224459359	0.6868008948545862	0.6226696495152871	0.5048471290082028	0.5935868754660701	0.5152870991797166	0.6010439970171514	0.6010439970171514	0.5070842654735273	0.8008948545861297	0.668903803131991	0.5734526472781506	0.5928411633109619	0.7412378821774795	0.6055182699478001	0.5861297539149888	0.46234153616703955	0.5958240119313944	0.7240865026099925	0.8120805369127517	0.4988814317673378	0.5906040268456376	0.6346010439970171	0.6002982848620433	0.6137211036539896	0.5861297539149888	0.511558538404176
NC-RW4	0.7248322147651006	0.70917225950783	0.7546607009694258	0.7665920954511558	0.7240865026099925	0.7278150633855331	0.7568978374347501	0.7531692766592095	0.7703206562266965	0.7867263236390754	0.5443698732289336	0.7263236390753169	0.7539149888143176	0.8277404921700223	0.9164802386278896	0.7740492170022372	0.7084265473527218	0.7486950037285608	0.7412378821774795	0.7427293064876958	0.7278150633855331	0.6733780760626398	0.773303504847129	0.7867263236390754	0.7278150633855331	0.7315436241610739	0.7046979865771812	0.7263236390753169	0.7397464578672632	0.72110365398956	0.7449664429530202	0.6845637583892618	0.7912005965697241	0.7017151379567487	0.7046979865771812	0.7554064131245339	0.7427293064876958	0.7054436987322893	0.72110365398956	0.697986577181208	0.7076808351976137	0.8754660700969426	0.7024608501118568	0.7203579418344519	0.7859806114839671	0.6987322893363161	0.7583892617449665	0.715137956748695	0.7524235645041014
MI-FC7	0.49962714392244595	0.5108128262490679	0.5741983594332588	0.6547352721849367	0.5287099179716629	0.5249813571961223	0.6129753914988815	0.6465324384787472	0.6621923937360179	0.5913497390007457	0.703206562266965	0.6711409395973155	0.5108128262490679	0.6957494407158836	0.8396718866517524	0.6487695749440716	0.5950782997762863	0.6368381804623415	0.6189410887397464	0.5622669649515287	0.6025354213273676	0.8337061894108874	0.6234153616703952	0.6823266219239373	0.610738255033557	0.4988814317673378	0.6271439224459359	0.5592841163310962	0.6316181953765846	0.6174496644295302	0.5041014168530947	0.7815063385533184	0.7002237136465325	0.5786726323639075	0.5935868754660701	0.732289336316182	0.615958240119314	0.5421327367636093	0.4906785980611484	0.5980611483967189	0.6972408650260999	0.837434750186428	0.48695003728560776	0.5771812080536913	0.6420581655480985	0.5965697240865027	0.6368381804623415	0.5764354958985831	0.5190156599552572
MI-BD9	0.5779269202087994	0.5950782997762863	0.5592841163310962	0.6659209545115585	0.5645041014168531	0.6055182699478001	0.5600298284862043	0.5548098434004475	0.6316181953765846	0.6793437733035048	0.7166293810589113	0.7941834451901566	0.627889634601044	0.7360178970917226	0.8732289336316182	0.627889634601044	0.5302013422818792	0.610738255033557	0.575689783743475	0.5734526472781506	0.5085756897837435	0.8411633109619687	0.6383296047725578	0.686055182699478	0.5055928411633109	0.6025354213273676	0.5480984340044742	0.5548098434004475	0.56972408650261	0.5928411633109619	0.6077554064131245	0.7427293064876958	0.6196868008948546	0.5540641312453393	0.49440715883668906	0.8560775540641312	0.5801640566741237	0.575689783743475	0.5816554809843401	0.540641312453393	0.8411633109619687	0.7375093214019388	0.6025354213273676	0.5525727069351231	0.6085011185682326	0.5100671140939598	0.5413870246085011	0.5667412378821775	0.5853840417598807
MI-FC12	0.49515287099179717	0.5242356450410142	0.5861297539149888	0.6636838180462341	0.49515287099179717	0.5190156599552572	0.6144668158090977	0.6420581655480985	0.662938105891126	0.5607755406413124	0.7412378821774795	0.6323639075316928	0.4929157345264728	0.7203579418344519	0.8933631618195377	0.6815809097688292	0.6122296793437733	0.6234153616703952	0.6241610738255033	0.5622669649515287	0.6137211036539896	0.819537658463833	0.6771066368381805	0.6793437733035048	0.604772557792692	0.49515287099179717	0.6316181953765846	0.5771812080536913	0.633855331841909	0.6308724832214765	0.540641312453393	0.7971662938105891	0.703206562266965	0.5645041014168531	0.5973154362416108	0.7061894108873975	0.6174496644295302	0.5727069351230425	0.4966442953020134	0.615958240119314	0.7046979865771812	0.825503355704698	0.5145413870246085	0.5540641312453393	0.6375838926174496	0.6181953765846383	0.6480238627889635	0.5898583146905294	0.5130499627143923
NC-RW8	0.6621923937360179	0.6756152125279642	0.6964951528709918	0.7457121551081283	0.6607009694258016	0.6815809097688292	0.7240865026099925	0.7598806860551827	0.7591349739000746	0.7129008202833707	0.6480238627889635	0.6472781506338553	0.6644295302013423	0.8135719612229679	0.9291573452647278	0.7815063385533184	0.7002237136465325	0.715137956748695	0.7360178970917226	0.6763609246830723	0.7188665175242357	0.7367636092468307	0.7479492915734527	0.7680835197613721	0.7158836689038032	0.6465324384787472	0.7375093214019388	0.6696495152870992	0.7390007457121551	0.7106636838180462	0.6763609246830723	0.7129008202833707	0.7889634601043997	0.6495152870991797	0.7143922445935869	0.6942580164056674	0.7457121551081283	0.6308724832214765	0.6465324384787472	0.7009694258016406	0.674123788217748	0.8806860551826995	0.6249067859806114	0.6696495152870992	0.7412378821774795	0.6882923191648024	0.7688292319164802	0.6651752423564504	0.6718866517524236
MO-CC8	0.5391498881431768	0.5577926920208799	0.5145413870246085	0.6524981357196122	0.5234899328859061	0.5734526472781506	0.5443698732289336	0.5771812080536913	0.6405667412378822	0.6480238627889635	0.7166293810589113	0.7419835943325876	0.5741983594332588	0.7449664429530202	0.8866517524235645	0.615958240119314	0.5384041759880686	0.5965697240865027	0.546607009694258	0.5093214019388516	0.5458612975391499	0.8247576435495898	0.6584638329604773	0.6882923191648024	0.5212527964205816	0.5421327367636093	0.5928411633109619	0.4929157345264728	0.5913497390007457	0.5555555555555556	0.5816554809843401	0.7956748695003728	0.6771066368381805	0.47874720357941836	0.5309470544369873	0.8046234153616704	0.5824011931394482	0.4966442953020134	0.5324384787472036	0.5630126771066368	0.7770320656226697	0.7971662938105891	0.5398956002982849	0.49217002237136465	0.5853840417598807	0.5130499627143923	0.5712155108128263	0.4906785980611484	0.5391498881431768
SC-PE2	0.6614466815809098	0.6524981357196122	0.6987322893363161	0.7606263982102909	0.6495152870991797	0.6845637583892618	0.7240865026099925	0.7576435495898584	0.7777777777777778	0.7196122296793438	0.6211782252050708	0.6524981357196122	0.6711409395973155	0.8292319164802386	0.9284116331096197	0.7747949291573453	0.7106636838180462	0.7390007457121551	0.7472035794183445	0.6875466070096943	0.7233407904548844	0.6890380313199105	0.7837434750186428	0.7628635346756152	0.7181208053691275	0.6547352721849367	0.7449664429530202	0.6756152125279642	0.7449664429530202	0.7196122296793438	0.6935123042505593	0.7240865026099925	0.814317673378076	0.6465324384787472	0.7218493661446681	0.6562266964951529	0.732289336316182	0.6360924683072334	0.6405667412378822	0.7158836689038032	0.6211782252050708	0.8739746457867263	0.609992542878449	0.6711409395973155	0.750186428038777	0.7076808351976137	0.750186428038777	0.6524981357196122	0.6771066368381805
MI-FC11	0.5316927665920954	0.5182699478001491	0.6271439224459359	0.6554809843400448	0.5331841909023117	0.5048471290082028	0.6592095451155854	0.6696495152870992	0.674123788217748	0.511558538404176	0.767337807606264	0.6137211036539896	0.49589858314690527	0.7315436241610739	0.9000745712155108	0.6599552572706935	0.639821029082774	0.6599552572706935	0.6614466815809098	0.598806860551827	0.6666666666666666	0.8448918717375093	0.6778523489932886	0.6942580164056674	0.6420581655480985	0.5242356450410142	0.6308724832214765	0.5980611483967189	0.6428038777032066	0.6592095451155854	0.5458612975391499	0.7725577926920209	0.697986577181208	0.6256524981357197	0.6457867263236391	0.7203579418344519	0.6547352721849367	0.5906040268456376	0.49589858314690527	0.6211782252050708	0.6868008948545862	0.8344519015659956	0.5264727815063386	0.627889634601044	0.6845637583892618	0.5958240119313944	0.6845637583892618	0.6189410887397464	0.5577926920208799
MO-PC3	0.6070096942580164	0.5928411633109619	0.5689783743475019	0.6875466070096943	0.580909768829232	0.6152125279642058	0.5667412378821775	0.5846383296047726	0.6659209545115585	0.703206562266965	0.7069351230425056	0.7941834451901566	0.6226696495152871	0.7554064131245339	0.889634601043997	0.6174496644295302	0.5443698732289336	0.5995525727069351	0.5503355704697986	0.5458612975391499	0.5540641312453393	0.8448918717375093	0.6539895600298284	0.7181208053691275	0.5428784489187174	0.610738255033557	0.6025354213273676	0.5421327367636093	0.609992542878449	0.5645041014168531	0.6189410887397464	0.7800149142431022	0.6994780014914244	0.5413870246085011	0.5473527218493661	0.8359433258762118	0.5674869500372856	0.5540641312453393	0.5741983594332588	0.5600298284862043	0.8090976882923192	0.808351976137211	0.5935868754660701	0.5630126771066368	0.6092468307233407	0.5361670395227442	0.580909768829232	0.5324384787472036	0.5913497390007457
MI-FC14	0.639075316927666	0.639821029082774	0.6129753914988815	0.7166293810589113	0.627889634601044	0.6554809843400448	0.615958240119314	0.5973154362416108	0.6987322893363161	0.7315436241610739	0.7807606263982103	0.8337061894108874	0.686055182699478	0.7606263982102909	0.8903803131991052	0.6457867263236391	0.5637583892617449	0.6480238627889635	0.5935868754660701	0.6196868008948546	0.5190156599552572	0.8732289336316182	0.6674123788217748	0.7263236390753169	0.5615212527964206	0.6666666666666666	0.5413870246085011	0.5920954511558538	0.5264727815063386	0.6360924683072334	0.6442953020134228	0.7114093959731543	0.6017897091722595	0.6017897091722595	0.5436241610738255	0.8829231916480239	0.6032811334824758	0.6331096196868009	0.6346010439970171	0.5451155853840418	0.8687546607009694	0.6897837434750187	0.6510067114093959	0.6010439970171514	0.6674123788217748	0.5637583892617449	0.586875466070097	0.615958240119314	0.6234153616703952
NC-RW6	0.761372110365399	0.727069351230425	0.779269202087994	0.7680835197613721	0.7375093214019388	0.7665920954511558	0.7986577181208053	0.7859806114839671	0.7874720357941835	0.7994034302759135	0.5622669649515287	0.697986577181208	0.7636092468307233	0.8068605518269948	0.9373601789709173	0.7815063385533184	0.7263236390753169	0.7307979120059657	0.7725577926920209	0.773303504847129	0.7307979120059657	0.6420581655480985	0.7777777777777778	0.7427293064876958	0.750186428038777	0.7546607009694258	0.7300521998508576	0.744220730797912	0.7598806860551827	0.767337807606264	0.7867263236390754	0.7106636838180462	0.7926920208799404	0.7479492915734527	0.7412378821774795	0.7800149142431022	0.756152125279642	0.7546607009694258	0.7434750186428039	0.7173750932140194	0.7315436241610739	0.8717375093214019	0.7300521998508576	0.7539149888143176	0.8232662192393736	0.7307979120059657	0.7844891871737509	0.7434750186428039	0.7583892617449665
SC-PE5	0.7718120805369127	0.7412378821774795	0.761372110365399	0.7546607009694258	0.7509321401938852	0.7591349739000746	0.7897091722595079	0.7807606263982103	0.7859806114839671	0.7859806114839671	0.5876211782252051	0.7188665175242357	0.7606263982102909	0.8366890380313199	0.9246830723340791	0.7912005965697241	0.7419835943325876	0.7643549589858315	0.7770320656226697	0.7554064131245339	0.7531692766592095	0.6539895600298284	0.7837434750186428	0.7710663683818046	0.7494407158836689	0.7412378821774795	0.7472035794183445	0.7621178225205071	0.7598806860551827	0.7770320656226697	0.7621178225205071	0.7039522744220731	0.8225205070842655	0.7240865026099925	0.7419835943325876	0.7121551081282624	0.7665920954511558	0.7158836689038032	0.7307979120059657	0.7330350484712901	0.6905294556301268	0.877703206562267	0.697986577181208	0.7300521998508576	0.8113348247576435	0.7300521998508576	0.7755406413124534	0.738255033557047	0.7524235645041014
[truncated: 36 more columns]
