# Supplementary material for: Metagenomic study reveals hidden relationships among fungal diversity, variation of plant disease, and genetic distance in Cornus florida (Cornaceae)
Source: Front Plant Sci. 2024 Jan 11;14:1282188. doi: 10.3389/fpls.2023.1282188 (PMC10809005; doi:10.3389/fpls.2023.1282188)
Supplement: Supplementary file 3 [file DataSheet_3.zip › Nov2023_Re-submit_RequestedAnalysis/Starting_files/Copy_of_bioclim_envPC1_distance_matrix_parsed.tsv]

	SC-BR4	MI-BD5	MO-LO9	MO-LO3	MO-CC2	MI-BD6	MO-CC9	MI-FC8	MO-PC6	SO-COFL6	NC-RW13	NC-RW6	MI-FC13	MI-BD14	MI-BD1	KS-GAL11	SO-COFL9	KS-GAL1	MO-PC12	MO-LO4	MO-LO6	MI-BD2	MI-FC14	SC-BR1	KS-GAL14	NC-RW4	MI-BD13	KS-GAL15	MO-CC7	NC-RW8	MI-FC3	MO-LO11	MI-BD8	MI-BD10	MO-PC7	KS-GAL9	MO-PC2	SC-PE2	KS-GAL2	MO-CC4	MO-PC5	MI-BD9	MI-FC9	MI-BD3	MO-PC10	KS-GAL13	MO-CC5	MI-BD15	MO-PC15
SC-BR4	0.0	5.070524431	3.814164817	3.814164817	3.241066013	5.070524431	3.241066013	4.947426146	3.277318268	1.3875103880000001	0.579428588	0.579428588	4.947426146	5.070524431	5.070524431	3.307720609	1.3875103880000001	3.307720609	3.277318268	3.814164817	3.814164817	5.070524431	4.947426146	0.0	3.307720609	0.579428588	5.070524431	3.307720609	3.241066013	0.579428588	4.947426146	3.814164817	5.070524431	5.070524431	3.277318268	3.307720609	3.277318268	0.560613497	3.307720609	3.241066013	3.277318268	5.070524431	4.947426146	5.070524431	3.277318268	3.307720609	3.241066013	5.070524431	3.277318268
MI-BD5	5.070524431	0.0	1.256359614	1.256359614	1.8294584180000002	0.0	1.8294584180000002	0.1230982850000002	1.7932061630000002	6.458034819	4.491095843	4.491095843	0.1230982850000002	0.0	0.0	1.7628038220000002	6.458034819	1.7628038220000002	1.7932061630000002	1.256359614	1.256359614	0.0	0.1230982850000002	5.070524431	1.7628038220000002	4.491095843	0.0	1.7628038220000002	1.8294584180000002	4.491095843	0.1230982850000002	1.256359614	0.0	0.0	1.7932061630000002	1.7628038220000002	1.7932061630000002	4.5099109340000005	1.7628038220000002	1.8294584180000002	1.7932061630000002	0.0	0.1230982850000002	0.0	1.7932061630000002	1.7628038220000002	1.8294584180000002	0.0	1.7932061630000002
MO-LO9	3.814164817	1.256359614	0.0	0.0	0.5730988040000002	1.256359614	0.5730988040000002	1.1332613289999998	0.5368465490000003	5.201675205000001	3.234736229	3.234736229	1.1332613289999998	1.256359614	1.256359614	0.5064442080000002	5.201675205000001	0.5064442080000002	0.5368465490000003	0.0	0.0	1.256359614	1.1332613289999998	3.814164817	0.5064442080000002	3.234736229	1.256359614	0.5064442080000002	0.5730988040000002	3.234736229	1.1332613289999998	0.0	1.256359614	1.256359614	0.5368465490000003	0.5064442080000002	0.5368465490000003	3.25355132	0.5064442080000002	0.5730988040000002	0.5368465490000003	1.256359614	1.1332613289999998	1.256359614	0.5368465490000003	0.5064442080000002	0.5730988040000002	1.256359614	0.5368465490000003
MO-LO3	3.814164817	1.256359614	0.0	0.0	0.5730988040000002	1.256359614	0.5730988040000002	1.1332613289999998	0.5368465490000003	5.201675205000001	3.234736229	3.234736229	1.1332613289999998	1.256359614	1.256359614	0.5064442080000002	5.201675205000001	0.5064442080000002	0.5368465490000003	0.0	0.0	1.256359614	1.1332613289999998	3.814164817	0.5064442080000002	3.234736229	1.256359614	0.5064442080000002	0.5730988040000002	3.234736229	1.1332613289999998	0.0	1.256359614	1.256359614	0.5368465490000003	0.5064442080000002	0.5368465490000003	3.25355132	0.5064442080000002	0.5730988040000002	0.5368465490000003	1.256359614	1.1332613289999998	1.256359614	0.5368465490000003	0.5064442080000002	0.5730988040000002	1.256359614	0.5368465490000003
MO-CC2	3.241066013	1.8294584180000002	0.5730988040000002	0.5730988040000002	0.0	1.8294584180000002	0.0	1.706360133	0.036252254999999955	4.628576401	2.661637425	2.661637425	1.706360133	1.8294584180000002	1.8294584180000002	0.06665459600000001	4.628576401	0.06665459600000001	0.036252254999999955	0.5730988040000002	0.5730988040000002	1.8294584180000002	1.706360133	3.241066013	0.06665459600000001	2.661637425	1.8294584180000002	0.06665459600000001	0.0	2.661637425	1.706360133	0.5730988040000002	1.8294584180000002	1.8294584180000002	0.036252254999999955	0.06665459600000001	0.036252254999999955	2.680452516	0.06665459600000001	0.0	0.036252254999999955	1.8294584180000002	1.706360133	1.8294584180000002	0.036252254999999955	0.06665459600000001	0.0	1.8294584180000002	0.036252254999999955
MI-BD6	5.070524431	0.0	1.256359614	1.256359614	1.8294584180000002	0.0	1.8294584180000002	0.1230982850000002	1.7932061630000002	6.458034819	4.491095843	4.491095843	0.1230982850000002	0.0	0.0	1.7628038220000002	6.458034819	1.7628038220000002	1.7932061630000002	1.256359614	1.256359614	0.0	0.1230982850000002	5.070524431	1.7628038220000002	4.491095843	0.0	1.7628038220000002	1.8294584180000002	4.491095843	0.1230982850000002	1.256359614	0.0	0.0	1.7932061630000002	1.7628038220000002	1.7932061630000002	4.5099109340000005	1.7628038220000002	1.8294584180000002	1.7932061630000002	0.0	0.1230982850000002	0.0	1.7932061630000002	1.7628038220000002	1.8294584180000002	0.0	1.7932061630000002
MO-CC9	3.241066013	1.8294584180000002	0.5730988040000002	0.5730988040000002	0.0	1.8294584180000002	0.0	1.706360133	0.036252254999999955	4.628576401	2.661637425	2.661637425	1.706360133	1.8294584180000002	1.8294584180000002	0.06665459600000001	4.628576401	0.06665459600000001	0.036252254999999955	0.5730988040000002	0.5730988040000002	1.8294584180000002	1.706360133	3.241066013	0.06665459600000001	2.661637425	1.8294584180000002	0.06665459600000001	0.0	2.661637425	1.706360133	0.5730988040000002	1.8294584180000002	1.8294584180000002	0.036252254999999955	0.06665459600000001	0.036252254999999955	2.680452516	0.06665459600000001	0.0	0.036252254999999955	1.8294584180000002	1.706360133	1.8294584180000002	0.036252254999999955	0.06665459600000001	0.0	1.8294584180000002	0.036252254999999955
MI-FC8	4.947426146	0.1230982850000002	1.1332613289999998	1.1332613289999998	1.706360133	0.1230982850000002	1.706360133	0.0	1.670107878	6.334936534000001	4.367997558	4.367997558	0.0	0.1230982850000002	0.1230982850000002	1.639705537	6.334936534000001	1.639705537	1.670107878	1.1332613289999998	1.1332613289999998	0.1230982850000002	0.0	4.947426146	1.639705537	4.367997558	0.1230982850000002	1.639705537	1.706360133	4.367997558	0.0	1.1332613289999998	0.1230982850000002	0.1230982850000002	1.670107878	1.639705537	1.670107878	4.386812649	1.639705537	1.706360133	1.670107878	0.1230982850000002	0.0	0.1230982850000002	1.670107878	1.639705537	1.706360133	0.1230982850000002	1.670107878
MO-PC6	3.277318268	1.7932061630000002	0.5368465490000003	0.5368465490000003	0.036252254999999955	1.7932061630000002	0.036252254999999955	1.670107878	0.0	4.664828656	2.69788968	2.69788968	1.670107878	1.7932061630000002	1.7932061630000002	0.030402341000000055	4.664828656	0.030402341000000055	0.0	0.5368465490000003	0.5368465490000003	1.7932061630000002	1.670107878	3.277318268	0.030402341000000055	2.69788968	1.7932061630000002	0.030402341000000055	0.036252254999999955	2.69788968	1.670107878	0.5368465490000003	1.7932061630000002	1.7932061630000002	0.0	0.030402341000000055	0.0	2.716704771	0.030402341000000055	0.036252254999999955	0.0	1.7932061630000002	1.670107878	1.7932061630000002	0.0	0.030402341000000055	0.036252254999999955	1.7932061630000002	0.0
SO-COFL6	1.3875103880000001	6.458034819	5.201675205000001	5.201675205000001	4.628576401	6.458034819	4.628576401	6.334936534000001	4.664828656	0.0	1.9669389760000002	1.9669389760000002	6.334936534000001	6.458034819	6.458034819	4.695230997	0.0	4.695230997	4.664828656	5.201675205000001	5.201675205000001	6.458034819	6.334936534000001	1.3875103880000001	4.695230997	1.9669389760000002	6.458034819	4.695230997	4.628576401	1.9669389760000002	6.334936534000001	5.201675205000001	6.458034819	6.458034819	4.664828656	4.695230997	4.664828656	1.9481238850000002	4.695230997	4.628576401	4.664828656	6.458034819	6.334936534000001	6.458034819	4.664828656	4.695230997	4.628576401	6.458034819	4.664828656
NC-RW13	0.579428588	4.491095843	3.234736229	3.234736229	2.661637425	4.491095843	2.661637425	4.367997558	2.69788968	1.9669389760000002	0.0	0.0	4.367997558	4.491095843	4.491095843	2.728292021	1.9669389760000002	2.728292021	2.69788968	3.234736229	3.234736229	4.491095843	4.367997558	0.579428588	2.728292021	0.0	4.491095843	2.728292021	2.661637425	0.0	4.367997558	3.234736229	4.491095843	4.491095843	2.69788968	2.728292021	2.69788968	0.018815091000000006	2.728292021	2.661637425	2.69788968	4.491095843	4.367997558	4.491095843	2.69788968	2.728292021	2.661637425	4.491095843	2.69788968
NC-RW6	0.579428588	4.491095843	3.234736229	3.234736229	2.661637425	4.491095843	2.661637425	4.367997558	2.69788968	1.9669389760000002	0.0	0.0	4.367997558	4.491095843	4.491095843	2.728292021	1.9669389760000002	2.728292021	2.69788968	3.234736229	3.234736229	4.491095843	4.367997558	0.579428588	2.728292021	0.0	4.491095843	2.728292021	2.661637425	0.0	4.367997558	3.234736229	4.491095843	4.491095843	2.69788968	2.728292021	2.69788968	0.018815091000000006	2.728292021	2.661637425	2.69788968	4.491095843	4.367997558	4.491095843	2.69788968	2.728292021	2.661637425	4.491095843	2.69788968
MI-FC13	4.947426146	0.1230982850000002	1.1332613289999998	1.1332613289999998	1.706360133	0.1230982850000002	1.706360133	0.0	1.670107878	6.334936534000001	4.367997558	4.367997558	0.0	0.1230982850000002	0.1230982850000002	1.639705537	6.334936534000001	1.639705537	1.670107878	1.1332613289999998	1.1332613289999998	0.1230982850000002	0.0	4.947426146	1.639705537	4.367997558	0.1230982850000002	1.639705537	1.706360133	4.367997558	0.0	1.1332613289999998	0.1230982850000002	0.1230982850000002	1.670107878	1.639705537	1.670107878	4.386812649	1.639705537	1.706360133	1.670107878	0.1230982850000002	0.0	0.1230982850000002	1.670107878	1.639705537	1.706360133	0.1230982850000002	1.670107878
MI-BD14	5.070524431	0.0	1.256359614	1.256359614	1.8294584180000002	0.0	1.8294584180000002	0.1230982850000002	1.7932061630000002	6.458034819	4.491095843	4.491095843	0.1230982850000002	0.0	0.0	1.7628038220000002	6.458034819	1.7628038220000002	1.7932061630000002	1.256359614	1.256359614	0.0	0.1230982850000002	5.070524431	1.7628038220000002	4.491095843	0.0	1.7628038220000002	1.8294584180000002	4.491095843	0.1230982850000002	1.256359614	0.0	0.0	1.7932061630000002	1.7628038220000002	1.7932061630000002	4.5099109340000005	1.7628038220000002	1.8294584180000002	1.7932061630000002	0.0	0.1230982850000002	0.0	1.7932061630000002	1.7628038220000002	1.8294584180000002	0.0	1.7932061630000002
MI-BD1	5.070524431	0.0	1.256359614	1.256359614	1.8294584180000002	0.0	1.8294584180000002	0.1230982850000002	1.7932061630000002	6.458034819	4.491095843	4.491095843	0.1230982850000002	0.0	0.0	1.7628038220000002	6.458034819	1.7628038220000002	1.7932061630000002	1.256359614	1.256359614	0.0	0.1230982850000002	5.070524431	1.7628038220000002	4.491095843	0.0	1.7628038220000002	1.8294584180000002	4.491095843	0.1230982850000002	1.256359614	0.0	0.0	1.7932061630000002	1.7628038220000002	1.7932061630000002	4.5099109340000005	1.7628038220000002	1.8294584180000002	1.7932061630000002	0.0	0.1230982850000002	0.0	1.7932061630000002	1.7628038220000002	1.8294584180000002	0.0	1.7932061630000002
KS-GAL11	3.307720609	1.7628038220000002	0.5064442080000002	0.5064442080000002	0.06665459600000001	1.7628038220000002	0.06665459600000001	1.639705537	0.030402341000000055	4.695230997	2.728292021	2.728292021	1.639705537	1.7628038220000002	1.7628038220000002	0.0	4.695230997	0.0	0.030402341000000055	0.5064442080000002	0.5064442080000002	1.7628038220000002	1.639705537	3.307720609	0.0	2.728292021	1.7628038220000002	0.0	0.06665459600000001	2.728292021	1.639705537	0.5064442080000002	1.7628038220000002	1.7628038220000002	0.030402341000000055	0.0	0.030402341000000055	2.747107112	0.0	0.06665459600000001	0.030402341000000055	1.7628038220000002	1.639705537	1.7628038220000002	0.030402341000000055	0.0	0.06665459600000001	1.7628038220000002	0.030402341000000055
SO-COFL9	1.3875103880000001	6.458034819	5.201675205000001	5.201675205000001	4.628576401	6.458034819	4.628576401	6.334936534000001	4.664828656	0.0	1.9669389760000002	1.9669389760000002	6.334936534000001	6.458034819	6.458034819	4.695230997	0.0	4.695230997	4.664828656	5.201675205000001	5.201675205000001	6.458034819	6.334936534000001	1.3875103880000001	4.695230997	1.9669389760000002	6.458034819	4.695230997	4.628576401	1.9669389760000002	6.334936534000001	5.201675205000001	6.458034819	6.458034819	4.664828656	4.695230997	4.664828656	1.9481238850000002	4.695230997	4.628576401	4.664828656	6.458034819	6.334936534000001	6.458034819	4.664828656	4.695230997	4.628576401	6.458034819	4.664828656
KS-GAL1	3.307720609	1.7628038220000002	0.5064442080000002	0.5064442080000002	0.06665459600000001	1.7628038220000002	0.06665459600000001	1.639705537	0.030402341000000055	4.695230997	2.728292021	2.728292021	1.639705537	1.7628038220000002	1.7628038220000002	0.0	4.695230997	0.0	0.030402341000000055	0.5064442080000002	0.5064442080000002	1.7628038220000002	1.639705537	3.307720609	0.0	2.728292021	1.7628038220000002	0.0	0.06665459600000001	2.728292021	1.639705537	0.5064442080000002	1.7628038220000002	1.7628038220000002	0.030402341000000055	0.0	0.030402341000000055	2.747107112	0.0	0.06665459600000001	0.030402341000000055	1.7628038220000002	1.639705537	1.7628038220000002	0.030402341000000055	0.0	0.06665459600000001	1.7628038220000002	0.030402341000000055
MO-PC12	3.277318268	1.7932061630000002	0.5368465490000003	0.5368465490000003	0.036252254999999955	1.7932061630000002	0.036252254999999955	1.670107878	0.0	4.664828656	2.69788968	2.69788968	1.670107878	1.7932061630000002	1.7932061630000002	0.030402341000000055	4.664828656	0.030402341000000055	0.0	0.5368465490000003	0.5368465490000003	1.7932061630000002	1.670107878	3.277318268	0.030402341000000055	2.69788968	1.7932061630000002	0.030402341000000055	0.036252254999999955	2.69788968	1.670107878	0.5368465490000003	1.7932061630000002	1.7932061630000002	0.0	0.030402341000000055	0.0	2.716704771	0.030402341000000055	0.036252254999999955	0.0	1.7932061630000002	1.670107878	1.7932061630000002	0.0	0.030402341000000055	0.036252254999999955	1.7932061630000002	0.0
MO-LO4	3.814164817	1.256359614	0.0	0.0	0.5730988040000002	1.256359614	0.5730988040000002	1.1332613289999998	0.5368465490000003	5.201675205000001	3.234736229	3.234736229	1.1332613289999998	1.256359614	1.256359614	0.5064442080000002	5.201675205000001	0.5064442080000002	0.5368465490000003	0.0	0.0	1.256359614	1.1332613289999998	3.814164817	0.5064442080000002	3.234736229	1.256359614	0.5064442080000002	0.5730988040000002	3.234736229	1.1332613289999998	0.0	1.256359614	1.256359614	0.5368465490000003	0.5064442080000002	0.5368465490000003	3.25355132	0.5064442080000002	0.5730988040000002	0.5368465490000003	1.256359614	1.1332613289999998	1.256359614	0.5368465490000003	0.5064442080000002	0.5730988040000002	1.256359614	0.5368465490000003
MO-LO6	3.814164817	1.256359614	0.0	0.0	0.5730988040000002	1.256359614	0.5730988040000002	1.1332613289999998	0.5368465490000003	5.201675205000001	3.234736229	3.234736229	1.1332613289999998	1.256359614	1.256359614	0.5064442080000002	5.201675205000001	0.5064442080000002	0.5368465490000003	0.0	0.0	1.256359614	1.1332613289999998	3.814164817	0.5064442080000002	3.234736229	1.256359614	0.5064442080000002	0.5730988040000002	3.234736229	1.1332613289999998	0.0	1.256359614	1.256359614	0.5368465490000003	0.5064442080000002	0.5368465490000003	3.25355132	0.5064442080000002	0.5730988040000002	0.5368465490000003	1.256359614	1.1332613289999998	1.256359614	0.5368465490000003	0.5064442080000002	0.5730988040000002	1.256359614	0.5368465490000003
MI-BD2	5.070524431	0.0	1.256359614	1.256359614	1.8294584180000002	0.0	1.8294584180000002	0.1230982850000002	1.7932061630000002	6.458034819	4.491095843	4.491095843	0.1230982850000002	0.0	0.0	1.7628038220000002	6.458034819	1.7628038220000002	1.7932061630000002	1.256359614	1.256359614	0.0	0.1230982850000002	5.070524431	1.7628038220000002	4.491095843	0.0	1.7628038220000002	1.8294584180000002	4.491095843	0.1230982850000002	1.256359614	0.0	0.0	1.7932061630000002	1.7628038220000002	1.7932061630000002	4.5099109340000005	1.7628038220000002	1.8294584180000002	1.7932061630000002	0.0	0.1230982850000002	0.0	1.7932061630000002	1.7628038220000002	1.8294584180000002	0.0	1.7932061630000002
MI-FC14	4.947426146	0.1230982850000002	1.1332613289999998	1.1332613289999998	1.706360133	0.1230982850000002	1.706360133	0.0	1.670107878	6.334936534000001	4.367997558	4.367997558	0.0	0.1230982850000002	0.1230982850000002	1.639705537	6.334936534000001	1.639705537	1.670107878	1.1332613289999998	1.1332613289999998	0.1230982850000002	0.0	4.947426146	1.639705537	4.367997558	0.1230982850000002	1.639705537	1.706360133	4.367997558	0.0	1.1332613289999998	0.1230982850000002	0.1230982850000002	1.670107878	1.639705537	1.670107878	4.386812649	1.639705537	1.706360133	1.670107878	0.1230982850000002	0.0	0.1230982850000002	1.670107878	1.639705537	1.706360133	0.1230982850000002	1.670107878
SC-BR1	0.0	5.070524431	3.814164817	3.814164817	3.241066013	5.070524431	3.241066013	4.947426146	3.277318268	1.3875103880000001	0.579428588	0.579428588	4.947426146	5.070524431	5.070524431	3.307720609	1.3875103880000001	3.307720609	3.277318268	3.814164817	3.814164817	5.070524431	4.947426146	0.0	3.307720609	0.579428588	5.070524431	3.307720609	3.241066013	0.579428588	4.947426146	3.814164817	5.070524431	5.070524431	3.277318268	3.307720609	3.277318268	0.560613497	3.307720609	3.241066013	3.277318268	5.070524431	4.947426146	5.070524431	3.277318268	3.307720609	3.241066013	5.070524431	3.277318268
KS-GAL14	3.307720609	1.7628038220000002	0.5064442080000002	0.5064442080000002	0.06665459600000001	1.7628038220000002	0.06665459600000001	1.639705537	0.030402341000000055	4.695230997	2.728292021	2.728292021	1.639705537	1.7628038220000002	1.7628038220000002	0.0	4.695230997	0.0	0.030402341000000055	0.5064442080000002	0.5064442080000002	1.7628038220000002	1.639705537	3.307720609	0.0	2.728292021	1.7628038220000002	0.0	0.06665459600000001	2.728292021	1.639705537	0.5064442080000002	1.7628038220000002	1.7628038220000002	0.030402341000000055	0.0	0.030402341000000055	2.747107112	0.0	0.06665459600000001	0.030402341000000055	1.7628038220000002	1.639705537	1.7628038220000002	0.030402341000000055	0.0	0.06665459600000001	1.7628038220000002	0.030402341000000055
NC-RW4	0.579428588	4.491095843	3.234736229	3.234736229	2.661637425	4.491095843	2.661637425	4.367997558	2.69788968	1.9669389760000002	0.0	0.0	4.367997558	4.491095843	4.491095843	2.728292021	1.9669389760000002	2.728292021	2.69788968	3.234736229	3.234736229	4.491095843	4.367997558	0.579428588	2.728292021	0.0	4.491095843	2.728292021	2.661637425	0.0	4.367997558	3.234736229	4.491095843	4.491095843	2.69788968	2.728292021	2.69788968	0.018815091000000006	2.728292021	2.661637425	2.69788968	4.491095843	4.367997558	4.491095843	2.69788968	2.728292021	2.661637425	4.491095843	2.69788968
MI-BD13	5.070524431	0.0	1.256359614	1.256359614	1.8294584180000002	0.0	1.8294584180000002	0.1230982850000002	1.7932061630000002	6.458034819	4.491095843	4.491095843	0.1230982850000002	0.0	0.0	1.7628038220000002	6.458034819	1.7628038220000002	1.7932061630000002	1.256359614	1.256359614	0.0	0.1230982850000002	5.070524431	1.7628038220000002	4.491095843	0.0	1.7628038220000002	1.8294584180000002	4.491095843	0.1230982850000002	1.256359614	0.0	0.0	1.7932061630000002	1.7628038220000002	1.7932061630000002	4.5099109340000005	1.7628038220000002	1.8294584180000002	1.7932061630000002	0.0	0.1230982850000002	0.0	1.7932061630000002	1.7628038220000002	1.8294584180000002	0.0	1.7932061630000002
KS-GAL15	3.307720609	1.7628038220000002	0.5064442080000002	0.5064442080000002	0.06665459600000001	1.7628038220000002	0.06665459600000001	1.639705537	0.030402341000000055	4.695230997	2.728292021	2.728292021	1.639705537	1.7628038220000002	1.7628038220000002	0.0	4.695230997	0.0	0.030402341000000055	0.5064442080000002	0.5064442080000002	1.7628038220000002	1.639705537	3.307720609	0.0	2.728292021	1.7628038220000002	0.0	0.06665459600000001	2.728292021	1.639705537	0.5064442080000002	1.7628038220000002	1.7628038220000002	0.030402341000000055	0.0	0.030402341000000055	2.747107112	0.0	0.06665459600000001	0.030402341000000055	1.7628038220000002	1.639705537	1.7628038220000002	0.030402341000000055	0.0	0.06665459600000001	1.7628038220000002	0.030402341000000055
MO-CC7	3.241066013	1.8294584180000002	0.5730988040000002	0.5730988040000002	0.0	1.8294584180000002	0.0	1.706360133	0.036252254999999955	4.628576401	2.661637425	2.661637425	1.706360133	1.8294584180000002	1.8294584180000002	0.06665459600000001	4.628576401	0.06665459600000001	0.036252254999999955	0.5730988040000002	0.5730988040000002	1.8294584180000002	1.706360133	3.241066013	0.06665459600000001	2.661637425	1.8294584180000002	0.06665459600000001	0.0	2.661637425	1.706360133	0.5730988040000002	1.8294584180000002	1.8294584180000002	0.036252254999999955	0.06665459600000001	0.036252254999999955	2.680452516	0.06665459600000001	0.0	0.036252254999999955	1.8294584180000002	1.706360133	1.8294584180000002	0.036252254999999955	0.06665459600000001	0.0	1.8294584180000002	0.036252254999999955
NC-RW8	0.579428588	4.491095843	3.234736229	3.234736229	2.661637425	4.491095843	2.661637425	4.367997558	2.69788968	1.9669389760000002	0.0	0.0	4.367997558	4.491095843	4.491095843	2.728292021	1.9669389760000002	2.728292021	2.69788968	3.234736229	3.234736229	4.491095843	4.367997558	0.579428588	2.728292021	0.0	4.491095843	2.728292021	2.661637425	0.0	4.367997558	3.234736229	4.491095843	4.491095843	2.69788968	2.728292021	2.69788968	0.018815091000000006	2.728292021	2.661637425	2.69788968	4.491095843	4.367997558	4.491095843	2.69788968	2.728292021	2.661637425	4.491095843	2.69788968
MI-FC3	4.947426146	0.1230982850000002	1.1332613289999998	1.1332613289999998	1.706360133	0.1230982850000002	1.706360133	0.0	1.670107878	6.334936534000001	4.367997558	4.367997558	0.0	0.1230982850000002	0.1230982850000002	1.639705537	6.334936534000001	1.639705537	1.670107878	1.1332613289999998	1.1332613289999998	0.1230982850000002	0.0	4.947426146	1.639705537	4.367997558	0.1230982850000002	1.639705537	1.706360133	4.367997558	0.0	1.1332613289999998	0.1230982850000002	0.1230982850000002	1.670107878	1.639705537	1.670107878	4.386812649	1.639705537	1.706360133	1.670107878	0.1230982850000002	0.0	0.1230982850000002	1.670107878	1.639705537	1.706360133	0.1230982850000002	1.670107878
MO-LO11	3.814164817	1.256359614	0.0	0.0	0.5730988040000002	1.256359614	0.5730988040000002	1.1332613289999998	0.5368465490000003	5.201675205000001	3.234736229	3.234736229	1.1332613289999998	1.256359614	1.256359614	0.5064442080000002	5.201675205000001	0.5064442080000002	0.5368465490000003	0.0	0.0	1.256359614	1.1332613289999998	3.814164817	0.5064442080000002	3.234736229	1.256359614	0.5064442080000002	0.5730988040000002	3.234736229	1.1332613289999998	0.0	1.256359614	1.256359614	0.5368465490000003	0.5064442080000002	0.5368465490000003	3.25355132	0.5064442080000002	0.5730988040000002	0.5368465490000003	1.256359614	1.1332613289999998	1.256359614	0.5368465490000003	0.5064442080000002	0.5730988040000002	1.256359614	0.5368465490000003
MI-BD8	5.070524431	0.0	1.256359614	1.256359614	1.8294584180000002	0.0	1.8294584180000002	0.1230982850000002	1.7932061630000002	6.458034819	4.491095843	4.491095843	0.1230982850000002	0.0	0.0	1.7628038220000002	6.458034819	1.7628038220000002	1.7932061630000002	1.256359614	1.256359614	0.0	0.1230982850000002	5.070524431	1.7628038220000002	4.491095843	0.0	1.7628038220000002	1.8294584180000002	4.491095843	0.1230982850000002	1.256359614	0.0	0.0	1.7932061630000002	1.7628038220000002	1.7932061630000002	4.5099109340000005	1.7628038220000002	1.8294584180000002	1.7932061630000002	0.0	0.1230982850000002	0.0	1.7932061630000002	1.7628038220000002	1.8294584180000002	0.0	1.7932061630000002
MI-BD10	5.070524431	0.0	1.256359614	1.256359614	1.8294584180000002	0.0	1.8294584180000002	0.1230982850000002	1.7932061630000002	6.458034819	4.491095843	4.491095843	0.1230982850000002	0.0	0.0	1.7628038220000002	6.458034819	1.7628038220000002	1.7932061630000002	1.256359614	1.256359614	0.0	0.1230982850000002	5.070524431	1.7628038220000002	4.491095843	0.0	1.7628038220000002	1.8294584180000002	4.491095843	0.1230982850000002	1.256359614	0.0	0.0	1.7932061630000002	1.7628038220000002	1.7932061630000002	4.5099109340000005	1.7628038220000002	1.8294584180000002	1.7932061630000002	0.0	0.1230982850000002	0.0	1.7932061630000002	1.7628038220000002	1.8294584180000002	0.0	1.7932061630000002
MO-PC7	3.277318268	1.7932061630000002	0.5368465490000003	0.5368465490000003	0.036252254999999955	1.7932061630000002	0.036252254999999955	1.670107878	0.0	4.664828656	2.69788968	2.69788968	1.670107878	1.7932061630000002	1.7932061630000002	0.030402341000000055	4.664828656	0.030402341000000055	0.0	0.5368465490000003	0.5368465490000003	1.7932061630000002	1.670107878	3.277318268	0.030402341000000055	2.69788968	1.7932061630000002	0.030402341000000055	0.036252254999999955	2.69788968	1.670107878	0.5368465490000003	1.7932061630000002	1.7932061630000002	0.0	0.030402341000000055	0.0	2.716704771	0.030402341000000055	0.036252254999999955	0.0	1.7932061630000002	1.670107878	1.7932061630000002	0.0	0.030402341000000055	0.036252254999999955	1.7932061630000002	0.0
KS-GAL9	3.307720609	1.7628038220000002	0.5064442080000002	0.5064442080000002	0.06665459600000001	1.7628038220000002	0.06665459600000001	1.639705537	0.030402341000000055	4.695230997	2.728292021	2.728292021	1.639705537	1.7628038220000002	1.7628038220000002	0.0	4.695230997	0.0	0.030402341000000055	0.5064442080000002	0.5064442080000002	1.7628038220000002	1.639705537	3.307720609	0.0	2.728292021	1.7628038220000002	0.0	0.06665459600000001	2.728292021	1.639705537	0.5064442080000002	1.7628038220000002	1.7628038220000002	0.030402341000000055	0.0	0.030402341000000055	2.747107112	0.0	0.06665459600000001	0.030402341000000055	1.7628038220000002	1.639705537	1.7628038220000002	0.030402341000000055	0.0	0.06665459600000001	1.7628038220000002	0.030402341000000055
MO-PC2	3.277318268	1.7932061630000002	0.5368465490000003	0.5368465490000003	0.036252254999999955	1.7932061630000002	0.036252254999999955	1.670107878	0.0	4.664828656	2.69788968	2.69788968	1.670107878	1.7932061630000002	1.7932061630000002	0.030402341000000055	4.664828656	0.030402341000000055	0.0	0.5368465490000003	0.5368465490000003	1.7932061630000002	1.670107878	3.277318268	0.030402341000000055	2.69788968	1.7932061630000002	0.030402341000000055	0.036252254999999955	2.69788968	1.670107878	0.5368465490000003	1.7932061630000002	1.7932061630000002	0.0	0.030402341000000055	0.0	2.716704771	0.030402341000000055	0.036252254999999955	0.0	1.7932061630000002	1.670107878	1.7932061630000002	0.0	0.030402341000000055	0.036252254999999955	1.7932061630000002	0.0
SC-PE2	0.560613497	4.5099109340000005	3.25355132	3.25355132	2.680452516	4.5099109340000005	2.680452516	4.386812649	2.716704771	1.9481238850000002	0.018815091000000006	0.018815091000000006	4.386812649	4.5099109340000005	4.5099109340000005	2.747107112	1.9481238850000002	2.747107112	2.716704771	3.25355132	3.25355132	4.5099109340000005	4.386812649	0.560613497	2.747107112	0.018815091000000006	4.5099109340000005	2.747107112	2.680452516	0.018815091000000006	4.386812649	3.25355132	4.5099109340000005	4.5099109340000005	2.716704771	2.747107112	2.716704771	0.0	2.747107112	2.680452516	2.716704771	4.5099109340000005	4.386812649	4.5099109340000005	2.716704771	2.747107112	2.680452516	4.5099109340000005	2.716704771
KS-GAL2	3.307720609	1.7628038220000002	0.5064442080000002	0.5064442080000002	0.06665459600000001	1.7628038220000002	0.06665459600000001	1.639705537	0.030402341000000055	4.695230997	2.728292021	2.728292021	1.639705537	1.7628038220000002	1.7628038220000002	0.0	4.695230997	0.0	0.030402341000000055	0.5064442080000002	0.5064442080000002	1.7628038220000002	1.639705537	3.307720609	0.0	2.728292021	1.7628038220000002	0.0	0.06665459600000001	2.728292021	1.639705537	0.5064442080000002	1.7628038220000002	1.7628038220000002	0.030402341000000055	0.0	0.030402341000000055	2.747107112	0.0	0.06665459600000001	0.030402341000000055	1.7628038220000002	1.639705537	1.7628038220000002	0.030402341000000055	0.0	0.06665459600000001	1.7628038220000002	0.030402341000000055
MO-CC4	3.241066013	1.8294584180000002	0.5730988040000002	0.5730988040000002	0.0	1.8294584180000002	0.0	1.706360133	0.036252254999999955	4.628576401	2.661637425	2.661637425	1.706360133	1.8294584180000002	1.8294584180000002	0.06665459600000001	4.628576401	0.06665459600000001	0.036252254999999955	0.5730988040000002	0.5730988040000002	1.8294584180000002	1.706360133	3.241066013	0.06665459600000001	2.661637425	1.8294584180000002	0.06665459600000001	0.0	2.661637425	1.706360133	0.5730988040000002	1.8294584180000002	1.8294584180000002	0.036252254999999955	0.06665459600000001	0.036252254999999955	2.680452516	0.06665459600000001	0.0	0.036252254999999955	1.8294584180000002	1.706360133	1.8294584180000002	0.036252254999999955	0.06665459600000001	0.0	1.8294584180000002	0.036252254999999955
MO-PC5	3.277318268	1.7932061630000002	0.5368465490000003	0.5368465490000003	0.036252254999999955	1.7932061630000002	0.036252254999999955	1.670107878	0.0	4.664828656	2.69788968	2.69788968	1.670107878	1.7932061630000002	1.7932061630000002	0.030402341000000055	4.664828656	0.030402341000000055	0.0	0.5368465490000003	0.5368465490000003	1.7932061630000002	1.670107878	3.277318268	0.030402341000000055	2.69788968	1.7932061630000002	0.030402341000000055	0.036252254999999955	2.69788968	1.670107878	0.5368465490000003	1.7932061630000002	1.7932061630000002	0.0	0.030402341000000055	0.0	2.716704771	0.030402341000000055	0.036252254999999955	0.0	1.7932061630000002	1.670107878	1.7932061630000002	0.0	0.030402341000000055	0.036252254999999955	1.7932061630000002	0.0
MI-BD9	5.070524431	0.0	1.256359614	1.256359614	1.8294584180000002	0.0	1.8294584180000002	0.1230982850000002	1.7932061630000002	6.458034819	4.491095843	4.491095843	0.1230982850000002	0.0	0.0	1.7628038220000002	6.458034819	1.7628038220000002	1.7932061630000002	1.256359614	1.256359614	0.0	0.1230982850000002	5.070524431	1.7628038220000002	4.491095843	0.0	1.7628038220000002	1.8294584180000002	4.491095843	0.1230982850000002	1.256359614	0.0	0.0	1.7932061630000002	1.7628038220000002	1.7932061630000002	4.5099109340000005	1.7628038220000002	1.8294584180000002	1.7932061630000002	0.0	0.1230982850000002	0.0	1.7932061630000002	1.7628038220000002	1.8294584180000002	0.0	1.7932061630000002
MI-FC9	4.947426146	0.1230982850000002	1.1332613289999998	1.1332613289999998	1.706360133	0.1230982850000002	1.706360133	0.0	1.670107878	6.334936534000001	4.367997558	4.367997558	0.0	0.1230982850000002	0.1230982850000002	1.639705537	6.334936534000001	1.639705537	1.670107878	1.1332613289999998	1.1332613289999998	0.1230982850000002	0.0	4.947426146	1.639705537	4.367997558	0.1230982850000002	1.639705537	1.706360133	4.367997558	0.0	1.1332613289999998	0.1230982850000002	0.1230982850000002	1.670107878	1.639705537	1.670107878	4.386812649	1.639705537	1.706360133	1.670107878	0.1230982850000002	0.0	0.1230982850000002	1.670107878	1.639705537	1.706360133	0.1230982850000002	1.670107878
MI-BD3	5.070524431	0.0	1.256359614	1.256359614	1.8294584180000002	0.0	1.8294584180000002	0.1230982850000002	1.7932061630000002	6.458034819	4.491095843	4.491095843	0.1230982850000002	0.0	0.0	1.7628038220000002	6.458034819	1.7628038220000002	1.7932061630000002	1.256359614	1.256359614	0.0	0.1230982850000002	5.070524431	1.7628038220000002	4.491095843	0.0	1.7628038220000002	1.8294584180000002	4.491095843	0.1230982850000002	1.256359614	0.0	0.0	1.7932061630000002	1.7628038220000002	1.7932061630000002	4.5099109340000005	1.7628038220000002	1.8294584180000002	1.7932061630000002	0.0	0.1230982850000002	0.0	1.7932061630000002	1.7628038220000002	1.8294584180000002	0.0	1.7932061630000002
MO-PC10	3.277318268	1.7932061630000002	0.5368465490000003	0.5368465490000003	0.036252254999999955	1.7932061630000002	0.036252254999999955	1.670107878	0.0	4.664828656	2.69788968	2.69788968	1.670107878	1.7932061630000002	1.7932061630000002	0.030402341000000055	4.664828656	0.030402341000000055	0.0	0.5368465490000003	0.5368465490000003	1.7932061630000002	1.670107878	3.277318268	0.030402341000000055	2.69788968	1.7932061630000002	0.030402341000000055	0.036252254999999955	2.69788968	1.670107878	0.5368465490000003	1.7932061630000002	1.7932061630000002	0.0	0.030402341000000055	0.0	2.716704771	0.030402341000000055	0.036252254999999955	0.0	1.7932061630000002	1.670107878	1.7932061630000002	0.0	0.030402341000000055	0.036252254999999955	1.7932061630000002	0.0
KS-GAL13	3.307720609	1.7628038220000002	0.5064442080000002	0.5064442080000002	0.06665459600000001	1.7628038220000002	0.06665459600000001	1.639705537	0.030402341000000055	4.695230997	2.728292021	2.728292021	1.639705537	1.7628038220000002	1.7628038220000002	0.0	4.695230997	0.0	0.030402341000000055	0.5064442080000002	0.5064442080000002	1.7628038220000002	1.639705537	3.307720609	0.0	2.728292021	1.7628038220000002	0.0	0.06665459600000001	2.728292021	1.639705537	0.5064442080000002	1.7628038220000002	1.7628038220000002	0.030402341000000055	0.0	0.030402341000000055	2.747107112	0.0	0.06665459600000001	0.030402341000000055	1.7628038220000002	1.639705537	1.7628038220000002	0.030402341000000055	0.0	0.06665459600000001	1.7628038220000002	0.030402341000000055
MO-CC5	3.241066013	1.8294584180000002	0.5730988040000002	0.5730988040000002	0.0	1.8294584180000002	0.0	1.706360133	0.036252254999999955	4.628576401	2.661637425	2.661637425	1.706360133	1.8294584180000002	1.8294584180000002	0.06665459600000001	4.628576401	0.06665459600000001	0.036252254999999955	0.5730988040000002	0.5730988040000002	1.8294584180000002	1.706360133	3.241066013	0.06665459600000001	2.661637425	1.8294584180000002	0.06665459600000001	0.0	2.661637425	1.706360133	0.5730988040000002	1.8294584180000002	1.8294584180000002	0.036252254999999955	0.06665459600000001	0.036252254999999955	2.680452516	0.06665459600000001	0.0	0.036252254999999955	1.8294584180000002	1.706360133	1.8294584180000002	0.036252254999999955	0.06665459600000001	0.0	1.8294584180000002	0.036252254999999955
MI-BD15	5.070524431	0.0	1.256359614	1.256359614	1.8294584180000002	0.0	1.8294584180000002	0.1230982850000002	1.7932061630000002	6.458034819	4.491095843	4.491095843	0.1230982850000002	0.0	0.0	1.7628038220000002	6.458034819	1.7628038220000002	1.7932061630000002	1.256359614	1.256359614	0.0	0.1230982850000002	5.070524431	1.7628038220000002	4.491095843	0.0	1.7628038220000002	1.8294584180000002	4.491095843	0.1230982850000002	1.256359614	0.0	0.0	1.7932061630000002	1.7628038220000002	1.7932061630000002	4.5099109340000005	1.7628038220000002	1.8294584180000002	1.7932061630000002	0.0	0.1230982850000002	0.0	1.7932061630000002	1.7628038220000002	1.8294584180000002	0.0	1.7932061630000002
MO-PC15	3.277318268	1.7932061630000002	0.5368465490000003	0.5368465490000003	0.036252254999999955	1.7932061630000002	0.036252254999999955	1.670107878	0.0	4.664828656	2.69788968	2.69788968	1.670107878	1.7932061630000002	1.7932061630000002	0.030402341000000055	4.664828656	0.030402341000000055	0.0	0.5368465490000003	0.5368465490000003	1.7932061630000002	1.670107878	3.277318268	0.030402341000000055	2.69788968	1.7932061630000002	0.030402341000000055	0.036252254999999955	2.69788968	1.670107878	0.5368465490000003	1.7932061630000002	1.7932061630000002	0.0	0.030402341000000055	0.0	2.716704771	0.030402341000000055	0.036252254999999955	0.0	1.7932061630000002	1.670107878	1.7932061630000002	0.0	0.030402341000000055	0.036252254999999955	1.7932061630000002	0.0
MI-FC11	4.947426146	0.1230982850000002	1.1332613289999998	1.1332613289999998	1.706360133	0.1230982850000002	1.706360133	0.0	1.670107878	6.334936534000001	4.367997558	4.367997558	0.0	0.1230982850000002	0.1230982850000002	1.639705537	6.334936534000001	1.639705537	1.670107878	1.1332613289999998	1.1332613289999998	0.1230982850000002	0.0	4.947426146	1.639705537	4.367997558	0.1230982850000002	1.639705537	1.706360133	4.367997558	0.0	1.1332613289999998	0.1230982850000002	0.1230982850000002	1.670107878	1.639705537	1.670107878	4.386812649	1.639705537	1.706360133	1.670107878	0.1230982850000002	0.0	0.1230982850000002	1.670107878	1.639705537	1.706360133	0.1230982850000002	1.670107878
KS-GAL6	3.307720609	1.7628038220000002	0.5064442080000002	0.5064442080000002	0.06665459600000001	1.7628038220000002	0.06665459600000001	1.639705537	0.030402341000000055	4.695230997	2.728292021	2.728292021	1.639705537	1.7628038220000002	1.7628038220000002	0.0	4.695230997	0.0	0.030402341000000055	0.5064442080000002	0.5064442080000002	1.7628038220000002	1.639705537	3.307720609	0.0	2.728292021	1.7628038220000002	0.0	0.06665459600000001	2.728292021	1.639705537	0.5064442080000002	1.7628038220000002	1.7628038220000002	0.030402341000000055	0.0	0.030402341000000055	2.747107112	0.0	0.06665459600000001	0.030402341000000055	1.7628038220000002	1.639705537	1.7628038220000002	0.030402341000000055	0.0	0.06665459600000001	1.7628038220000002	0.030402341000000055
KS-GAL4	3.307720609	1.7628038220000002	0.5064442080000002	0.5064442080000002	0.06665459600000001	1.7628038220000002	0.06665459600000001	1.639705537	0.030402341000000055	4.695230997	2.728292021	2.728292021	1.639705537	1.7628038220000002	1.7628038220000002	0.0	4.695230997	0.0	0.030402341000000055	0.5064442080000002	0.5064442080000002	1.7628038220000002	1.639705537	3.307720609	0.0	2.728292021	1.7628038220000002	0.0	0.06665459600000001	2.728292021	1.639705537	0.5064442080000002	1.7628038220000002	1.7628038220000002	0.030402341000000055	0.0	0.030402341000000055	2.747107112	0.0	0.06665459600000001	0.030402341000000055	1.7628038220000002	1.639705537	1.7628038220000002	0.030402341000000055	0.0	0.06665459600000001	1.7628038220000002	0.030402341000000055
MO-PC9	3.277318268	1.7932061630000002	0.5368465490000003	0.5368465490000003	0.036252254999999955	1.7932061630000002	0.036252254999999955	1.670107878	0.0	4.664828656	2.69788968	2.69788968	1.670107878	1.7932061630000002	1.7932061630000002	0.030402341000000055	4.664828656	0.030402341000000055	0.0	0.5368465490000003	0.5368465490000003	1.7932061630000002	1.670107878	3.277318268	0.030402341000000055	2.69788968	1.7932061630000002	0.030402341000000055	0.036252254999999955	2.69788968	1.670107878	0.5368465490000003	1.7932061630000002	1.7932061630000002	0.0	0.030402341000000055	0.0	2.716704771	0.030402341000000055	0.036252254999999955	0.0	1.7932061630000002	1.670107878	1.7932061630000002	0.0	0.030402341000000055	0.036252254999999955	1.7932061630000002	0.0
MO-PC1	3.277318268	1.7932061630000002	0.5368465490000003	0.5368465490000003	0.036252254999999955	1.7932061630000002	0.036252254999999955	1.670107878	0.0	4.664828656	2.69788968	2.69788968	1.670107878	1.7932061630000002	1.7932061630000002	0.030402341000000055	4.664828656	0.030402341000000055	0.0	0.5368465490000003	0.5368465490000003	1.7932061630000002	1.670107878	3.277318268	0.030402341000000055	2.69788968	1.7932061630000002	0.030402341000000055	0.036252254999999955	2.69788968	1.670107878	0.5368465490000003	1.7932061630000002	1.7932061630000002	0.0	0.030402341000000055	0.0	2.716704771	0.030402341000000055	0.036252254999999955	0.0	1.7932061630000002	1.670107878	1.7932061630000002	0.0	0.030402341000000055	0.036252254999999955	1.7932061630000002	0.0
MO-PC3	3.277318268	1.7932061630000002	0.5368465490000003	0.5368465490000003	0.036252254999999955	1.7932061630000002	0.036252254999999955	1.670107878	0.0	4.664828656	2.69788968	2.69788968	1.670107878	1.7932061630000002	1.7932061630000002	0.030402341000000055	4.664828656	0.030402341000000055	0.0	0.5368465490000003	0.5368465490000003	1.7932061630000002	1.670107878	3.277318268	0.030402341000000055	2.69788968	1.7932061630000002	0.030402341000000055	0.036252254999999955	2.69788968	1.670107878	0.5368465490000003	1.7932061630000002	1.7932061630000002	0.0	0.030402341000000055	0.0	2.716704771	0.030402341000000055	0.036252254999999955	0.0	1.7932061630000002	1.670107878	1.7932061630000002	0.0	0.030402341000000055	0.036252254999999955	1.7932061630000002	0.0
MI-FC2	4.947426146	0.1230982850000002	1.1332613289999998	1.1332613289999998	1.706360133	0.1230982850000002	1.706360133	0.0	1.670107878	6.334936534000001	4.367997558	4.367997558	0.0	0.1230982850000002	0.1230982850000002	1.639705537	6.334936534000001	1.639705537	1.670107878	1.1332613289999998	1.1332613289999998	0.1230982850000002	0.0	4.947426146	1.639705537	4.367997558	0.1230982850000002	1.639705537	1.706360133	4.367997558	0.0	1.1332613289999998	0.1230982850000002	0.1230982850000002	1.670107878	1.639705537	1.670107878	4.386812649	1.639705537	1.706360133	1.670107878	0.1230982850000002	0.0	0.1230982850000002	1.670107878	1.639705537	1.706360133	0.1230982850000002	1.670107878
MO-PC8	3.277318268	1.7932061630000002	0.5368465490000003	0.5368465490000003	0.036252254999999955	1.7932061630000002	0.036252254999999955	1.670107878	0.0	4.664828656	2.69788968	2.69788968	1.670107878	1.7932061630000002	1.7932061630000002	0.030402341000000055	4.664828656	0.030402341000000055	0.0	0.5368465490000003	0.5368465490000003	1.7932061630000002	1.670107878	3.277318268	0.030402341000000055	2.69788968	1.7932061630000002	0.030402341000000055	0.036252254999999955	2.69788968	1.670107878	0.5368465490000003	1.7932061630000002	1.7932061630000002	0.0	0.030402341000000055	0.0	2.716704771	0.030402341000000055	0.036252254999999955	0.0	1.7932061630000002	1.670107878	1.7932061630000002	0.0	0.030402341000000055	0.036252254999999955	1.7932061630000002	0.0
MO-CC1	3.241066013	1.8294584180000002	0.5730988040000002	0.5730988040000002	0.0	1.8294584180000002	0.0	1.706360133	0.036252254999999955	4.628576401	2.661637425	2.661637425	1.706360133	1.8294584180000002	1.8294584180000002	0.06665459600000001	4.628576401	0.06665459600000001	0.036252254999999955	0.5730988040000002	0.5730988040000002	1.8294584180000002	1.706360133	3.241066013	0.06665459600000001	2.661637425	1.8294584180000002	0.06665459600000001	0.0	2.661637425	1.706360133	0.5730988040000002	1.8294584180000002	1.8294584180000002	0.036252254999999955	0.06665459600000001	0.036252254999999955	2.680452516	0.06665459600000001	0.0	0.036252254999999955	1.8294584180000002	1.706360133	1.8294584180000002	0.036252254999999955	0.06665459600000001	0.0	1.8294584180000002	0.036252254999999955
SC-PE9	0.560613497	4.5099109340000005	3.25355132	3.25355132	2.680452516	4.5099109340000005	2.680452516	4.386812649	2.716704771	1.9481238850000002	0.018815091000000006	0.018815091000000006	4.386812649	4.5099109340000005	4.5099109340000005	2.747107112	1.9481238850000002	2.747107112	2.716704771	3.25355132	3.25355132	4.5099109340000005	4.386812649	0.560613497	2.747107112	0.018815091000000006	4.5099109340000005	2.747107112	2.680452516	0.018815091000000006	4.386812649	3.25355132	4.5099109340000005	4.5099109340000005	2.716704771	2.747107112	2.716704771	0.0	2.747107112	2.680452516	2.716704771	4.5099109340000005	4.386812649	4.5099109340000005	2.716704771	2.747107112	2.680452516	4.5099109340000005	2.716704771
MI-BD4	5.070524431	0.0	1.256359614	1.256359614	1.8294584180000002	0.0	1.8294584180000002	0.1230982850000002	1.7932061630000002	6.458034819	4.491095843	4.491095843	0.1230982850000002	0.0	0.0	1.7628038220000002	6.458034819	1.7628038220000002	1.7932061630000002	1.256359614	1.256359614	0.0	0.1230982850000002	5.070524431	1.7628038220000002	4.491095843	0.0	1.7628038220000002	1.8294584180000002	4.491095843	0.1230982850000002	1.256359614	0.0	0.0	1.7932061630000002	1.7628038220000002	1.7932061630000002	4.5099109340000005	1.7628038220000002	1.8294584180000002	1.7932061630000002	0.0	0.1230982850000002	0.0	1.7932061630000002	1.7628038220000002	1.8294584180000002	0.0	1.7932061630000002
MO-LO10	3.814164817	1.256359614	0.0	0.0	0.5730988040000002	1.256359614	0.5730988040000002	1.1332613289999998	0.5368465490000003	5.201675205000001	3.234736229	3.234736229	1.1332613289999998	1.256359614	1.256359614	0.5064442080000002	5.201675205000001	0.5064442080000002	0.5368465490000003	0.0	0.0	1.256359614	1.1332613289999998	3.814164817	0.5064442080000002	3.234736229	1.256359614	0.5064442080000002	0.5730988040000002	3.234736229	1.1332613289999998	0.0	1.256359614	1.256359614	0.5368465490000003	0.5064442080000002	0.5368465490000003	3.25355132	0.5064442080000002	0.5730988040000002	0.5368465490000003	1.256359614	1.1332613289999998	1.256359614	0.5368465490000003	0.5064442080000002	0.5730988040000002	1.256359614	0.5368465490000003
NC-RW14	0.579428588	4.491095843	3.234736229	3.234736229	2.661637425	4.491095843	2.661637425	4.367997558	2.69788968	1.9669389760000002	0.0	0.0	4.367997558	4.491095843	4.491095843	2.728292021	1.9669389760000002	2.728292021	2.69788968	3.234736229	3.234736229	4.491095843	4.367997558	0.579428588	2.728292021	0.0	4.491095843	2.728292021	2.661637425	0.0	4.367997558	3.234736229	4.491095843	4.491095843	2.69788968	2.728292021	2.69788968	0.018815091000000006	2.728292021	2.661637425	2.69788968	4.491095843	4.367997558	4.491095843	2.69788968	2.728292021	2.661637425	4.491095843	2.69788968
SC-PE3	0.560613497	4.5099109340000005	3.25355132	3.25355132	2.680452516	4.5099109340000005	2.680452516	4.386812649	2.716704771	1.9481238850000002	0.018815091000000006	0.018815091000000006	4.386812649	4.5099109340000005	4.5099109340000005	2.747107112	1.9481238850000002	2.747107112	2.716704771	3.25355132	3.25355132	4.5099109340000005	4.386812649	0.560613497	2.747107112	0.018815091000000006	4.5099109340000005	2.747107112	2.680452516	0.018815091000000006	4.386812649	3.25355132	4.5099109340000005	4.5099109340000005	2.716704771	2.747107112	2.716704771	0.0	2.747107112	2.680452516	2.716704771	4.5099109340000005	4.386812649	4.5099109340000005	2.716704771	2.747107112	2.680452516	4.5099109340000005	2.716704771
KS-GAL3	3.307720609	1.7628038220000002	0.5064442080000002	0.5064442080000002	0.06665459600000001	1.7628038220000002	0.06665459600000001	1.639705537	0.030402341000000055	4.695230997	2.728292021	2.728292021	1.639705537	1.7628038220000002	1.7628038220000002	0.0	4.695230997	0.0	0.030402341000000055	0.5064442080000002	0.5064442080000002	1.7628038220000002	1.639705537	3.307720609	0.0	2.728292021	1.7628038220000002	0.0	0.06665459600000001	2.728292021	1.639705537	0.5064442080000002	1.7628038220000002	1.7628038220000002	0.030402341000000055	0.0	0.030402341000000055	2.747107112	0.0	0.06665459600000001	0.030402341000000055	1.7628038220000002	1.639705537	1.7628038220000002	0.030402341000000055	0.0	0.06665459600000001	1.7628038220000002	0.030402341000000055
MO-PC4	3.277318268	1.7932061630000002	0.5368465490000003	0.5368465490000003	0.036252254999999955	1.7932061630000002	0.036252254999999955	1.670107878	0.0	4.664828656	2.69788968	2.69788968	1.670107878	1.7932061630000002	1.7932061630000002	0.030402341000000055	4.664828656	0.030402341000000055	0.0	0.5368465490000003	0.5368465490000003	1.7932061630000002	1.670107878	3.277318268	0.030402341000000055	2.69788968	1.7932061630000002	0.030402341000000055	0.036252254999999955	2.69788968	1.670107878	0.5368465490000003	1.7932061630000002	1.7932061630000002	0.0	0.030402341000000055	0.0	2.716704771	0.030402341000000055	0.036252254999999955	0.0	1.7932061630000002	1.670107878	1.7932061630000002	0.0	0.030402341000000055	0.036252254999999955	1.7932061630000002	0.0
SC-BR9	0.0	5.070524431	3.814164817	3.814164817	3.241066013	5.070524431	3.241066013	4.947426146	3.277318268	1.3875103880000001	0.579428588	0.579428588	4.947426146	5.070524431	5.070524431	3.307720609	1.3875103880000001	3.307720609	3.277318268	3.814164817	3.814164817	5.070524431	4.947426146	0.0	3.307720609	0.579428588	5.070524431	3.307720609	3.241066013	0.579428588	4.947426146	3.814164817	5.070524431	5.070524431	3.277318268	3.307720609	3.277318268	0.560613497	3.307720609	3.241066013	3.277318268	5.070524431	4.947426146	5.070524431	3.277318268	3.307720609	3.241066013	5.070524431	3.277318268
MI-FC10	4.947426146	0.1230982850000002	1.1332613289999998	1.1332613289999998	1.706360133	0.1230982850000002	1.706360133	0.0	1.670107878	6.334936534000001	4.367997558	4.367997558	0.0	0.1230982850000002	0.1230982850000002	1.639705537	6.334936534000001	1.639705537	1.670107878	1.1332613289999998	1.1332613289999998	0.1230982850000002	0.0	4.947426146	1.639705537	4.367997558	0.1230982850000002	1.639705537	1.706360133	4.367997558	0.0	1.1332613289999998	0.1230982850000002	0.1230982850000002	1.670107878	1.639705537	1.670107878	4.386812649	1.639705537	1.706360133	1.670107878	0.1230982850000002	0.0	0.1230982850000002	1.670107878	1.639705537	1.706360133	0.1230982850000002	1.670107878
SC-BR8	0.0	5.070524431	3.814164817	3.814164817	3.241066013	5.070524431	3.241066013	4.947426146	3.277318268	1.3875103880000001	0.579428588	0.579428588	4.947426146	5.070524431	5.070524431	3.307720609	1.3875103880000001	3.307720609	3.277318268	3.814164817	3.814164817	5.070524431	4.947426146	0.0	3.307720609	0.579428588	5.070524431	3.307720609	3.241066013	0.579428588	4.947426146	3.814164817	5.070524431	5.070524431	3.277318268	3.307720609	3.277318268	0.560613497	3.307720609	3.241066013	3.277318268	5.070524431	4.947426146	5.070524431	3.277318268	3.307720609	3.241066013	5.070524431	3.277318268
OH-AK5	4.359174566	0.7113498650000003	0.5450097489999997	0.5450097489999997	1.118108553	0.7113498650000003	1.118108553	0.5882515800000001	1.081856298	5.746684954	3.779745978	3.779745978	0.5882515800000001	0.7113498650000003	0.7113498650000003	1.0514539569999999	5.746684954	1.0514539569999999	1.081856298	0.5450097489999997	0.5450097489999997	0.7113498650000003	0.5882515800000001	4.359174566	1.0514539569999999	3.779745978	0.7113498650000003	1.0514539569999999	1.118108553	3.779745978	0.5882515800000001	0.5450097489999997	0.7113498650000003	0.7113498650000003	1.081856298	1.0514539569999999	1.081856298	3.798561069	1.0514539569999999	1.118108553	1.081856298	0.7113498650000003	0.5882515800000001	0.7113498650000003	1.081856298	1.0514539569999999	1.118108553	0.7113498650000003	1.081856298
OH-AK1	4.359174566	0.7113498650000003	0.5450097489999997	0.5450097489999997	1.118108553	0.7113498650000003	1.118108553	0.5882515800000001	1.081856298	5.746684954	3.779745978	3.779745978	0.5882515800000001	0.7113498650000003	0.7113498650000003	1.0514539569999999	5.746684954	1.0514539569999999	1.081856298	0.5450097489999997	0.5450097489999997	0.7113498650000003	0.5882515800000001	4.359174566	1.0514539569999999	3.779745978	0.7113498650000003	1.0514539569999999	1.118108553	3.779745978	0.5882515800000001	0.5450097489999997	0.7113498650000003	0.7113498650000003	1.081856298	1.0514539569999999	1.081856298	3.798561069	1.0514539569999999	1.118108553	1.081856298	0.7113498650000003	0.5882515800000001	0.7113498650000003	1.081856298	1.0514539569999999	1.118108553	0.7113498650000003	1.081856298
OH-AK4	4.359174566	0.7113498650000003	0.5450097489999997	0.5450097489999997	1.118108553	0.7113498650000003	1.118108553	0.5882515800000001	1.081856298	5.746684954	3.779745978	3.779745978	0.5882515800000001	0.7113498650000003	0.7113498650000003	1.0514539569999999	5.746684954	1.0514539569999999	1.081856298	0.5450097489999997	0.5450097489999997	0.7113498650000003	0.5882515800000001	4.359174566	1.0514539569999999	3.779745978	0.7113498650000003	1.0514539569999999	1.118108553	3.779745978	0.5882515800000001	0.5450097489999997	0.7113498650000003	0.7113498650000003	1.081856298	1.0514539569999999	1.081856298	3.798561069	1.0514539569999999	1.118108553	1.081856298	0.7113498650000003	0.5882515800000001	0.7113498650000003	1.081856298	1.0514539569999999	1.118108553	0.7113498650000003	1.081856298
SC-BR10	0.0	5.070524431	3.814164817	3.814164817	3.241066013	5.070524431	3.241066013	4.947426146	3.277318268	1.3875103880000001	0.579428588	0.579428588	4.947426146	5.070524431	5.070524431	3.307720609	1.3875103880000001	3.307720609	3.277318268	3.814164817	3.814164817	5.070524431	4.947426146	0.0	3.307720609	0.579428588	5.070524431	3.307720609	3.241066013	0.579428588	4.947426146	3.814164817	5.070524431	5.070524431	3.277318268	3.307720609	3.277318268	0.560613497	3.307720609	3.241066013	3.277318268	5.070524431	4.947426146	5.070524431	3.277318268	3.307720609	3.241066013	5.070524431	3.277318268
MO-PC11	3.277318268	1.7932061630000002	0.5368465490000003	0.5368465490000003	0.036252254999999955	1.7932061630000002	0.036252254999999955	1.670107878	0.0	4.664828656	2.69788968	2.69788968	1.670107878	1.7932061630000002	1.7932061630000002	0.030402341000000055	4.664828656	0.030402341000000055	0.0	0.5368465490000003	0.5368465490000003	1.7932061630000002	1.670107878	3.277318268	0.030402341000000055	2.69788968	1.7932061630000002	0.030402341000000055	0.036252254999999955	2.69788968	1.670107878	0.5368465490000003	1.7932061630000002	1.7932061630000002	0.0	0.030402341000000055	0.0	2.716704771	0.030402341000000055	0.036252254999999955	0.0	1.7932061630000002	1.670107878	1.7932061630000002	0.0	0.030402341000000055	0.036252254999999955	1.7932061630000002	0.0
MO-CC8	3.241066013	1.8294584180000002	0.5730988040000002	0.5730988040000002	0.0	1.8294584180000002	0.0	1.706360133	0.036252254999999955	4.628576401	2.661637425	2.661637425	1.706360133	1.8294584180000002	1.8294584180000002	0.06665459600000001	4.628576401	0.06665459600000001	0.036252254999999955	0.5730988040000002	0.5730988040000002	1.8294584180000002	1.706360133	3.241066013	0.06665459600000001	2.661637425	1.8294584180000002	0.06665459600000001	0.0	2.661637425	1.706360133	0.5730988040000002	1.8294584180000002	1.8294584180000002	0.036252254999999955	0.06665459600000001	0.036252254999999955	2.680452516	0.06665459600000001	0.0	0.036252254999999955	1.8294584180000002	1.706360133	1.8294584180000002	0.036252254999999955	0.06665459600000001	0.0	1.8294584180000002	0.036252254999999955
MI-FC12	4.947426146	0.1230982850000002	1.1332613289999998	1.1332613289999998	1.706360133	0.1230982850000002	1.706360133	0.0	1.670107878	6.334936534000001	4.367997558	4.367997558	0.0	0.1230982850000002	0.1230982850000002	1.639705537	6.334936534000001	1.639705537	1.670107878	1.1332613289999998	1.1332613289999998	0.1230982850000002	0.0	4.947426146	1.639705537	4.367997558	0.1230982850000002	1.639705537	1.706360133	4.367997558	0.0	1.1332613289999998	0.1230982850000002	0.1230982850000002	1.670107878	1.639705537	1.670107878	4.386812649	1.639705537	1.706360133	1.670107878	0.1230982850000002	0.0	0.1230982850000002	1.670107878	1.639705537	1.706360133	0.1230982850000002	1.670107878
MO-CC10	3.241066013	1.8294584180000002	0.5730988040000002	0.5730988040000002	0.0	1.8294584180000002	0.0	1.706360133	0.036252254999999955	4.628576401	2.661637425	2.661637425	1.706360133	1.8294584180000002	1.8294584180000002	0.06665459600000001	4.628576401	0.06665459600000001	0.036252254999999955	0.5730988040000002	0.5730988040000002	1.8294584180000002	1.706360133	3.241066013	0.06665459600000001	2.661637425	1.8294584180000002	0.06665459600000001	0.0	2.661637425	1.706360133	0.5730988040000002	1.8294584180000002	1.8294584180000002	0.036252254999999955	0.06665459600000001	0.036252254999999955	2.680452516	0.06665459600000001	0.0	0.036252254999999955	1.8294584180000002	1.706360133	1.8294584180000002	0.036252254999999955	0.06665459600000001	0.0	1.8294584180000002	0.036252254999999955
OH-AK6	4.359174566	0.7113498650000003	0.5450097489999997	0.5450097489999997	1.118108553	0.7113498650000003	1.118108553	0.5882515800000001	1.081856298	5.746684954	3.779745978	3.779745978	0.5882515800000001	0.7113498650000003	0.7113498650000003	1.0514539569999999	5.746684954	1.0514539569999999	1.081856298	0.5450097489999997	0.5450097489999997	0.7113498650000003	0.5882515800000001	4.359174566	1.0514539569999999	3.779745978	0.7113498650000003	1.0514539569999999	1.118108553	3.779745978	0.5882515800000001	0.5450097489999997	0.7113498650000003	0.7113498650000003	1.081856298	1.0514539569999999	1.081856298	3.798561069	1.0514539569999999	1.118108553	1.081856298	0.7113498650000003	0.5882515800000001	0.7113498650000003	1.081856298	1.0514539569999999	1.118108553	0.7113498650000003	1.081856298
MO-PC14	3.277318268	1.7932061630000002	0.5368465490000003	0.5368465490000003	0.036252254999999955	1.7932061630000002	0.036252254999999955	1.670107878	0.0	4.664828656	2.69788968	2.69788968	1.670107878	1.7932061630000002	1.7932061630000002	0.030402341000000055	4.664828656	0.030402341000000055	0.0	0.5368465490000003	0.5368465490000003	1.7932061630000002	1.670107878	3.277318268	0.030402341000000055	2.69788968	1.7932061630000002	0.030402341000000055	0.036252254999999955	2.69788968	1.670107878	0.5368465490000003	1.7932061630000002	1.7932061630000002	0.0	0.030402341000000055	0.0	2.716704771	0.030402341000000055	0.036252254999999955	0.0	1.7932061630000002	1.670107878	1.7932061630000002	0.0	0.030402341000000055	0.036252254999999955	1.7932061630000002	0.0
MI-FC7	4.947426146	0.1230982850000002	1.1332613289999998	1.1332613289999998	1.706360133	0.1230982850000002	1.706360133	0.0	1.670107878	6.334936534000001	4.367997558	4.367997558	0.0	0.1230982850000002	0.1230982850000002	1.639705537	6.334936534000001	1.639705537	1.670107878	1.1332613289999998	1.1332613289999998	0.1230982850000002	0.0	4.947426146	1.639705537	4.367997558	0.1230982850000002	1.639705537	1.706360133	4.367997558	0.0	1.1332613289999998	0.1230982850000002	0.1230982850000002	1.670107878	1.639705537	1.670107878	4.386812649	1.639705537	1.706360133	1.670107878	0.1230982850000002	0.0	0.1230982850000002	1.670107878	1.639705537	1.706360133	0.1230982850000002	1.670107878
MO-CC6	3.241066013	1.8294584180000002	0.5730988040000002	0.5730988040000002	0.0	1.8294584180000002	0.0	1.706360133	0.036252254999999955	4.628576401	2.661637425	2.661637425	1.706360133	1.8294584180000002	1.8294584180000002	0.06665459600000001	4.628576401	0.06665459600000001	0.036252254999999955	0.5730988040000002	0.5730988040000002	1.8294584180000002	1.706360133	3.241066013	0.06665459600000001	2.661637425	1.8294584180000002	0.06665459600000001	0.0	2.661637425	1.706360133	0.5730988040000002	1.8294584180000002	1.8294584180000002	0.036252254999999955	0.06665459600000001	0.036252254999999955	2.680452516	0.06665459600000001	0.0	0.036252254999999955	1.8294584180000002	1.706360133	1.8294584180000002	0.036252254999999955	0.06665459600000001	0.0	1.8294584180000002	0.036252254999999955
NC-RW10	0.579428588	4.491095843	3.234736229	3.234736229	2.661637425	4.491095843	2.661637425	4.367997558	2.69788968	1.9669389760000002	0.0	0.0	4.367997558	4.491095843	4.491095843	2.728292021	1.9669389760000002	2.728292021	2.69788968	3.234736229	3.234736229	4.491095843	4.367997558	0.579428588	2.728292021	0.0	4.491095843	2.728292021	2.661637425	0.0	4.367997558	3.234736229	4.491095843	4.491095843	2.69788968	2.728292021	2.69788968	0.018815091000000006	2.728292021	2.661637425	2.69788968	4.491095843	4.367997558	4.491095843	2.69788968	2.728292021	2.661637425	4.491095843	2.69788968
MO-LO13	3.814164817	1.256359614	0.0	0.0	0.5730988040000002	1.256359614	0.5730988040000002	1.1332613289999998	0.5368465490000003	5.201675205000001	3.234736229	3.234736229	1.1332613289999998	1.256359614	1.256359614	0.5064442080000002	5.201675205000001	0.5064442080000002	0.5368465490000003	0.0	0.0	1.256359614	1.1332613289999998	3.814164817	0.5064442080000002	3.234736229	1.256359614	0.5064442080000002	0.5730988040000002	3.234736229	1.1332613289999998	0.0	1.256359614	1.256359614	0.5368465490000003	0.5064442080000002	0.5368465490000003	3.25355132	0.5064442080000002	0.5730988040000002	0.5368465490000003	1.256359614	1.1332613289999998	1.256359614	0.5368465490000003	0.5064442080000002	0.5730988040000002	1.256359614	0.5368465490000003
MI-BD12	5.070524431	0.0	1.256359614	1.256359614	1.8294584180000002	0.0	1.8294584180000002	0.1230982850000002	1.7932061630000002	6.458034819	4.491095843	4.491095843	0.1230982850000002	0.0	0.0	1.7628038220000002	6.458034819	1.7628038220000002	1.7932061630000002	1.256359614	1.256359614	0.0	0.1230982850000002	5.070524431	1.7628038220000002	4.491095843	0.0	1.7628038220000002	1.8294584180000002	4.491095843	0.1230982850000002	1.256359614	0.0	0.0	1.7932061630000002	1.7628038220000002	1.7932061630000002	4.5099109340000005	1.7628038220000002	1.8294584180000002	1.7932061630000002	0.0	0.1230982850000002	0.0	1.7932061630000002	1.7628038220000002	1.8294584180000002	0.0	1.7932061630000002
MO-LO5	3.814164817	1.256359614	0.0	0.0	0.5730988040000002	1.256359614	0.5730988040000002	1.1332613289999998	0.5368465490000003	5.201675205000001	3.234736229	3.234736229	1.1332613289999998	1.256359614	1.256359614	0.5064442080000002	5.201675205000001	0.5064442080000002	0.5368465490000003	0.0	0.0	1.256359614	1.1332613289999998	3.814164817	0.5064442080000002	3.234736229	1.256359614	0.5064442080000002	0.5730988040000002	3.234736229	1.1332613289999998	0.0	1.256359614	1.256359614	0.5368465490000003	0.5064442080000002	0.5368465490000003	3.25355132	0.5064442080000002	0.5730988040000002	0.5368465490000003	1.256359614	1.1332613289999998	1.256359614	0.5368465490000003	0.5064442080000002	0.5730988040000002	1.256359614	0.5368465490000003
SC-PE5	0.560613497	4.5099109340000005	3.25355132	3.25355132	2.680452516	4.5099109340000005	2.680452516	4.386812649	2.716704771	1.9481238850000002	0.018815091000000006	0.018815091000000006	4.386812649	4.5099109340000005	4.5099109340000005	2.747107112	1.9481238850000002	2.747107112	2.716704771	3.25355132	3.25355132	4.5099109340000005	4.386812649	0.560613497	2.747107112	0.018815091000000006	4.5099109340000005	2.747107112	2.680452516	0.018815091000000006	4.386812649	3.25355132	4.5099109340000005	4.5099109340000005	2.716704771	2.747107112	2.716704771	0.0	2.747107112	2.680452516	2.716704771	4.5099109340000005	4.386812649	4.5099109340000005	2.716704771	2.747107112	2.680452516	4.5099109340000005	2.716704771
[truncated: 36 more columns]
