# Supplementary material for: Metagenomic study reveals hidden relationships among fungal diversity, variation of plant disease, and genetic distance in Cornus florida (Cornaceae)
Source: Front Plant Sci. 2024 Jan 11;14:1282188. doi: 10.3389/fpls.2023.1282188 (PMC10809005; doi:10.3389/fpls.2023.1282188)
Supplement: Supplementary file 3 [file DataSheet_3.zip › Nov2023_Re-submit_RequestedAnalysis/New_outputs_to_unify/EPULDDESAlignedFeatures-WeightedUnifrac/metadata_Nov2023Reanalysis.tsv]

id	site_id	Disease_site	County_occurrence	Cflorida_Popgen_K5cluster	faith_pd
CF1-2	CF	No visual evidence of disease at collection site	No reports of dogwood anthracnose in county	Southeast Piedmont-Coastal Plains	287.902702615908
CF12-2	CF	No visual evidence of disease at collection site	No reports of dogwood anthracnose in county	Southeast Piedmont-Coastal Plains	311.834580754429
CF14-2	CF	No visual evidence of disease at collection site	No reports of dogwood anthracnose in county	Southeast Piedmont-Coastal Plains	420.241064366387
CF15-2	CF	No visual evidence of disease at collection site	No reports of dogwood anthracnose in county	Southeast Piedmont-Coastal Plains	359.094032306376
CF2-1	CF	No visual evidence of disease at collection site	No reports of dogwood anthracnose in county	Southeast Piedmont-Coastal Plains	456.469599044289
CF2-2	CF	No visual evidence of disease at collection site	No reports of dogwood anthracnose in county	Southeast Piedmont-Coastal Plains	365.806012375622
CF22-1	CF	No visual evidence of disease at collection site	No reports of dogwood anthracnose in county	Southeast Piedmont-Coastal Plains	444.242587767848
CF23-2	CF	No visual evidence of disease at collection site	No reports of dogwood anthracnose in county	Southeast Piedmont-Coastal Plains	420.744906613734
CF24-1	CF	No visual evidence of disease at collection site	No reports of dogwood anthracnose in county	Southeast Piedmont-Coastal Plains	418.672772061612
CF25-1	CF	No visual evidence of disease at collection site	No reports of dogwood anthracnose in county	Southeast Piedmont-Coastal Plains	315.460543953183
CF26-1	CF	No visual evidence of disease at collection site	No reports of dogwood anthracnose in county	Southeast Piedmont-Coastal Plains	441.760073028308
CF29-2	CF	No visual evidence of disease at collection site	No reports of dogwood anthracnose in county	Southeast Piedmont-Coastal Plains	421.811927469919
CF3-2	CF	No visual evidence of disease at collection site	No reports of dogwood anthracnose in county	Southeast Piedmont-Coastal Plains	430.724270242667
CF4-1	CF	No visual evidence of disease at collection site	No reports of dogwood anthracnose in county	Southeast Piedmont-Coastal Plains	489.092079242596
CF5-1	CF	No visual evidence of disease at collection site	No reports of dogwood anthracnose in county	Southeast Piedmont-Coastal Plains	264.273382424062
CF6-1	CF	No visual evidence of disease at collection site	No reports of dogwood anthracnose in county	Southeast Piedmont-Coastal Plains	449.178787657034
CF7-1	CF	No visual evidence of disease at collection site	No reports of dogwood anthracnose in county	Southeast Piedmont-Coastal Plains	462.848326634132
CF8-2	CF	No visual evidence of disease at collection site	No reports of dogwood anthracnose in county	Southeast Piedmont-Coastal Plains	404.390939731344
CF9-2	CF	No visual evidence of disease at collection site	No reports of dogwood anthracnose in county	Southeast Piedmont-Coastal Plains	383.291102797116
DK1-1	DK	No visual evidence of disease at collection site	No reports of dogwood anthracnose in county	Southeast Piedmont-Coastal Plains	247.535948360334
DK12-2	DK	No visual evidence of disease at collection site	No reports of dogwood anthracnose in county	Southeast Piedmont-Coastal Plains	386.559998006341
DK13-1	DK	No visual evidence of disease at collection site	No reports of dogwood anthracnose in county	Southeast Piedmont-Coastal Plains	436.579781978947
DK14-2	DK	No visual evidence of disease at collection site	No reports of dogwood anthracnose in county	Southeast Piedmont-Coastal Plains	329.88197531375
DK15-2	DK	No visual evidence of disease at collection site	No reports of dogwood anthracnose in county	Southeast Piedmont-Coastal Plains	322.968152975067
DK16-2	DK	No visual evidence of disease at collection site	No reports of dogwood anthracnose in county	Southeast Piedmont-Coastal Plains	139.025220187113
DK17-2	DK	No visual evidence of disease at collection site	No reports of dogwood anthracnose in county	Southeast Piedmont-Coastal Plains	337.34454717319
DK18-1	DK	No visual evidence of disease at collection site	No reports of dogwood anthracnose in county	Southeast Piedmont-Coastal Plains	466.213357450472
DK19-2	DK	No visual evidence of disease at collection site	No reports of dogwood anthracnose in county	Southeast Piedmont-Coastal Plains	226.283110664185
DK2-1	DK	No visual evidence of disease at collection site	No reports of dogwood anthracnose in county	Southeast Piedmont-Coastal Plains	448.852838263969
DK21-2	DK	No visual evidence of disease at collection site	No reports of dogwood anthracnose in county	Southeast Piedmont-Coastal Plains	229.950834082478
DK22-1	DK	No visual evidence of disease at collection site	No reports of dogwood anthracnose in county	Southeast Piedmont-Coastal Plains	454.613536415852
DK25-1	DK	No visual evidence of disease at collection site	No reports of dogwood anthracnose in county	Southeast Piedmont-Coastal Plains	424.614436483459
DK26-1	DK	No visual evidence of disease at collection site	No reports of dogwood anthracnose in county	Southeast Piedmont-Coastal Plains	295.630002511695
DK27-1	DK	No visual evidence of disease at collection site	No reports of dogwood anthracnose in county	Southeast Piedmont-Coastal Plains	194.498504607202
DK28-1	DK	No visual evidence of disease at collection site	No reports of dogwood anthracnose in county	Southeast Piedmont-Coastal Plains	317.491691277286
DK3-1	DK	No visual evidence of disease at collection site	No reports of dogwood anthracnose in county	Southeast Piedmont-Coastal Plains	405.647202590564
DK5-1	DK	No visual evidence of disease at collection site	No reports of dogwood anthracnose in county	Southeast Piedmont-Coastal Plains	290.610743739615
DK6-1	DK	No visual evidence of disease at collection site	No reports of dogwood anthracnose in county	Southeast Piedmont-Coastal Plains	389.452936852457
DK7-1	DK	No visual evidence of disease at collection site	No reports of dogwood anthracnose in county	Southeast Piedmont-Coastal Plains	385.145366340093
DK8-1	DK	No visual evidence of disease at collection site	No reports of dogwood anthracnose in county	Southeast Piedmont-Coastal Plains	421.790267120182
DK9-1	DK	No visual evidence of disease at collection site	No reports of dogwood anthracnose in county	Southeast Piedmont-Coastal Plains	392.077178318715
KS-GAL1	KS-GAL	No visual evidence of disease at collection site	No reports of dogwood anthracnose in county	Ozarks and Ouachita gallery forests	214.982373357865
KS-GAL11	KS-GAL	No visual evidence of disease at collection site	No reports of dogwood anthracnose in county	Ozarks and Ouachita gallery forests	372.491059184084
KS-GAL13	KS-GAL	No visual evidence of disease at collection site	No reports of dogwood anthracnose in county	Ozarks and Ouachita gallery forests	275.383864641324
KS-GAL14	KS-GAL	No visual evidence of disease at collection site	No reports of dogwood anthracnose in county	Ozarks and Ouachita gallery forests	374.715823627067
KS-GAL15	KS-GAL	No visual evidence of disease at collection site	No reports of dogwood anthracnose in county	Ozarks and Ouachita gallery forests	329.737255129936
KS-GAL2	KS-GAL	No visual evidence of disease at collection site	No reports of dogwood anthracnose in county	Ozarks and Ouachita gallery forests	296.58729611163
KS-GAL3	KS-GAL	No visual evidence of disease at collection site	No reports of dogwood anthracnose in county	Ozarks and Ouachita gallery forests	383.625635791105
KS-GAL4	KS-GAL	No visual evidence of disease at collection site	No reports of dogwood anthracnose in county	Ozarks and Ouachita gallery forests	366.691682042785
KS-GAL6	KS-GAL	No visual evidence of disease at collection site	No reports of dogwood anthracnose in county	Ozarks and Ouachita gallery forests	268.286301386591
KS-GAL9	KS-GAL	No visual evidence of disease at collection site	No reports of dogwood anthracnose in county	Ozarks and Ouachita gallery forests	371.631573501021
MI-BD1	MI-BD	Visual evidence of disease at collection site	Reports of dogwood anthracnose in county	Mixed Wood Plains	372.484562554682
MI-BD10	MI-BD	Visual evidence of disease at collection site	Reports of dogwood anthracnose in county	Mixed Wood Plains	194.949900298349
MI-BD12	MI-BD	Visual evidence of disease at collection site	Reports of dogwood anthracnose in county	Mixed Wood Plains	366.660029171715
MI-BD13	MI-BD	Visual evidence of disease at collection site	Reports of dogwood anthracnose in county	Mixed Wood Plains	435.532745896811
MI-BD14	MI-BD	Visual evidence of disease at collection site	Reports of dogwood anthracnose in county	Mixed Wood Plains	181.150079543038
MI-BD15	MI-BD	Visual evidence of disease at collection site	Reports of dogwood anthracnose in county	Mixed Wood Plains	388.995920933733
MI-BD2	MI-BD	Visual evidence of disease at collection site	Reports of dogwood anthracnose in county	Mixed Wood Plains	376.080612533583
MI-BD3	MI-BD	Visual evidence of disease at collection site	Reports of dogwood anthracnose in county	Mixed Wood Plains	393.181724974242
MI-BD4	MI-BD	Visual evidence of disease at collection site	Reports of dogwood anthracnose in county	Mixed Wood Plains	453.949051716307
MI-BD5	MI-BD	Visual evidence of disease at collection site	Reports of dogwood anthracnose in county	Mixed Wood Plains	432.199388379091
MI-BD6	MI-BD	Visual evidence of disease at collection site	Reports of dogwood anthracnose in county	Mixed Wood Plains	530.025911115625
MI-BD8	MI-BD	Visual evidence of disease at collection site	Reports of dogwood anthracnose in county	Mixed Wood Plains	390.808900051734
MI-BD9	MI-BD	Visual evidence of disease at collection site	Reports of dogwood anthracnose in county	Mixed Wood Plains	412.132488326301
MI-FC10	MI-FC	Visual evidence of disease at collection site	Reports of dogwood anthracnose in county	Mixed Wood Plains	240.021559446241
MI-FC11	MI-FC	Visual evidence of disease at collection site	Reports of dogwood anthracnose in county	Mixed Wood Plains	225.18569148704
MI-FC12	MI-FC	Visual evidence of disease at collection site	Reports of dogwood anthracnose in county	Mixed Wood Plains	286.409702936878
MI-FC13	MI-FC	Visual evidence of disease at collection site	Reports of dogwood anthracnose in county	Mixed Wood Plains	322.88227784049
MI-FC14	MI-FC	Visual evidence of disease at collection site	Reports of dogwood anthracnose in county	Mixed Wood Plains	386.047578927706
MI-FC2	MI-FC	Visual evidence of disease at collection site	Reports of dogwood anthracnose in county	Mixed Wood Plains	394.90295932484
MI-FC3	MI-FC	Visual evidence of disease at collection site	Reports of dogwood anthracnose in county	Mixed Wood Plains	353.413272482802
MI-FC7	MI-FC	Visual evidence of disease at collection site	Reports of dogwood anthracnose in county	Mixed Wood Plains	315.976305520162
MI-FC8	MI-FC	Visual evidence of disease at collection site	Reports of dogwood anthracnose in county	Mixed Wood Plains	260.65145612443
MI-FC9	MI-FC	Visual evidence of disease at collection site	Reports of dogwood anthracnose in county	Mixed Wood Plains	302.758739837972
MO-CC1	MO-CC	No visual evidence of disease at collection site	No reports of dogwood anthracnose in county	Ozarks and Ouachita gallery forests	374.793035706059
MO-CC10	MO-CC	No visual evidence of disease at collection site	No reports of dogwood anthracnose in county	Ozarks and Ouachita gallery forests	229.10921412958
MO-CC2	MO-CC	No visual evidence of disease at collection site	No reports of dogwood anthracnose in county	Ozarks and Ouachita gallery forests	355.663053141259
MO-CC4	MO-CC	No visual evidence of disease at collection site	No reports of dogwood anthracnose in county	Ozarks and Ouachita gallery forests	300.82768450125
MO-CC5	MO-CC	No visual evidence of disease at collection site	No reports of dogwood anthracnose in county	Ozarks and Ouachita gallery forests	231.157446022403
MO-CC6	MO-CC	No visual evidence of disease at collection site	No reports of dogwood anthracnose in county	Ozarks and Ouachita gallery forests	294.121516605717
MO-CC7	MO-CC	No visual evidence of disease at collection site	No reports of dogwood anthracnose in county	Ozarks and Ouachita gallery forests	349.113211411429
MO-CC8	MO-CC	No visual evidence of disease at collection site	No reports of dogwood anthracnose in county	Ozarks and Ouachita gallery forests	384.753316316153
MO-CC9	MO-CC	No visual evidence of disease at collection site	No reports of dogwood anthracnose in county	Ozarks and Ouachita gallery forests	240.96410380912
MO-LO10	MO-LO	No visual evidence of disease at collection site	No reports of dogwood anthracnose in county	Ozarks and Ouachita gallery forests	317.439327390329
MO-LO11	MO-LO	No visual evidence of disease at collection site	No reports of dogwood anthracnose in county	Ozarks and Ouachita gallery forests	372.230112740165
MO-LO13	MO-LO	No visual evidence of disease at collection site	No reports of dogwood anthracnose in county	Ozarks and Ouachita gallery forests	371.774480192294
MO-LO3	MO-LO	No visual evidence of disease at collection site	No reports of dogwood anthracnose in county	Ozarks and Ouachita gallery forests	318.620611527733
MO-LO4	MO-LO	No visual evidence of disease at collection site	No reports of dogwood anthracnose in county	Ozarks and Ouachita gallery forests	376.689786106767
MO-LO5	MO-LO	No visual evidence of disease at collection site	No reports of dogwood anthracnose in county	Ozarks and Ouachita gallery forests	164.448019882712
MO-LO6	MO-LO	No visual evidence of disease at collection site	No reports of dogwood anthracnose in county	Ozarks and Ouachita gallery forests	318.383197101579
MO-LO9	MO-LO	No visual evidence of disease at collection site	No reports of dogwood anthracnose in county	Ozarks and Ouachita gallery forests	361.718959138211
MO-PC1	MO-PC	No visual evidence of disease at collection site	No reports of dogwood anthracnose in county	Ozarks and Ouachita gallery forests	393.929436567735
MO-PC10	MO-PC	No visual evidence of disease at collection site	No reports of dogwood anthracnose in county	Ozarks and Ouachita gallery forests	372.273326287668
MO-PC11	MO-PC	No visual evidence of disease at collection site	No reports of dogwood anthracnose in county	Ozarks and Ouachita gallery forests	372.041277343173
MO-PC12	MO-PC	No visual evidence of disease at collection site	No reports of dogwood anthracnose in county	Ozarks and Ouachita gallery forests	369.232865282455
MO-PC14	MO-PC	No visual evidence of disease at collection site	No reports of dogwood anthracnose in county	Ozarks and Ouachita gallery forests	342.119444934115
MO-PC15	MO-PC	No visual evidence of disease at collection site	No reports of dogwood anthracnose in county	Ozarks and Ouachita gallery forests	361.569608683425
MO-PC2	MO-PC	No visual evidence of disease at collection site	No reports of dogwood anthracnose in county	Ozarks and Ouachita gallery forests	299.841974883935
MO-PC3	MO-PC	No visual evidence of disease at collection site	No reports of dogwood anthracnose in county	Ozarks and Ouachita gallery forests	363.381773072534
MO-PC4	MO-PC	No visual evidence of disease at collection site	No reports of dogwood anthracnose in county	Ozarks and Ouachita gallery forests	312.369911063944
MO-PC5	MO-PC	No visual evidence of disease at collection site	No reports of dogwood anthracnose in county	Ozarks and Ouachita gallery forests	224.839455478256
MO-PC6	MO-PC	No visual evidence of disease at collection site	No reports of dogwood anthracnose in county	Ozarks and Ouachita gallery forests	366.53690659914
MO-PC7	MO-PC	No visual evidence of disease at collection site	No reports of dogwood anthracnose in county	Ozarks and Ouachita gallery forests	302.881355674379
MO-PC8	MO-PC	No visual evidence of disease at collection site	No reports of dogwood anthracnose in county	Ozarks and Ouachita gallery forests	207.693908650018
MO-PC9	MO-PC	No visual evidence of disease at collection site	No reports of dogwood anthracnose in county	Ozarks and Ouachita gallery forests	222.701542144614
NC-RW10	NC-RW	Visual evidence of disease at collection site	No reports of dogwood anthracnose in county	Southeast Piedmont-Coastal Plains	320.55200284321
NC-RW13	NC-RW	Visual evidence of disease at collection site	No reports of dogwood anthracnose in county	Southeast Piedmont-Coastal Plains	417.22742358405
NC-RW14	NC-RW	Visual evidence of disease at collection site	No reports of dogwood anthracnose in county	Southeast Piedmont-Coastal Plains	213.284857272894
NC-RW4	NC-RW	Visual evidence of disease at collection site	No reports of dogwood anthracnose in county	Southeast Piedmont-Coastal Plains	357.947540832226
NC-RW6	NC-RW	Visual evidence of disease at collection site	No reports of dogwood anthracnose in county	Southeast Piedmont-Coastal Plains	241.647949236728
NC-RW8	NC-RW	Visual evidence of disease at collection site	No reports of dogwood anthracnose in county	Southeast Piedmont-Coastal Plains	363.908237406476
OH-AK1	OH-AK	Visual evidence of disease at collection site	Reports of dogwood anthracnose in county	Mixed Wood Plains	206.416690376222
OH-AK4	OH-AK	Visual evidence of disease at collection site	Reports of dogwood anthracnose in county	Mixed Wood Plains	288.036670019277
OH-AK5	OH-AK	Visual evidence of disease at collection site	Reports of dogwood anthracnose in county	Mixed Wood Plains	251.881534129938
OH-AK6	OH-AK	Visual evidence of disease at collection site	Reports of dogwood anthracnose in county	Mixed Wood Plains	139.426607100033
PI10-2	PI1	Visual evidence of disease at collection site	Reports of dogwood anthracnose in county	Southern Appalachian mountains	161.81337634497
PI16-1	PI2	Visual evidence of disease at collection site	Reports of dogwood anthracnose in county	Southern Appalachian mountains	402.729828867423
PI17-1	PI2	Visual evidence of disease at collection site	Reports of dogwood anthracnose in county	Southern Appalachian mountains	302.69502463913
PI19-1	PI2	Visual evidence of disease at collection site	Reports of dogwood anthracnose in county	Southern Appalachian mountains	277.345831261855
PI20-1	PI2	Visual evidence of disease at collection site	Reports of dogwood anthracnose in county	Southern Appalachian mountains	331.771528831869
PI21-1	PI2	Visual evidence of disease at collection site	Reports of dogwood anthracnose in county	Southern Appalachian mountains	420.023379333735
PI2-2	PI1	Visual evidence of disease at collection site	Reports of dogwood anthracnose in county	Southern Appalachian mountains	366.131161881229
PI25-1	PI2	Visual evidence of disease at collection site	Reports of dogwood anthracnose in county	Southern Appalachian mountains	343.845211173967
PI26-1	PI2	Visual evidence of disease at collection site	Reports of dogwood anthracnose in county	Southern Appalachian mountains	450.376634044035
PI27-1	PI2	Visual evidence of disease at collection site	Reports of dogwood anthracnose in county	Southern Appalachian mountains	442.454383819607
PI28-1	PI2	Visual evidence of disease at collection site	Reports of dogwood anthracnose in county	Southern Appalachian mountains	396.642575832864
PI29-1	PI2	Visual evidence of disease at collection site	Reports of dogwood anthracnose in county	Southern Appalachian mountains	536.350261405105
PI30-1	PI2	Visual evidence of disease at collection site	Reports of dogwood anthracnose in county	Southern Appalachian mountains	457.618494565512
PI3-2	PI1	Visual evidence of disease at collection site	Reports of dogwood anthracnose in county	Southern Appalachian mountains	272.173634080274
PI4-2	PI1	Visual evidence of disease at collection site	Reports of dogwood anthracnose in county	Southern Appalachian mountains	145.938360928136
SC-BR1	SC-BR	No visual evidence of disease at collection site	No reports of dogwood anthracnose in county	Southeast Piedmont-Coastal Plains	206.040607100259
SC-BR10	SC-BR	No visual evidence of disease at collection site	No reports of dogwood anthracnose in county	Southeast Piedmont-Coastal Plains	182.50401881988
SC-BR4	SC-BR	No visual evidence of disease at collection site	No reports of dogwood anthracnose in county	Southeast Piedmont-Coastal Plains	208.115372570982
SC-BR8	SC-BR	No visual evidence of disease at collection site	No reports of dogwood anthracnose in county	Southeast Piedmont-Coastal Plains	172.55417647186
SC-BR9	SC-BR	No visual evidence of disease at collection site	No reports of dogwood anthracnose in county	Southeast Piedmont-Coastal Plains	267.369485619298
SC-PE2	SC-PE	No visual evidence of disease at collection site	No reports of dogwood anthracnose in county	Southeast Piedmont-Coastal Plains	350.274177383006
SC-PE3	SC-PE	No visual evidence of disease at collection site	No reports of dogwood anthracnose in county	Southeast Piedmont-Coastal Plains	205.958876807679
SC-PE5	SC-PE	No visual evidence of disease at collection site	No reports of dogwood anthracnose in county	Southeast Piedmont-Coastal Plains	300.208796933984
SC-PE9	SC-PE	No visual evidence of disease at collection site	No reports of dogwood anthracnose in county	Southeast Piedmont-Coastal Plains	336.168921182307
SM12-1	SM1	Visual evidence of disease at collection site	Reports of dogwood anthracnose in county	Southern Appalachian mountains	378.33923760654
SM13-1	SM1	Visual evidence of disease at collection site	Reports of dogwood anthracnose in county	Southern Appalachian mountains	352.30832618155
SM14-1	SM1	Visual evidence of disease at collection site	Reports of dogwood anthracnose in county	Southern Appalachian mountains	423.540134016207
SM15-1	SM1	Visual evidence of disease at collection site	Reports of dogwood anthracnose in county	Southern Appalachian mountains	351.452977491414
SM18-2	SM2	Visual evidence of disease at collection site	Reports of dogwood anthracnose in county	Southern Appalachian mountains	202.734786690934
SM20-2	SM2	Visual evidence of disease at collection site	Reports of dogwood anthracnose in county	Southern Appalachian mountains	626.221198117552
SM21-2	SM2	Visual evidence of disease at collection site	Reports of dogwood anthracnose in county	Southern Appalachian mountains	195.407780627411
SM22-2	SM2	Visual evidence of disease at collection site	Reports of dogwood anthracnose in county	Southern Appalachian mountains	409.145451451672
SM26-2	SM2	Visual evidence of disease at collection site	Reports of dogwood anthracnose in county	Southern Appalachian mountains	257.105643767405
SM28-2	SM2	Visual evidence of disease at collection site	Reports of dogwood anthracnose in county	Southern Appalachian mountains	315.508678375321
SM9-1	SM1	Visual evidence of disease at collection site	Reports of dogwood anthracnose in county	Southern Appalachian mountains	251.696072514231
SO-COFL12	S0-COFL	No visual evidence of disease at collection site	No reports of dogwood anthracnose in county	Southeast Piedmont-Coastal Plains	167.2097729043
SO-COFL17	S0-COFL	No visual evidence of disease at collection site	No reports of dogwood anthracnose in county	Southeast Piedmont-Coastal Plains	163.537225943076
SO-COFL6	S0-COFL	No visual evidence of disease at collection site	No reports of dogwood anthracnose in county	Southeast Piedmont-Coastal Plains	159.9600886886
SO-COFL9	S0-COFL	No visual evidence of disease at collection site	No reports of dogwood anthracnose in county	Southeast Piedmont-Coastal Plains	190.104420778795
TNC11-2	TNC	No visual evidence of disease at collection site	Reports of dogwood anthracnose in county	Southeast Piedmont-Coastal Plains	355.033044250929
TNC12-2	TNC	No visual evidence of disease at collection site	Reports of dogwood anthracnose in county	Southeast Piedmont-Coastal Plains	365.646286116854
TNC13-1	TNC	No visual evidence of disease at collection site	Reports of dogwood anthracnose in county	Southeast Piedmont-Coastal Plains	408.46752108226
TNC15-1	TNC	No visual evidence of disease at collection site	Reports of dogwood anthracnose in county	Southeast Piedmont-Coastal Plains	482.245888756589
TNC16-2	TNC	No visual evidence of disease at collection site	Reports of dogwood anthracnose in county	Southeast Piedmont-Coastal Plains	426.268112447214
TNC17-2	TNC	No visual evidence of disease at collection site	Reports of dogwood anthracnose in county	Southeast Piedmont-Coastal Plains	259.111221084417
TNC18-2	TNC	No visual evidence of disease at collection site	Reports of dogwood anthracnose in county	Southeast Piedmont-Coastal Plains	433.584422052895
TNC19-1	TNC	No visual evidence of disease at collection site	Reports of dogwood anthracnose in county	Southeast Piedmont-Coastal Plains	454.611031325311
TNC20-2	TNC	No visual evidence of disease at collection site	Reports of dogwood anthracnose in county	Southeast Piedmont-Coastal Plains	334.375963107107
TNC21-2	TNC	No visual evidence of disease at collection site	Reports of dogwood anthracnose in county	Southeast Piedmont-Coastal Plains	236.176840790544
TNC22-1	TNC	No visual evidence of disease at collection site	Reports of dogwood anthracnose in county	Southeast Piedmont-Coastal Plains	350.131756005851
TNC24-1	TNC	No visual evidence of disease at collection site	Reports of dogwood anthracnose in county	Southeast Piedmont-Coastal Plains	453.29582759267
TNC26-1	TNC	No visual evidence of disease at collection site	Reports of dogwood anthracnose in county	Southeast Piedmont-Coastal Plains	242.849904410379
TNC27-1	TNC	No visual evidence of disease at collection site	Reports of dogwood anthracnose in county	Southeast Piedmont-Coastal Plains	214.612164434083
TNC28-2	TNC	No visual evidence of disease at collection site	Reports of dogwood anthracnose in county	Southeast Piedmont-Coastal Plains	211.761222550007
TNC30-1	TNC	No visual evidence of disease at collection site	Reports of dogwood anthracnose in county	Southeast Piedmont-Coastal Plains	478.035198021551
TNC4-2	TNC	No visual evidence of disease at collection site	Reports of dogwood anthracnose in county	Southeast Piedmont-Coastal Plains	345.048664720447
TNC6-2	TNC	No visual evidence of disease at collection site	Reports of dogwood anthracnose in county	Southeast Piedmont-Coastal Plains	437.1964406009
TNC7-2	TNC	No visual evidence of disease at collection site	Reports of dogwood anthracnose in county	Southeast Piedmont-Coastal Plains	375.977909712176
TNC8-2	TNC	No visual evidence of disease at collection site	Reports of dogwood anthracnose in county	Southeast Piedmont-Coastal Plains	461.220935103053
UM1-1	UM	No visual evidence of disease at collection site	No reports of dogwood anthracnose in county	Southeast Piedmont-Coastal Plains	345.558262458629
UM11-1	UM	No visual evidence of disease at collection site	No reports of dogwood anthracnose in county	Southeast Piedmont-Coastal Plains	465.353889369146
UM12-2	UM	No visual evidence of disease at collection site	No reports of dogwood anthracnose in county	Southeast Piedmont-Coastal Plains	464.502210304577
UM13-1	UM	No visual evidence of disease at collection site	No reports of dogwood anthracnose in county	Southeast Piedmont-Coastal Plains	440.379853440166
UM14-2	UM	No visual evidence of disease at collection site	No reports of dogwood anthracnose in county	Southeast Piedmont-Coastal Plains	287.984203994284
UM15-1	UM	No visual evidence of disease at collection site	No reports of dogwood anthracnose in county	Southeast Piedmont-Coastal Plains	470.474427162177
UM16-1	UM	No visual evidence of disease at collection site	No reports of dogwood anthracnose in county	Southeast Piedmont-Coastal Plains	317.30412231018
UM17-1	UM	No visual evidence of disease at collection site	No reports of dogwood anthracnose in county	Southeast Piedmont-Coastal Plains	448.040849930827
UM18-1	UM	No visual evidence of disease at collection site	No reports of dogwood anthracnose in county	Southeast Piedmont-Coastal Plains	340.642374286891
UM19-2	UM	No visual evidence of disease at collection site	No reports of dogwood anthracnose in county	Southeast Piedmont-Coastal Plains	449.308329958208
UM20-1	UM	No visual evidence of disease at collection site	No reports of dogwood anthracnose in county	Southeast Piedmont-Coastal Plains	464.303064715734
UM2-1	UM	No visual evidence of disease at collection site	No reports of dogwood anthracnose in county	Southeast Piedmont-Coastal Plains	408.929941292092
UM21-2	UM	No visual evidence of disease at collection site	No reports of dogwood anthracnose in county	Southeast Piedmont-Coastal Plains	423.149642618431
UM22-2	UM	No visual evidence of disease at collection site	No reports of dogwood anthracnose in county	Southeast Piedmont-Coastal Plains	354.122599057554
UM23-2	UM	No visual evidence of disease at collection site	No reports of dogwood anthracnose in county	Southeast Piedmont-Coastal Plains	454.685476114935
UM24-2	UM	No visual evidence of disease at collection site	No reports of dogwood anthracnose in county	Southeast Piedmont-Coastal Plains	334.176675098496
UM25-1	UM	No visual evidence of disease at collection site	No reports of dogwood anthracnose in county	Southeast Piedmont-Coastal Plains	438.217870161298
UM26-2	UM	No visual evidence of disease at collection site	No reports of dogwood anthracnose in county	Southeast Piedmont-Coastal Plains	396.107110068417
UM27-2	UM	No visual evidence of disease at collection site	No reports of dogwood anthracnose in county	Southeast Piedmont-Coastal Plains	284.086036523149
UM28-2	UM	No visual evidence of disease at collection site	No reports of dogwood anthracnose in county	Southeast Piedmont-Coastal Plains	479.592122845397
UM29-2	UM	No visual evidence of disease at collection site	No reports of dogwood anthracnose in county	Southeast Piedmont-Coastal Plains	470.206750160539
UM30-2	UM	No visual evidence of disease at collection site	No reports of dogwood anthracnose in county	Southeast Piedmont-Coastal Plains	358.37278793145
UM5-1	UM	No visual evidence of disease at collection site	No reports of dogwood anthracnose in county	Southeast Piedmont-Coastal Plains	342.208500597296
UM7-1	UM	No visual evidence of disease at collection site	No reports of dogwood anthracnose in county	Southeast Piedmont-Coastal Plains	181.562028196723
