# Supplementary material for: Metagenomic study reveals hidden relationships among fungal diversity, variation of plant disease, and genetic distance in Cornus florida (Cornaceae)
Source: Front Plant Sci. 2024 Jan 11;14:1282188. doi: 10.3389/fpls.2023.1282188 (PMC10809005; doi:10.3389/fpls.2023.1282188)
Supplement: Supplementary file 3 [file DataSheet_3.zip › Nov2023_Re-submit_RequestedAnalysis/Starting_files/NotSharedAcrossMatricesBlackList.tsv]

sample_name
#q2:types
CF1-2
CF12-2
CF14-2
CF15-2
CF2-1
CF2-2
CF22-1
CF23-2
CF24-1
CF25-1
CF26-1
CF29-2
CF3-2
CF4-1
CF5-1
CF6-1
CF7-1
CF8-2
CF9-2
DK1-1
DK12-2
DK13-1
DK14-2
DK15-2
DK16-2
DK17-2
DK18-1
DK19-2
DK2-1
DK21-2
DK22-1
DK25-1
DK26-1
DK27-1
DK28-1
DK3-1
DK5-1
DK6-1
DK7-1
DK8-1
DK9-1
KS-GAL12
KS-GAL7
KS-GAL8
MI-FC1
MI-FC4
MO-CC3
MO-LO12
MO-LO14
MO-LO2
NC-RW1
NC-RW11
NC-RW12
NC-RW15
NC-RW2
NC-RW3
NC-RW5
NC-RW7
OH-AK2
OH-AK7
OH-AK8
OH-AK9
PI10-2
PI16-1
PI17-1
PI19-1
PI2-2
PI20-1
PI21-1
PI25-1
PI26-1
PI27-1
PI28-1
PI29-1
PI3-2
PI30-1
PI4-2
SC-BR2
SC-BR3
SC-BR6
SC-BR7
SC-PE1
SC-PE10
SC-PE4
SC-PE6
SC-PE7
SC-PE8
SM12-1
SM13-1
SM14-1
SM15-1
SM18-2
SM20-2
SM21-2
SM22-2
SM26-2
SM28-2
SM9-1
SO-COFL11
SO-COFL12
SO-COFL16
SO-COFL17
SO-COFL5
SO-COFL8
TNC11-2
TNC12-2
TNC13-1
TNC15-1
TNC16-2
TNC17-2
TNC18-2
TNC19-1
TNC20-2
TNC21-2
TNC22-1
TNC24-1
TNC26-1
TNC27-1
TNC28-2
TNC30-1
TNC4-2
TNC6-2
TNC7-2
TNC8-2
UM1-1
UM11-1
UM12-2
UM13-1
UM14-2
UM15-1
UM16-1
UM17-1
UM18-1
UM19-2
UM2-1
UM20-1
UM21-2
UM22-2
UM23-2
UM24-2
UM25-1
UM26-2
UM27-2
UM28-2
UM29-2
UM30-2
UM5-1
UM7-1
CF10-2
CF11-1
CF13-1
CF16-1
CF17-2
CF18-2
CF19-2
CF20-2
CF21-1
CF27-1
CF28-1
CF30-2
DK10-1
DK11-1
DK20-2
DK22-2
DK23-2
DK29-2
DK30-1
DK4-1
MO-LO1
NC-RW9
PI11-2
PI1-2
PI12-2
PI13-2
PI14-2
PI15-2
PI18-1
PI22-1
PI23-1
PI24-1
PI5-2
PI6-2
PI7-2
PI8-2
PI9-2
SC-BR5
SM10-1
SM1-1
SM11-1
SM16-2
SM17-2
SM19-2
SM2-1
SM23-2
SM24-2
SM25-2
SM27-2
SM29-2
SM30-2
SM3-1
SM4-1
SM5-1
SM6-1
SM7-1
SM8-1
SO-COFL10
SO-COFL13
SO-COFL14
SO-COFL15
SO-COFL3
SO-COFL4
SO-COFL7
TNC10-2
TNC1-1
TNC14-1
TNC2-1
TNC23-1
TNC25-1
TNC29-2
TNC3-1
TNC5-2
TNC9-1
UM10-1
UM3-1
UM4-2
UM8-1
UM9-1
