# Supplementary material for: Metagenomic study reveals hidden relationships among fungal diversity, variation of plant disease, and genetic distance in Cornus florida (Cornaceae)
Source: Front Plant Sci. 2024 Jan 11;14:1282188. doi: 10.3389/fpls.2023.1282188 (PMC10809005; doi:10.3389/fpls.2023.1282188)
Supplement: Supplementary file 3 [file DataSheet_3.zip › Nov2023_Re-submit_RequestedAnalysis/New_outputs_to_unify/EPULDDESAlignedFeatures-BrayCurtis/Ordination-Permenova_Results/ToBeNewFig7C/emperor-settings (2) (2).json]

{"cameraPosition":{"x":-0.10653054222134717,"y":0.3033047169254901,"z":5},"cameraQuaternion":{"_x":-3.33066907387547e-17,"_y":0,"_z":0,"_w":1},"hideBiplotLabels":false,"color":{"category":"Disease_site","data":{"No visual evidence of disease at collection site":"#c0c0c0","Visual evidence of disease at collection site":"#000000"},"colormap":"discrete-coloring-qiime","continuous":false},"visibility":{"category":null,"data":{}},"opacity":{"category":null,"data":{},"globalScale":"1.0","scaleVal":false},"scale":{"category":null,"data":{},"globalScale":"1.0","scaleVal":false},"shape":{"category":"Disease_site","data":{"No visual evidence of disease at collection site":"Sphere","Visual evidence of disease at collection site":"Sphere"}},"axes":{"visibleDimensions":[0,1,2],"flippedAxes":[false,false,false],"backgroundColor":"#ffffff","axesColor":"#000000","referenceEdgeColor":null,"otherEdgeColor":null,"viewType":"scatter"},"animations":{"gradientCategory":"","trajectoryCategory":"","speed":1,"radius":1,"colors":{}}}
