# Supplementary material for: Metagenomic study reveals hidden relationships among fungal diversity, variation of plant disease, and genetic distance in Cornus florida (Cornaceae)
Source: Front Plant Sci. 2024 Jan 11;14:1282188. doi: 10.3389/fpls.2023.1282188 (PMC10809005; doi:10.3389/fpls.2023.1282188)
Supplement: Supplementary file 3 [file DataSheet_3.zip › Nov2023_Re-submit_RequestedAnalysis/Starting_files/geographic_distance_matrix_parsed.tsv]

	KS-GAL1	KS-GAL11	KS-GAL13	KS-GAL14	KS-GAL15	KS-GAL2	KS-GAL3	KS-GAL4	KS-GAL6	KS-GAL9	MI-BD1	MI-BD10	MI-BD12	MI-BD13	MI-BD14	MI-BD15	MI-BD2	MI-BD3	MI-BD4	MI-BD5	MI-BD6	MI-BD8	MI-BD9	MI-FC10	MI-FC11	MI-FC12	MI-FC13	MI-FC14	MI-FC2	MI-FC3	MI-FC7	MI-FC8	MI-FC9	MO-CC1	MO-CC10	MO-CC2	MO-CC4	MO-CC5	MO-CC6	MO-CC7	MO-CC8	MO-CC9	MO-LO10	MO-LO11	MO-LO13	MO-LO3	MO-LO4	MO-LO5	MO-LO6
KS-GAL1	0	0	0	0	0	0	0	0	0	0	1024.77	1024.77	1024.77	1024.77	1024.77	1024.77	1024.77	1024.77	1024.77	1024.77	1024.77	1024.77	1024.77	990.23	990.23	990.23	990.23	990.23	990.23	990.23	990.23	990.23	990.23	39.04	39.04	39.04	39.04	39.04	39.04	39.04	39.04	39.04	220.28	220.28	220.28	220.28	220.28	220.28	220.28
KS-GAL11	0	0	0	0	0	0	0	0	0	0	1024.77	1024.77	1024.77	1024.77	1024.77	1024.77	1024.77	1024.77	1024.77	1024.77	1024.77	1024.77	1024.77	990.23	990.23	990.23	990.23	990.23	990.23	990.23	990.23	990.23	990.23	39.04	39.04	39.04	39.04	39.04	39.04	39.04	39.04	39.04	220.28	220.28	220.28	220.28	220.28	220.28	220.28
KS-GAL13	0	0	0	0	0	0	0	0	0	0	1024.77	1024.77	1024.77	1024.77	1024.77	1024.77	1024.77	1024.77	1024.77	1024.77	1024.77	1024.77	1024.77	990.23	990.23	990.23	990.23	990.23	990.23	990.23	990.23	990.23	990.23	39.04	39.04	39.04	39.04	39.04	39.04	39.04	39.04	39.04	220.28	220.28	220.28	220.28	220.28	220.28	220.28
KS-GAL14	0	0	0	0	0	0	0	0	0	0	1024.77	1024.77	1024.77	1024.77	1024.77	1024.77	1024.77	1024.77	1024.77	1024.77	1024.77	1024.77	1024.77	990.23	990.23	990.23	990.23	990.23	990.23	990.23	990.23	990.23	990.23	39.04	39.04	39.04	39.04	39.04	39.04	39.04	39.04	39.04	220.28	220.28	220.28	220.28	220.28	220.28	220.28
KS-GAL15	0	0	0	0	0	0	0	0	0	0	1024.77	1024.77	1024.77	1024.77	1024.77	1024.77	1024.77	1024.77	1024.77	1024.77	1024.77	1024.77	1024.77	990.23	990.23	990.23	990.23	990.23	990.23	990.23	990.23	990.23	990.23	39.04	39.04	39.04	39.04	39.04	39.04	39.04	39.04	39.04	220.28	220.28	220.28	220.28	220.28	220.28	220.28
KS-GAL2	0	0	0	0	0	0	0	0	0	0	1024.77	1024.77	1024.77	1024.77	1024.77	1024.77	1024.77	1024.77	1024.77	1024.77	1024.77	1024.77	1024.77	990.23	990.23	990.23	990.23	990.23	990.23	990.23	990.23	990.23	990.23	39.04	39.04	39.04	39.04	39.04	39.04	39.04	39.04	39.04	220.28	220.28	220.28	220.28	220.28	220.28	220.28
KS-GAL3	0	0	0	0	0	0	0	0	0	0	1024.77	1024.77	1024.77	1024.77	1024.77	1024.77	1024.77	1024.77	1024.77	1024.77	1024.77	1024.77	1024.77	990.23	990.23	990.23	990.23	990.23	990.23	990.23	990.23	990.23	990.23	39.04	39.04	39.04	39.04	39.04	39.04	39.04	39.04	39.04	220.28	220.28	220.28	220.28	220.28	220.28	220.28
KS-GAL4	0	0	0	0	0	0	0	0	0	0	1024.77	1024.77	1024.77	1024.77	1024.77	1024.77	1024.77	1024.77	1024.77	1024.77	1024.77	1024.77	1024.77	990.23	990.23	990.23	990.23	990.23	990.23	990.23	990.23	990.23	990.23	39.04	39.04	39.04	39.04	39.04	39.04	39.04	39.04	39.04	220.28	220.28	220.28	220.28	220.28	220.28	220.28
KS-GAL6	0	0	0	0	0	0	0	0	0	0	1024.77	1024.77	1024.77	1024.77	1024.77	1024.77	1024.77	1024.77	1024.77	1024.77	1024.77	1024.77	1024.77	990.23	990.23	990.23	990.23	990.23	990.23	990.23	990.23	990.23	990.23	39.04	39.04	39.04	39.04	39.04	39.04	39.04	39.04	39.04	220.28	220.28	220.28	220.28	220.28	220.28	220.28
KS-GAL9	0	0	0	0	0	0	0	0	0	0	1024.77	1024.77	1024.77	1024.77	1024.77	1024.77	1024.77	1024.77	1024.77	1024.77	1024.77	1024.77	1024.77	990.23	990.23	990.23	990.23	990.23	990.23	990.23	990.23	990.23	990.23	39.04	39.04	39.04	39.04	39.04	39.04	39.04	39.04	39.04	220.28	220.28	220.28	220.28	220.28	220.28	220.28
MI-BD1	1024.77	1024.77	1024.77	1024.77	1024.77	1024.77	1024.77	1024.77	1024.77	1024.77	0	0	0	0	0	0	0	0	0	0	0	0	0	64.12	64.12	64.12	64.12	64.12	64.12	64.12	64.12	64.12	64.12	1019.13	1019.13	1019.13	1019.13	1019.13	1019.13	1019.13	1019.13	1019.13	805.81	805.81	805.81	805.81	805.81	805.81	805.81
MI-BD10	1024.77	1024.77	1024.77	1024.77	1024.77	1024.77	1024.77	1024.77	1024.77	1024.77	0	0	0	0	0	0	0	0	0	0	0	0	0	64.12	64.12	64.12	64.12	64.12	64.12	64.12	64.12	64.12	64.12	1019.13	1019.13	1019.13	1019.13	1019.13	1019.13	1019.13	1019.13	1019.13	805.81	805.81	805.81	805.81	805.81	805.81	805.81
MI-BD12	1024.77	1024.77	1024.77	1024.77	1024.77	1024.77	1024.77	1024.77	1024.77	1024.77	0	0	0	0	0	0	0	0	0	0	0	0	0	64.12	64.12	64.12	64.12	64.12	64.12	64.12	64.12	64.12	64.12	1019.13	1019.13	1019.13	1019.13	1019.13	1019.13	1019.13	1019.13	1019.13	805.81	805.81	805.81	805.81	805.81	805.81	805.81
MI-BD13	1024.77	1024.77	1024.77	1024.77	1024.77	1024.77	1024.77	1024.77	1024.77	1024.77	0	0	0	0	0	0	0	0	0	0	0	0	0	64.12	64.12	64.12	64.12	64.12	64.12	64.12	64.12	64.12	64.12	1019.13	1019.13	1019.13	1019.13	1019.13	1019.13	1019.13	1019.13	1019.13	805.81	805.81	805.81	805.81	805.81	805.81	805.81
MI-BD14	1024.77	1024.77	1024.77	1024.77	1024.77	1024.77	1024.77	1024.77	1024.77	1024.77	0	0	0	0	0	0	0	0	0	0	0	0	0	64.12	64.12	64.12	64.12	64.12	64.12	64.12	64.12	64.12	64.12	1019.13	1019.13	1019.13	1019.13	1019.13	1019.13	1019.13	1019.13	1019.13	805.81	805.81	805.81	805.81	805.81	805.81	805.81
MI-BD15	1024.77	1024.77	1024.77	1024.77	1024.77	1024.77	1024.77	1024.77	1024.77	1024.77	0	0	0	0	0	0	0	0	0	0	0	0	0	64.12	64.12	64.12	64.12	64.12	64.12	64.12	64.12	64.12	64.12	1019.13	1019.13	1019.13	1019.13	1019.13	1019.13	1019.13	1019.13	1019.13	805.81	805.81	805.81	805.81	805.81	805.81	805.81
MI-BD2	1024.77	1024.77	1024.77	1024.77	1024.77	1024.77	1024.77	1024.77	1024.77	1024.77	0	0	0	0	0	0	0	0	0	0	0	0	0	64.12	64.12	64.12	64.12	64.12	64.12	64.12	64.12	64.12	64.12	1019.13	1019.13	1019.13	1019.13	1019.13	1019.13	1019.13	1019.13	1019.13	805.81	805.81	805.81	805.81	805.81	805.81	805.81
MI-BD3	1024.77	1024.77	1024.77	1024.77	1024.77	1024.77	1024.77	1024.77	1024.77	1024.77	0	0	0	0	0	0	0	0	0	0	0	0	0	64.12	64.12	64.12	64.12	64.12	64.12	64.12	64.12	64.12	64.12	1019.13	1019.13	1019.13	1019.13	1019.13	1019.13	1019.13	1019.13	1019.13	805.81	805.81	805.81	805.81	805.81	805.81	805.81
MI-BD4	1024.77	1024.77	1024.77	1024.77	1024.77	1024.77	1024.77	1024.77	1024.77	1024.77	0	0	0	0	0	0	0	0	0	0	0	0	0	64.12	64.12	64.12	64.12	64.12	64.12	64.12	64.12	64.12	64.12	1019.13	1019.13	1019.13	1019.13	1019.13	1019.13	1019.13	1019.13	1019.13	805.81	805.81	805.81	805.81	805.81	805.81	805.81
MI-BD5	1024.77	1024.77	1024.77	1024.77	1024.77	1024.77	1024.77	1024.77	1024.77	1024.77	0	0	0	0	0	0	0	0	0	0	0	0	0	64.12	64.12	64.12	64.12	64.12	64.12	64.12	64.12	64.12	64.12	1019.13	1019.13	1019.13	1019.13	1019.13	1019.13	1019.13	1019.13	1019.13	805.81	805.81	805.81	805.81	805.81	805.81	805.81
MI-BD6	1024.77	1024.77	1024.77	1024.77	1024.77	1024.77	1024.77	1024.77	1024.77	1024.77	0	0	0	0	0	0	0	0	0	0	0	0	0	64.12	64.12	64.12	64.12	64.12	64.12	64.12	64.12	64.12	64.12	1019.13	1019.13	1019.13	1019.13	1019.13	1019.13	1019.13	1019.13	1019.13	805.81	805.81	805.81	805.81	805.81	805.81	805.81
MI-BD8	1024.77	1024.77	1024.77	1024.77	1024.77	1024.77	1024.77	1024.77	1024.77	1024.77	0	0	0	0	0	0	0	0	0	0	0	0	0	64.12	64.12	64.12	64.12	64.12	64.12	64.12	64.12	64.12	64.12	1019.13	1019.13	1019.13	1019.13	1019.13	1019.13	1019.13	1019.13	1019.13	805.81	805.81	805.81	805.81	805.81	805.81	805.81
MI-BD9	1024.77	1024.77	1024.77	1024.77	1024.77	1024.77	1024.77	1024.77	1024.77	1024.77	0	0	0	0	0	0	0	0	0	0	0	0	0	64.12	64.12	64.12	64.12	64.12	64.12	64.12	64.12	64.12	64.12	1019.13	1019.13	1019.13	1019.13	1019.13	1019.13	1019.13	1019.13	1019.13	805.81	805.81	805.81	805.81	805.81	805.81	805.81
MI-FC10	990.23	990.23	990.23	990.23	990.23	990.23	990.23	990.23	990.23	990.23	64.12	64.12	64.12	64.12	64.12	64.12	64.12	64.12	64.12	64.12	64.12	64.12	64.12	0	0	0	0	0	0	0	0	0	0	982.54	982.54	982.54	982.54	982.54	982.54	982.54	982.54	982.54	770.21	770.21	770.21	770.21	770.21	770.21	770.21
MI-FC11	990.23	990.23	990.23	990.23	990.23	990.23	990.23	990.23	990.23	990.23	64.12	64.12	64.12	64.12	64.12	64.12	64.12	64.12	64.12	64.12	64.12	64.12	64.12	0	0	0	0	0	0	0	0	0	0	982.54	982.54	982.54	982.54	982.54	982.54	982.54	982.54	982.54	770.21	770.21	770.21	770.21	770.21	770.21	770.21
MI-FC12	990.23	990.23	990.23	990.23	990.23	990.23	990.23	990.23	990.23	990.23	64.12	64.12	64.12	64.12	64.12	64.12	64.12	64.12	64.12	64.12	64.12	64.12	64.12	0	0	0	0	0	0	0	0	0	0	982.54	982.54	982.54	982.54	982.54	982.54	982.54	982.54	982.54	770.21	770.21	770.21	770.21	770.21	770.21	770.21
MI-FC13	990.23	990.23	990.23	990.23	990.23	990.23	990.23	990.23	990.23	990.23	64.12	64.12	64.12	64.12	64.12	64.12	64.12	64.12	64.12	64.12	64.12	64.12	64.12	0	0	0	0	0	0	0	0	0	0	982.54	982.54	982.54	982.54	982.54	982.54	982.54	982.54	982.54	770.21	770.21	770.21	770.21	770.21	770.21	770.21
MI-FC14	990.23	990.23	990.23	990.23	990.23	990.23	990.23	990.23	990.23	990.23	64.12	64.12	64.12	64.12	64.12	64.12	64.12	64.12	64.12	64.12	64.12	64.12	64.12	0	0	0	0	0	0	0	0	0	0	982.54	982.54	982.54	982.54	982.54	982.54	982.54	982.54	982.54	770.21	770.21	770.21	770.21	770.21	770.21	770.21
MI-FC2	990.23	990.23	990.23	990.23	990.23	990.23	990.23	990.23	990.23	990.23	64.12	64.12	64.12	64.12	64.12	64.12	64.12	64.12	64.12	64.12	64.12	64.12	64.12	0	0	0	0	0	0	0	0	0	0	982.54	982.54	982.54	982.54	982.54	982.54	982.54	982.54	982.54	770.21	770.21	770.21	770.21	770.21	770.21	770.21
MI-FC3	990.23	990.23	990.23	990.23	990.23	990.23	990.23	990.23	990.23	990.23	64.12	64.12	64.12	64.12	64.12	64.12	64.12	64.12	64.12	64.12	64.12	64.12	64.12	0	0	0	0	0	0	0	0	0	0	982.54	982.54	982.54	982.54	982.54	982.54	982.54	982.54	982.54	770.21	770.21	770.21	770.21	770.21	770.21	770.21
MI-FC7	990.23	990.23	990.23	990.23	990.23	990.23	990.23	990.23	990.23	990.23	64.12	64.12	64.12	64.12	64.12	64.12	64.12	64.12	64.12	64.12	64.12	64.12	64.12	0	0	0	0	0	0	0	0	0	0	982.54	982.54	982.54	982.54	982.54	982.54	982.54	982.54	982.54	770.21	770.21	770.21	770.21	770.21	770.21	770.21
MI-FC8	990.23	990.23	990.23	990.23	990.23	990.23	990.23	990.23	990.23	990.23	64.12	64.12	64.12	64.12	64.12	64.12	64.12	64.12	64.12	64.12	64.12	64.12	64.12	0	0	0	0	0	0	0	0	0	0	982.54	982.54	982.54	982.54	982.54	982.54	982.54	982.54	982.54	770.21	770.21	770.21	770.21	770.21	770.21	770.21
MI-FC9	990.23	990.23	990.23	990.23	990.23	990.23	990.23	990.23	990.23	990.23	64.12	64.12	64.12	64.12	64.12	64.12	64.12	64.12	64.12	64.12	64.12	64.12	64.12	0	0	0	0	0	0	0	0	0	0	982.54	982.54	982.54	982.54	982.54	982.54	982.54	982.54	982.54	770.21	770.21	770.21	770.21	770.21	770.21	770.21
MO-CC1	39.04	39.04	39.04	39.04	39.04	39.04	39.04	39.04	39.04	39.04	1019.13	1019.13	1019.13	1019.13	1019.13	1019.13	1019.13	1019.13	1019.13	1019.13	1019.13	1019.13	1019.13	982.54	982.54	982.54	982.54	982.54	982.54	982.54	982.54	982.54	982.54	0	0	0	0	0	0	0	0	0	213.58	213.58	213.58	213.58	213.58	213.58	213.58
MO-CC10	39.04	39.04	39.04	39.04	39.04	39.04	39.04	39.04	39.04	39.04	1019.13	1019.13	1019.13	1019.13	1019.13	1019.13	1019.13	1019.13	1019.13	1019.13	1019.13	1019.13	1019.13	982.54	982.54	982.54	982.54	982.54	982.54	982.54	982.54	982.54	982.54	0	0	0	0	0	0	0	0	0	213.58	213.58	213.58	213.58	213.58	213.58	213.58
MO-CC2	39.04	39.04	39.04	39.04	39.04	39.04	39.04	39.04	39.04	39.04	1019.13	1019.13	1019.13	1019.13	1019.13	1019.13	1019.13	1019.13	1019.13	1019.13	1019.13	1019.13	1019.13	982.54	982.54	982.54	982.54	982.54	982.54	982.54	982.54	982.54	982.54	0	0	0	0	0	0	0	0	0	213.58	213.58	213.58	213.58	213.58	213.58	213.58
MO-CC4	39.04	39.04	39.04	39.04	39.04	39.04	39.04	39.04	39.04	39.04	1019.13	1019.13	1019.13	1019.13	1019.13	1019.13	1019.13	1019.13	1019.13	1019.13	1019.13	1019.13	1019.13	982.54	982.54	982.54	982.54	982.54	982.54	982.54	982.54	982.54	982.54	0	0	0	0	0	0	0	0	0	213.58	213.58	213.58	213.58	213.58	213.58	213.58
MO-CC5	39.04	39.04	39.04	39.04	39.04	39.04	39.04	39.04	39.04	39.04	1019.13	1019.13	1019.13	1019.13	1019.13	1019.13	1019.13	1019.13	1019.13	1019.13	1019.13	1019.13	1019.13	982.54	982.54	982.54	982.54	982.54	982.54	982.54	982.54	982.54	982.54	0	0	0	0	0	0	0	0	0	213.58	213.58	213.58	213.58	213.58	213.58	213.58
MO-CC6	39.04	39.04	39.04	39.04	39.04	39.04	39.04	39.04	39.04	39.04	1019.13	1019.13	1019.13	1019.13	1019.13	1019.13	1019.13	1019.13	1019.13	1019.13	1019.13	1019.13	1019.13	982.54	982.54	982.54	982.54	982.54	982.54	982.54	982.54	982.54	982.54	0	0	0	0	0	0	0	0	0	213.58	213.58	213.58	213.58	213.58	213.58	213.58
MO-CC7	39.04	39.04	39.04	39.04	39.04	39.04	39.04	39.04	39.04	39.04	1019.13	1019.13	1019.13	1019.13	1019.13	1019.13	1019.13	1019.13	1019.13	1019.13	1019.13	1019.13	1019.13	982.54	982.54	982.54	982.54	982.54	982.54	982.54	982.54	982.54	982.54	0	0	0	0	0	0	0	0	0	213.58	213.58	213.58	213.58	213.58	213.58	213.58
MO-CC8	39.04	39.04	39.04	39.04	39.04	39.04	39.04	39.04	39.04	39.04	1019.13	1019.13	1019.13	1019.13	1019.13	1019.13	1019.13	1019.13	1019.13	1019.13	1019.13	1019.13	1019.13	982.54	982.54	982.54	982.54	982.54	982.54	982.54	982.54	982.54	982.54	0	0	0	0	0	0	0	0	0	213.58	213.58	213.58	213.58	213.58	213.58	213.58
MO-CC9	39.04	39.04	39.04	39.04	39.04	39.04	39.04	39.04	39.04	39.04	1019.13	1019.13	1019.13	1019.13	1019.13	1019.13	1019.13	1019.13	1019.13	1019.13	1019.13	1019.13	1019.13	982.54	982.54	982.54	982.54	982.54	982.54	982.54	982.54	982.54	982.54	0	0	0	0	0	0	0	0	0	213.58	213.58	213.58	213.58	213.58	213.58	213.58
MO-LO10	220.28	220.28	220.28	220.28	220.28	220.28	220.28	220.28	220.28	220.28	805.81	805.81	805.81	805.81	805.81	805.81	805.81	805.81	805.81	805.81	805.81	805.81	805.81	770.21	770.21	770.21	770.21	770.21	770.21	770.21	770.21	770.21	770.21	213.58	213.58	213.58	213.58	213.58	213.58	213.58	213.58	213.58	0	0	0	0	0	0	0
MO-LO11	220.28	220.28	220.28	220.28	220.28	220.28	220.28	220.28	220.28	220.28	805.81	805.81	805.81	805.81	805.81	805.81	805.81	805.81	805.81	805.81	805.81	805.81	805.81	770.21	770.21	770.21	770.21	770.21	770.21	770.21	770.21	770.21	770.21	213.58	213.58	213.58	213.58	213.58	213.58	213.58	213.58	213.58	0	0	0	0	0	0	0
MO-LO13	220.28	220.28	220.28	220.28	220.28	220.28	220.28	220.28	220.28	220.28	805.81	805.81	805.81	805.81	805.81	805.81	805.81	805.81	805.81	805.81	805.81	805.81	805.81	770.21	770.21	770.21	770.21	770.21	770.21	770.21	770.21	770.21	770.21	213.58	213.58	213.58	213.58	213.58	213.58	213.58	213.58	213.58	0	0	0	0	0	0	0
MO-LO3	220.28	220.28	220.28	220.28	220.28	220.28	220.28	220.28	220.28	220.28	805.81	805.81	805.81	805.81	805.81	805.81	805.81	805.81	805.81	805.81	805.81	805.81	805.81	770.21	770.21	770.21	770.21	770.21	770.21	770.21	770.21	770.21	770.21	213.58	213.58	213.58	213.58	213.58	213.58	213.58	213.58	213.58	0	0	0	0	0	0	0
MO-LO4	220.28	220.28	220.28	220.28	220.28	220.28	220.28	220.28	220.28	220.28	805.81	805.81	805.81	805.81	805.81	805.81	805.81	805.81	805.81	805.81	805.81	805.81	805.81	770.21	770.21	770.21	770.21	770.21	770.21	770.21	770.21	770.21	770.21	213.58	213.58	213.58	213.58	213.58	213.58	213.58	213.58	213.58	0	0	0	0	0	0	0
MO-LO5	220.28	220.28	220.28	220.28	220.28	220.28	220.28	220.28	220.28	220.28	805.81	805.81	805.81	805.81	805.81	805.81	805.81	805.81	805.81	805.81	805.81	805.81	805.81	770.21	770.21	770.21	770.21	770.21	770.21	770.21	770.21	770.21	770.21	213.58	213.58	213.58	213.58	213.58	213.58	213.58	213.58	213.58	0	0	0	0	0	0	0
MO-LO6	220.28	220.28	220.28	220.28	220.28	220.28	220.28	220.28	220.28	220.28	805.81	805.81	805.81	805.81	805.81	805.81	805.81	805.81	805.81	805.81	805.81	805.81	805.81	770.21	770.21	770.21	770.21	770.21	770.21	770.21	770.21	770.21	770.21	213.58	213.58	213.58	213.58	213.58	213.58	213.58	213.58	213.58	0	0	0	0	0	0	0
MO-LO9	220.28	220.28	220.28	220.28	220.28	220.28	220.28	220.28	220.28	220.28	805.81	805.81	805.81	805.81	805.81	805.81	805.81	805.81	805.81	805.81	805.81	805.81	805.81	770.21	770.21	770.21	770.21	770.21	770.21	770.21	770.21	770.21	770.21	213.58	213.58	213.58	213.58	213.58	213.58	213.58	213.58	213.58	0	0	0	0	0	0	0
MO-PC1	99.23	99.23	99.23	99.23	99.23	99.23	99.23	99.23	99.23	99.23	986.01	986.01	986.01	986.01	986.01	986.01	986.01	986.01	986.01	986.01	986.01	986.01	986.01	946.66	946.66	946.66	946.66	946.66	946.66	946.66	946.66	946.66	946.66	62.69	62.69	62.69	62.69	62.69	62.69	62.69	62.69	62.69	189.15	189.15	189.15	189.15	189.15	189.15	189.15
MO-PC10	99.23	99.23	99.23	99.23	99.23	99.23	99.23	99.23	99.23	99.23	986.01	986.01	986.01	986.01	986.01	986.01	986.01	986.01	986.01	986.01	986.01	986.01	986.01	946.66	946.66	946.66	946.66	946.66	946.66	946.66	946.66	946.66	946.66	62.69	62.69	62.69	62.69	62.69	62.69	62.69	62.69	62.69	189.15	189.15	189.15	189.15	189.15	189.15	189.15
MO-PC11	99.23	99.23	99.23	99.23	99.23	99.23	99.23	99.23	99.23	99.23	986.01	986.01	986.01	986.01	986.01	986.01	986.01	986.01	986.01	986.01	986.01	986.01	986.01	946.66	946.66	946.66	946.66	946.66	946.66	946.66	946.66	946.66	946.66	62.69	62.69	62.69	62.69	62.69	62.69	62.69	62.69	62.69	189.15	189.15	189.15	189.15	189.15	189.15	189.15
MO-PC12	99.23	99.23	99.23	99.23	99.23	99.23	99.23	99.23	99.23	99.23	986.01	986.01	986.01	986.01	986.01	986.01	986.01	986.01	986.01	986.01	986.01	986.01	986.01	946.66	946.66	946.66	946.66	946.66	946.66	946.66	946.66	946.66	946.66	62.69	62.69	62.69	62.69	62.69	62.69	62.69	62.69	62.69	189.15	189.15	189.15	189.15	189.15	189.15	189.15
MO-PC14	99.23	99.23	99.23	99.23	99.23	99.23	99.23	99.23	99.23	99.23	986.01	986.01	986.01	986.01	986.01	986.01	986.01	986.01	986.01	986.01	986.01	986.01	986.01	946.66	946.66	946.66	946.66	946.66	946.66	946.66	946.66	946.66	946.66	62.69	62.69	62.69	62.69	62.69	62.69	62.69	62.69	62.69	189.15	189.15	189.15	189.15	189.15	189.15	189.15
MO-PC15	99.23	99.23	99.23	99.23	99.23	99.23	99.23	99.23	99.23	99.23	986.01	986.01	986.01	986.01	986.01	986.01	986.01	986.01	986.01	986.01	986.01	986.01	986.01	946.66	946.66	946.66	946.66	946.66	946.66	946.66	946.66	946.66	946.66	62.69	62.69	62.69	62.69	62.69	62.69	62.69	62.69	62.69	189.15	189.15	189.15	189.15	189.15	189.15	189.15
MO-PC2	99.23	99.23	99.23	99.23	99.23	99.23	99.23	99.23	99.23	99.23	986.01	986.01	986.01	986.01	986.01	986.01	986.01	986.01	986.01	986.01	986.01	986.01	986.01	946.66	946.66	946.66	946.66	946.66	946.66	946.66	946.66	946.66	946.66	62.69	62.69	62.69	62.69	62.69	62.69	62.69	62.69	62.69	189.15	189.15	189.15	189.15	189.15	189.15	189.15
MO-PC3	99.23	99.23	99.23	99.23	99.23	99.23	99.23	99.23	99.23	99.23	986.01	986.01	986.01	986.01	986.01	986.01	986.01	986.01	986.01	986.01	986.01	986.01	986.01	946.66	946.66	946.66	946.66	946.66	946.66	946.66	946.66	946.66	946.66	62.69	62.69	62.69	62.69	62.69	62.69	62.69	62.69	62.69	189.15	189.15	189.15	189.15	189.15	189.15	189.15
MO-PC4	99.23	99.23	99.23	99.23	99.23	99.23	99.23	99.23	99.23	99.23	986.01	986.01	986.01	986.01	986.01	986.01	986.01	986.01	986.01	986.01	986.01	986.01	986.01	946.66	946.66	946.66	946.66	946.66	946.66	946.66	946.66	946.66	946.66	62.69	62.69	62.69	62.69	62.69	62.69	62.69	62.69	62.69	189.15	189.15	189.15	189.15	189.15	189.15	189.15
MO-PC5	99.23	99.23	99.23	99.23	99.23	99.23	99.23	99.23	99.23	99.23	986.01	986.01	986.01	986.01	986.01	986.01	986.01	986.01	986.01	986.01	986.01	986.01	986.01	946.66	946.66	946.66	946.66	946.66	946.66	946.66	946.66	946.66	946.66	62.69	62.69	62.69	62.69	62.69	62.69	62.69	62.69	62.69	189.15	189.15	189.15	189.15	189.15	189.15	189.15
MO-PC6	99.23	99.23	99.23	99.23	99.23	99.23	99.23	99.23	99.23	99.23	986.01	986.01	986.01	986.01	986.01	986.01	986.01	986.01	986.01	986.01	986.01	986.01	986.01	946.66	946.66	946.66	946.66	946.66	946.66	946.66	946.66	946.66	946.66	62.69	62.69	62.69	62.69	62.69	62.69	62.69	62.69	62.69	189.15	189.15	189.15	189.15	189.15	189.15	189.15
MO-PC7	99.23	99.23	99.23	99.23	99.23	99.23	99.23	99.23	99.23	99.23	986.01	986.01	986.01	986.01	986.01	986.01	986.01	986.01	986.01	986.01	986.01	986.01	986.01	946.66	946.66	946.66	946.66	946.66	946.66	946.66	946.66	946.66	946.66	62.69	62.69	62.69	62.69	62.69	62.69	62.69	62.69	62.69	189.15	189.15	189.15	189.15	189.15	189.15	189.15
MO-PC8	99.23	99.23	99.23	99.23	99.23	99.23	99.23	99.23	99.23	99.23	986.01	986.01	986.01	986.01	986.01	986.01	986.01	986.01	986.01	986.01	986.01	986.01	986.01	946.66	946.66	946.66	946.66	946.66	946.66	946.66	946.66	946.66	946.66	62.69	62.69	62.69	62.69	62.69	62.69	62.69	62.69	62.69	189.15	189.15	189.15	189.15	189.15	189.15	189.15
MO-PC9	99.23	99.23	99.23	99.23	99.23	99.23	99.23	99.23	99.23	99.23	986.01	986.01	986.01	986.01	986.01	986.01	986.01	986.01	986.01	986.01	986.01	986.01	986.01	946.66	946.66	946.66	946.66	946.66	946.66	946.66	946.66	946.66	946.66	62.69	62.69	62.69	62.69	62.69	62.69	62.69	62.69	62.69	189.15	189.15	189.15	189.15	189.15	189.15	189.15
NC-RW10	1421.91	1421.91	1421.91	1421.91	1421.91	1421.91	1421.91	1421.91	1421.91	1421.91	1078	1078	1078	1078	1078	1078	1078	1078	1078	1078	1078	1078	1078	1022.63	1022.63	1022.63	1022.63	1022.63	1022.63	1022.63	1022.63	1022.63	1022.63	1388.71	1388.71	1388.71	1388.71	1388.71	1388.71	1388.71	1388.71	1388.71	1271.8	1271.8	1271.8	1271.8	1271.8	1271.8	1271.8
NC-RW13	1421.91	1421.91	1421.91	1421.91	1421.91	1421.91	1421.91	1421.91	1421.91	1421.91	1078	1078	1078	1078	1078	1078	1078	1078	1078	1078	1078	1078	1078	1022.63	1022.63	1022.63	1022.63	1022.63	1022.63	1022.63	1022.63	1022.63	1022.63	1388.71	1388.71	1388.71	1388.71	1388.71	1388.71	1388.71	1388.71	1388.71	1271.8	1271.8	1271.8	1271.8	1271.8	1271.8	1271.8
NC-RW14	1421.91	1421.91	1421.91	1421.91	1421.91	1421.91	1421.91	1421.91	1421.91	1421.91	1078	1078	1078	1078	1078	1078	1078	1078	1078	1078	1078	1078	1078	1022.63	1022.63	1022.63	1022.63	1022.63	1022.63	1022.63	1022.63	1022.63	1022.63	1388.71	1388.71	1388.71	1388.71	1388.71	1388.71	1388.71	1388.71	1388.71	1271.8	1271.8	1271.8	1271.8	1271.8	1271.8	1271.8
NC-RW4	1421.91	1421.91	1421.91	1421.91	1421.91	1421.91	1421.91	1421.91	1421.91	1421.91	1078	1078	1078	1078	1078	1078	1078	1078	1078	1078	1078	1078	1078	1022.63	1022.63	1022.63	1022.63	1022.63	1022.63	1022.63	1022.63	1022.63	1022.63	1388.71	1388.71	1388.71	1388.71	1388.71	1388.71	1388.71	1388.71	1388.71	1271.8	1271.8	1271.8	1271.8	1271.8	1271.8	1271.8
NC-RW6	1421.91	1421.91	1421.91	1421.91	1421.91	1421.91	1421.91	1421.91	1421.91	1421.91	1078	1078	1078	1078	1078	1078	1078	1078	1078	1078	1078	1078	1078	1022.63	1022.63	1022.63	1022.63	1022.63	1022.63	1022.63	1022.63	1022.63	1022.63	1388.71	1388.71	1388.71	1388.71	1388.71	1388.71	1388.71	1388.71	1388.71	1271.8	1271.8	1271.8	1271.8	1271.8	1271.8	1271.8
NC-RW8	1421.91	1421.91	1421.91	1421.91	1421.91	1421.91	1421.91	1421.91	1421.91	1421.91	1078	1078	1078	1078	1078	1078	1078	1078	1078	1078	1078	1078	1078	1022.63	1022.63	1022.63	1022.63	1022.63	1022.63	1022.63	1022.63	1022.63	1022.63	1388.71	1388.71	1388.71	1388.71	1388.71	1388.71	1388.71	1388.71	1388.71	1271.8	1271.8	1271.8	1271.8	1271.8	1271.8	1271.8
OH-AK1	1216.4	1216.4	1216.4	1216.4	1216.4	1216.4	1216.4	1216.4	1216.4	1216.4	370.4	370.4	370.4	370.4	370.4	370.4	370.4	370.4	370.4	370.4	370.4	370.4	370.4	339.58	339.58	339.58	339.58	339.58	339.58	339.58	339.58	339.58	339.58	1199.94	1199.94	1199.94	1199.94	1199.94	1199.94	1199.94	1199.94	1199.94	1000.91	1000.91	1000.91	1000.91	1000.91	1000.91	1000.91
OH-AK4	1216.4	1216.4	1216.4	1216.4	1216.4	1216.4	1216.4	1216.4	1216.4	1216.4	370.4	370.4	370.4	370.4	370.4	370.4	370.4	370.4	370.4	370.4	370.4	370.4	370.4	339.58	339.58	339.58	339.58	339.58	339.58	339.58	339.58	339.58	339.58	1199.94	1199.94	1199.94	1199.94	1199.94	1199.94	1199.94	1199.94	1199.94	1000.91	1000.91	1000.91	1000.91	1000.91	1000.91	1000.91
OH-AK5	1216.4	1216.4	1216.4	1216.4	1216.4	1216.4	1216.4	1216.4	1216.4	1216.4	370.4	370.4	370.4	370.4	370.4	370.4	370.4	370.4	370.4	370.4	370.4	370.4	370.4	339.58	339.58	339.58	339.58	339.58	339.58	339.58	339.58	339.58	339.58	1199.94	1199.94	1199.94	1199.94	1199.94	1199.94	1199.94	1199.94	1199.94	1000.91	1000.91	1000.91	1000.91	1000.91	1000.91	1000.91
OH-AK6	1216.4	1216.4	1216.4	1216.4	1216.4	1216.4	1216.4	1216.4	1216.4	1216.4	370.4	370.4	370.4	370.4	370.4	370.4	370.4	370.4	370.4	370.4	370.4	370.4	370.4	339.58	339.58	339.58	339.58	339.58	339.58	339.58	339.58	339.58	339.58	1199.94	1199.94	1199.94	1199.94	1199.94	1199.94	1199.94	1199.94	1199.94	1000.91	1000.91	1000.91	1000.91	1000.91	1000.91	1000.91
SC-BR1	1430.65	1430.65	1430.65	1430.65	1430.65	1430.65	1430.65	1430.65	1430.65	1430.65	1167.28	1167.28	1167.28	1167.28	1167.28	1167.28	1167.28	1167.28	1167.28	1167.28	1167.28	1167.28	1167.28	1109.79	1109.79	1109.79	1109.79	1109.79	1109.79	1109.79	1109.79	1109.79	1109.79	1395.86	1395.86	1395.86	1395.86	1395.86	1395.86	1395.86	1395.86	1395.86	1294.92	1294.92	1294.92	1294.92	1294.92	1294.92	1294.92
SC-BR10	1430.65	1430.65	1430.65	1430.65	1430.65	1430.65	1430.65	1430.65	1430.65	1430.65	1167.28	1167.28	1167.28	1167.28	1167.28	1167.28	1167.28	1167.28	1167.28	1167.28	1167.28	1167.28	1167.28	1109.79	1109.79	1109.79	1109.79	1109.79	1109.79	1109.79	1109.79	1109.79	1109.79	1395.86	1395.86	1395.86	1395.86	1395.86	1395.86	1395.86	1395.86	1395.86	1294.92	1294.92	1294.92	1294.92	1294.92	1294.92	1294.92
SC-BR4	1430.65	1430.65	1430.65	1430.65	1430.65	1430.65	1430.65	1430.65	1430.65	1430.65	1167.28	1167.28	1167.28	1167.28	1167.28	1167.28	1167.28	1167.28	1167.28	1167.28	1167.28	1167.28	1167.28	1109.79	1109.79	1109.79	1109.79	1109.79	1109.79	1109.79	1109.79	1109.79	1109.79	1395.86	1395.86	1395.86	1395.86	1395.86	1395.86	1395.86	1395.86	1395.86	1294.92	1294.92	1294.92	1294.92	1294.92	1294.92	1294.92
SC-BR8	1430.65	1430.65	1430.65	1430.65	1430.65	1430.65	1430.65	1430.65	1430.65	1430.65	1167.28	1167.28	1167.28	1167.28	1167.28	1167.28	1167.28	1167.28	1167.28	1167.28	1167.28	1167.28	1167.28	1109.79	1109.79	1109.79	1109.79	1109.79	1109.79	1109.79	1109.79	1109.79	1109.79	1395.86	1395.86	1395.86	1395.86	1395.86	1395.86	1395.86	1395.86	1395.86	1294.92	1294.92	1294.92	1294.92	1294.92	1294.92	1294.92
SC-BR9	1430.65	1430.65	1430.65	1430.65	1430.65	1430.65	1430.65	1430.65	1430.65	1430.65	1167.28	1167.28	1167.28	1167.28	1167.28	1167.28	1167.28	1167.28	1167.28	1167.28	1167.28	1167.28	1167.28	1109.79	1109.79	1109.79	1109.79	1109.79	1109.79	1109.79	1109.79	1109.79	1109.79	1395.86	1395.86	1395.86	1395.86	1395.86	1395.86	1395.86	1395.86	1395.86	1294.92	1294.92	1294.92	1294.92	1294.92	1294.92	1294.92
SC-PE2	1269.04	1269.04	1269.04	1269.04	1269.04	1269.04	1269.04	1269.04	1269.04	1269.04	1072.87	1072.87	1072.87	1072.87	1072.87	1072.87	1072.87	1072.87	1072.87	1072.87	1072.87	1072.87	1072.87	1012.37	1012.37	1012.37	1012.37	1012.37	1012.37	1012.37	1012.37	1012.37	1012.37	1234.03	1234.03	1234.03	1234.03	1234.03	1234.03	1234.03	1234.03	1234.03	1137.28	1137.28	1137.28	1137.28	1137.28	1137.28	1137.28
SC-PE3	1269.04	1269.04	1269.04	1269.04	1269.04	1269.04	1269.04	1269.04	1269.04	1269.04	1072.87	1072.87	1072.87	1072.87	1072.87	1072.87	1072.87	1072.87	1072.87	1072.87	1072.87	1072.87	1072.87	1012.37	1012.37	1012.37	1012.37	1012.37	1012.37	1012.37	1012.37	1012.37	1012.37	1234.03	1234.03	1234.03	1234.03	1234.03	1234.03	1234.03	1234.03	1234.03	1137.28	1137.28	1137.28	1137.28	1137.28	1137.28	1137.28
SC-PE5	1269.04	1269.04	1269.04	1269.04	1269.04	1269.04	1269.04	1269.04	1269.04	1269.04	1072.87	1072.87	1072.87	1072.87	1072.87	1072.87	1072.87	1072.87	1072.87	1072.87	1072.87	1072.87	1072.87	1012.37	1012.37	1012.37	1012.37	1012.37	1012.37	1012.37	1012.37	1012.37	1012.37	1234.03	1234.03	1234.03	1234.03	1234.03	1234.03	1234.03	1234.03	1234.03	1137.28	1137.28	1137.28	1137.28	1137.28	1137.28	1137.28
SC-PE9	1269.04	1269.04	1269.04	1269.04	1269.04	1269.04	1269.04	1269.04	1269.04	1269.04	1072.87	1072.87	1072.87	1072.87	1072.87	1072.87	1072.87	1072.87	1072.87	1072.87	1072.87	1072.87	1072.87	1012.37	1012.37	1012.37	1012.37	1012.37	1012.37	1012.37	1012.37	1012.37	1012.37	1234.03	1234.03	1234.03	1234.03	1234.03	1234.03	1234.03	1234.03	1234.03	1137.28	1137.28	1137.28	1137.28	1137.28	1137.28	1137.28
SO-COFL6	1434.38	1434.38	1434.38	1434.38	1434.38	1434.38	1434.38	1434.38	1434.38	1434.38	1503.89	1503.89	1503.89	1503.89	1503.89	1503.89	1503.89	1503.89	1503.89	1503.89	1503.89	1503.89	1503.89	1440.87	1440.87	1440.87	1440.87	1440.87	1440.87	1440.87	1440.87	1440.87	1440.87	1395.65	1395.65	1395.65	1395.65	1395.65	1395.65	1395.65	1395.65	1395.65	1367.13	1367.13	1367.13	1367.13	1367.13	1367.13	1367.13
SO-COFL9	1434.38	1434.38	1434.38	1434.38	1434.38	1434.38	1434.38	1434.38	1434.38	1434.38	1503.89	1503.89	1503.89	1503.89	1503.89	1503.89	1503.89	1503.89	1503.89	1503.89	1503.89	1503.89	1503.89	1440.87	1440.87	1440.87	1440.87	1440.87	1440.87	1440.87	1440.87	1440.87	1440.87	1395.65	1395.65	1395.65	1395.65	1395.65	1395.65	1395.65	1395.65	1395.65	1367.13	1367.13	1367.13	1367.13	1367.13	1367.13	1367.13
[truncated: 36 more columns]
