# Supplementary material for: Metagenomic study reveals hidden relationships among fungal diversity, variation of plant disease, and genetic distance in Cornus florida (Cornaceae)
Source: Front Plant Sci. 2024 Jan 11;14:1282188. doi: 10.3389/fpls.2023.1282188 (PMC10809005; doi:10.3389/fpls.2023.1282188)
Supplement: Supplementary file 3 [file DataSheet_3.zip › Nov2023_Re-submit_RequestedAnalysis/New_outputs_to_unify/EPULDDESAlignedFeatures-BrayCurtis/Ordination-Permenova_Results/ToBeNewFig7B/emperor-settings (1) (1).json]

{"cameraPosition":{"x":-0.10653054222134717,"y":0.3033047169254901,"z":5},"cameraQuaternion":{"_x":-3.33066907387547e-17,"_y":0,"_z":0,"_w":1},"hideBiplotLabels":false,"color":{"category":"site_id","data":{"CF":"#ff8b00","DK":"#00ff2e","KS-GAL":"#932727","MI-BD":"#f0ff5a","MI-FC":"#f0ff5a","MO-CC":"#932727","MO-LO":"#932727","MO-PC":"#932727","NC-RW":"#00ff2e","OH-AK":"#f0ff5a","PI1":"#ff0000","PI2":"#ff0000","S0-COFL":"#ff8b00","SC-BR":"#ff8b00","SC-PE":"#00ff2e","SM1":"#ff0000","SM2":"#ff0000","TNC":"#ff8b00","UM":"#00ff2e"},"colormap":"discrete-coloring-qiime","continuous":false},"visibility":{"category":null,"data":{}},"opacity":{"category":null,"data":{},"globalScale":"1.0","scaleVal":false},"scale":{"category":null,"data":{},"globalScale":"1.0","scaleVal":false},"shape":{"category":"Cflorida_Popgen_K5cluster","data":{"Mixed Wood Plains":"Sphere","Ozarks and Ouachita gallery forests":"Star","Southeast Piedmont-Coastal Plains":"Cone","Southern Appalachian mountains":"Square"}},"axes":{"visibleDimensions":[0,1,2],"flippedAxes":[false,false,false],"backgroundColor":"#ffffff","axesColor":"#000000","referenceEdgeColor":null,"otherEdgeColor":null,"viewType":"scatter"},"animations":{"gradientCategory":"","trajectoryCategory":"","speed":1,"radius":1,"colors":{}}}
