# Supplementary material for: Metagenomic study reveals hidden relationships among fungal diversity, variation of plant disease, and genetic distance in Cornus florida (Cornaceae)
Source: Front Plant Sci. 2024 Jan 11;14:1282188. doi: 10.3389/fpls.2023.1282188 (PMC10809005; doi:10.3389/fpls.2023.1282188)
Supplement: Supplementary file 3 [file DataSheet_3.zip › Nov2023_Re-submit_RequestedAnalysis/New_outputs_to_unify/EPULDDESAlignedFeatures-WeightedUnifrac/notched_boxplots_by_highest_median_Nov2023.r]

#Load Data
Master_Data_selected_sites2=read.table("metadata_Nov2023Reanalysis.tsv", sep = "\t", header = TRUE)

bymedian <- with(Master_Data_selected_sites2, reorder(site_id, -faith_pd, median))
boxplot(faith_pd~bymedian,data=Master_Data_selected_sites2, 
  	xlab="",ylab="Fungal Alpha Diversity (Faith Phylogeny)", varwidth=TRUE, notch=TRUE, las = 2)
