# Supplementary material for: Metagenomic study reveals hidden relationships among fungal diversity, variation of plant disease, and genetic distance in Cornus florida (Cornaceae)
Source: Front Plant Sci. 2024 Jan 11;14:1282188. doi: 10.3389/fpls.2023.1282188 (PMC10809005; doi:10.3389/fpls.2023.1282188)
Supplement: Supplementary file 3 [file DataSheet_3.zip › Nov2023_Re-submit_RequestedAnalysis/Starting_files/ReanalysesNotesforNov-Dec2023Resubmit.ipynb]

# %% [code]
###Started new instance on Cyverse Cloud Shell with latest QIIME2 version
#filter data to only keep fungal ITS data
qiime taxa filter-table \
  --i-table /home/user/work/Nov2023_Re-submit_RequestedAnalysis/Copy_of_feature_table.qza \
  --i-taxonomy /home/user/work/Nov2023_Re-submit_RequestedAnalysis/Copy_of_UNITE_ITS_taxa_in_Cornus.qza \
  --p-exclude k__Viridiplantae \
  --o-filtered-table redone_fungi_ITS_hits_table.qza

# %% [markdown]
**Diversity Analyses** (derived from ITS hits to UNITE Fungal ITS classifier)

# %% [code]
#minimum sampling depth was already determined to be 1341 for original analyses of fungal genome aligned features


# %% [code]
#Get core-diversity metrics and distance matrices, particularly bray-curtis matrix to unify analyses such as ordinations, PERMANOVA, and Mantel/partial mantel tests; alpha diversity was previously estimated so no need to redo that.
#setting sampling depth based on inspections above
qiime diversity core-metrics \
    --i-table redone_fungi_ITS_hits_table.qza \
    --p-sampling-depth 1341 \
    --m-metadata-file /home/user/work/Nov2023_Re-submit_RequestedAnalysis/Copy_of_sampleSite_metadata_expanded.tsv \
    --output-dir Fungidiversity \
    --verbose

# %% [code]
#alpha diversity averages and significances for shannon indices
qiime diversity alpha-group-significance \
    --i-alpha-diversity Fungidiversity/shannon_vector.qza \
    --m-metadata-file /home/user/work/Nov2023_Re-submit_RequestedAnalysis/Copy_of_sampleSite_metadata_expanded.tsv \
    --o-visualization Fungidiversity/alpha_groups.qzv

# %% [markdown]
**Beta Diversity** and relationship to geography, climate-weather, and host genetics

# %% [markdown]
**PERMANOVA** of bray-curtis distance matrix (significance fungal beta diversity between groups)

# %% [code]
#evaluating if ordination visualized from previous step's output (bray_curtis_emperor.qzv) has significant separation by different groupings

# %% [code]
qiime diversity adonis \
    --i-distance-matrix Fungidiversity/bray_curtis_distance_matrix.qza \
    --m-metadata-file /home/user/work/Nov2023_Re-submit_RequestedAnalysis/Copy_of_sampleSite_metadata_expanded.tsv \
    --p-formula "County_occurrence" \
    --p-n-jobs 2 \
    --o-visualization Fungidiversity/County_occurrence_permanova.qzv

# %% [code]
qiime diversity adonis \
    --i-distance-matrix Fungidiversity/bray_curtis_distance_matrix.qza \
    --m-metadata-file /home/user/work/Nov2023_Re-submit_RequestedAnalysis/Copy_of_sampleSite_metadata_expanded.tsv \
    --p-formula "Disease_site" \
    --p-n-jobs 2 \
    --o-visualization Fungidiversity/Disease_site_permanova.qzv

# %% [code]
qiime diversity adonis \
    --i-distance-matrix Fungidiversity/bray_curtis_distance_matrix.qza \
    --m-metadata-file /home/user/work/Nov2023_Re-submit_RequestedAnalysis/Copy_of_sampleSite_metadata_expanded.tsv \
    --p-formula "site_id" \
    --p-n-jobs 2 \
    --o-visualization Fungidiversity/site_id_permanova.qzv

# %% [code]
qiime diversity adonis \
    --i-distance-matrix Fungidiversity/bray_curtis_distance_matrix.qza \
    --m-metadata-file /home/user/work/Nov2023_Re-submit_RequestedAnalysis/Copy_of_sampleSite_metadata_expanded.tsv \
    --p-formula "Cflorida_Popgen_K5cluster" \
    --p-n-jobs 2 \
    --o-visualization Fungidiversity/Cflorida_Popgen_K5cluster_permanova.qzv

# %% [markdown]
**Mantel tests** (do partial mantel tests in R)

# %% [code]
#implement mantel tests on resultant matrices vs. bray_curtis_distance_matrix of fungal data
#starting with fungal beta diversity vs. envPC1 of sample sites
qiime diversity mantel \
    --i-dm1 bray_curtis_distance_matrix.qza \
    --i-dm2 Copy_of_bioclim_envPC1.qza \
    --p-method 'pearson' \
    --p-permutations 9999 \
    --p-label1 'Fungal beta diversity distance matrix' \
    --p-label2 'PCA score of reduced bioclim data (envPC1) distance matrix' \
    --o-visualization ./MantelTests/betaDiversity_vs_envPC1 \
    --p-intersect-ids

# %% [code]
#starting with fungal beta diversity vs. temp. at month of collection of sample sites
qiime diversity mantel \
    --i-dm1 bray_curtis_distance_matrix.qza \
    --i-dm2 Copy_of_tmean_month_collected.qza \
    --p-method 'pearson' \
    --p-permutations 9999 \
    --p-label1 'Fungal beta diversity distance matrix' \
    --p-label2 'Mean temperature of month sampled (summer) distance matrix' \
    --o-visualization ./MantelTests/betaDiversity_vs_tmean_month_collected \
    --p-intersect-ids

# %% [code]
#starting with fungal beta diversity vs. geographic distance of samples
qiime diversity mantel \
    --i-dm1 bray_curtis_distance_matrix.qza \
    --i-dm2 Copy_of_geographic_distance_matrix.qza \
    --p-method 'pearson' \
    --p-permutations 9999 \
    --p-label1 'Fungal beta diversity distance matrix' \
    --p-label2 'Geographic distance (km) matrix' \
    --o-visualization ./MantelTests/betaDiversity_vs_geographic_distance_matrix \
    --p-intersect-ids

# %% [code]
#starting with fungal beta diversity vs. proportion of powdery mildew sequences at sample sites
qiime diversity mantel \
    --i-dm1 bray_curtis_distance_matrix.qza \
    --i-dm2 Copy_of_EPUL.qza \
    --p-method 'pearson' \
    --p-permutations 9999 \
    --p-label1 'Fungal beta diversity distance matrix' \
    --p-label2 'Proportion powdery mild distance matrix' \
    --o-visualization ./MantelTests/betaDiversity_vs_EPUL \
    --p-intersect-ids

# %% [code]
#starting with fungal beta diversity vs. proportion of dogwood anthracnose sequences at sample sites
qiime diversity mantel \
    --i-dm1 bray_curtis_distance_matrix.qza \
    --i-dm2 Copy_of_DDES.qza \
    --p-method 'pearson' \
    --p-permutations 9999 \
    --p-label1 'Fungal beta diversity distance matrix' \
    --p-label2 'Proportion dogwood anthracnose distance matrix' \
    --o-visualization ./MantelTests/betaDiversity_vs_DDES \
    --p-intersect-ids

# %% [code]
#starting with fungal beta diversity vs. genetic differentiation of plants (PCA score 1) from Pais et al. 2020
qiime diversity mantel \
    --i-dm1 bray_curtis_distance_matrix.qza \
    --i-dm2 Copy_of_PopGenK4PCA1Paisetal2020.qza \
    --p-method 'pearson' \
    --p-permutations 9999 \
    --p-label1 'Fungal beta diversity distance matrix' \
    --p-label2 'Genetic differentiation of plants: PCA1 Score - Pais et al. 2020' \
    --o-visualization ./MantelTests/betaDiversity_vs_PopGenK4PCA1Paisetal2020 \
    --p-intersect-ids

# %% [code]
#starting with fungal beta diversity vs. genetic differentiation of plants (PCA score 2) from Pais et al. 2020
qiime diversity mantel \
    --i-dm1 bray_curtis_distance_matrix.qza \
    --i-dm2 Copy_of_PopGenK4PCA2Paisetal2020.qza \
    --p-method 'pearson' \
    --p-permutations 9999 \
    --p-label1 'Fungal beta diversity distance matrix' \
    --p-label2 'Genetic differentiation of plants: PCA2 Score - Pais et al. 2020' \
    --o-visualization ./MantelTests/betaDiversity_vs_PopGenK4PCA2Paisetal2020 \
    --p-intersect-ids

# %% [markdown]
Export data for partial Mantel Tests

# %% [code]
#already exported the following distance matrices: bioclim_envPC1_distance_matrix_parsed.tsv,  distance-matrix_PopGenK4PCA1Paisetal2020_parsed.tsv, geographic_distance_matrix_parsed.tsv
#see command below for obtaining parsed fungal diversity matrices for partial mantel test:
qiime diversity filter-distance-matrix \
    --i-distance-matrix Fungidiversity/bray_curtis_distance_matrix.qza \
    --m-metadata-file /home/user/work/Nov2023_Re-submit_RequestedAnalysis/NotSharedAcrossMatricesBlackList.tsv \
    --p-exclude-ids \
    --o-filtered-distance-matrix bray_curtis_distance_matrix_parsed.qza
qiime tools export \
    --input-path bray_curtis_distance_matrix_parsed.qza \
    --output-path exported

# %% [markdown]
Partial Mantel Tests

# %% [code]
#These were conducted on cloud computer in an R environment. I've included the relevant commands with some file renaming. All results uploaded on Google Drive and Cyverse and results are annotated on relevant figures
#install.packages("ade4")
#install.packages("ecodist")
library(ade4)
library(ecodist)

#Load Genetic Distance Matrix
a=read.table("./inputMatrices/distance-matrix_PopGenK4PCA1Paisetal2020_parsed.tsv")
a=as.dist(a)

#Load Geographic Distance Matrix
km=read.table("./inputMatrices/geographic_distance_matrix_parsed.tsv")
km=as.dist(km)

#Load Fungal Beta Diversity Matrix (bray-curtis)
FunBetaDiv=read.table("./inputMatrices/bray-curtis_distance-matrix.tsv")
FunBetaDivBC=as.dist(FunBetaDiv)

#Load Bioclimatic Distance Matrix
envPC1=read.table("./inputMatrices/bioclim_envPC1_distance_matrix_parsed.tsv")
envPC1=as.dist(envPC1)

##Partial Mantel##

#bray-curtis
#FunBetaDivBC_partial mantel (pval3 is two-tailed test)
FunBetaDivBC_mat_distance_partial_data <- lower(a) ~ lower(FunBetaDivBC) + lower(km)
FunBetaDivBC_mat_distance_partial_data_partial_mantel_test <- mantel(formula = formula(FunBetaDivBC_mat_distance_partial_data), nperm = 9999, mrank = FALSE, nboot = 500, pboot = 0.9, cboot = 0.95)
write.table(FunBetaDivBC_mat_distance_partial_data_partial_mantel_test, "FunBetaDivBC-GeoDist_Partial_Mantel.txt")
#FunBetaDivBC_envPC1_partial mantel (pval3 is two-tailed test)
FunBetaDivBC_envPC1_mat_distance_partial_data <- lower(a) ~ lower(FunBetaDivBC) + lower(envPC1)
FunBetaDivBC_envPC1_mat_distance_partial_data_partial_mantel_test <- mantel(formula = formula(FunBetaDivBC_envPC1_mat_distance_partial_data), nperm = 9999, mrank = FALSE, nboot = 500, pboot = 0.9, cboot = 0.95)
write.table(FunBetaDivBC_envPC1_mat_distance_partial_data_partial_mantel_test, "FunBetaDivBC_envPC1-Partial_Mantel.txt")

# %% [markdown]
Extra analysis to unify
Forgot to get phylogenetic diversity from Unifrac matrix last time analyzing features to fungal genome. Getting that here from existing intermediate files

# %% [code]
qiime diversity alpha-group-significance \
    --i-alpha-diversity /home/user/work/Nov2023_Re-submit_RequestedAnalysis/faith_pd_vector.qza \
    --m-metadata-file /home/user/work/Nov2023_Re-submit_RequestedAnalysis/Copy_of_sampleSite_metadata_expanded.tsv \
    --o-visualization PhylogenyBasedEstimates/alpha_faith_PD_groups.qzv
