# Supplementary material for: Metagenomic study reveals hidden relationships among fungal diversity, variation of plant disease, and genetic distance in Cornus florida (Cornaceae)
Source: Front Plant Sci. 2024 Jan 11;14:1282188. doi: 10.3389/fpls.2023.1282188 (PMC10809005; doi:10.3389/fpls.2023.1282188)
Supplement: Supplementary file 3 [file DataSheet_3.zip › Nov2023_Re-submit_RequestedAnalysis/Starting_files/Copy_of_geographic_distance_matrix.txt]

	CF10-2	CF11-1	CF1-2	CF12-2	CF13-1	CF14-2	CF15-2	CF16-1	CF17-2	CF18-2	CF19-2	CF20-2	CF2-1	CF21-1	CF2-2	CF22-1	CF23-2	CF24-1	CF25-1	CF26-1	CF27-1	CF28-1	CF29-2	CF30-2	CF3-2	CF4-1	CF5-1	CF6-1	CF7-1	CF8-2	CF9-2	DK10-1	DK1-1	DK11-1	DK12-2	DK13-1	DK14-2	DK15-2	DK16-2	DK17-2	DK18-1	DK19-2	DK20-2	DK2-1	DK21-2	DK22-1	DK22-2	DK23-2	DK25-1
CF10-2	0	0.43	1.06	0.43	0.43	0.43	0.43	23.66	23.66	23.66	23.68	23.68	0.82	23.68	0.82	23.71	23.71	23.71	23.73	23.73	23.73	23.77	23.77	23.77	0.8	0.69	0.69	0.69	0.43	0.21	0.14	197.5	197.56	198.08	198.07	198.08	198.08	198.06	198.08	198.07	198.13	198.07	198.05	197.59	198.36	198.38	198.38	198.46	198.46
CF11-1	0.43	0	0.63	0.01	0.01	0.01	0.01	23.39	23.39	23.39	23.41	23.41	0.41	23.41	0.41	23.44	23.44	23.44	23.46	23.46	23.46	23.5	23.5	23.5	0.39	0.29	0.28	0.28	0.35	0.54	0.48	197.92	197.98	198.5	198.49	198.5	198.51	198.48	198.5	198.5	198.55	198.49	198.47	198.01	198.79	198.8	198.8	198.88	198.88
CF1-2	1.06	0.63	0	0.62	0.62	0.62	0.62	22.96	22.96	22.96	22.98	22.98	0.33	22.98	0.33	23.01	23.01	23.01	23.03	23.03	23.03	23.07	23.07	23.07	0.36	0.41	0.42	0.42	0.85	1.16	1.11	198.54	198.59	199.12	199.11	199.12	199.12	199.1	199.12	199.11	199.17	199.11	199.09	198.63	199.4	199.42	199.42	199.5	199.5
CF12-2	0.43	0.01	0.62	0	0	0	0	23.38	23.38	23.38	23.4	23.4	0.41	23.4	0.41	23.43	23.43	23.43	23.45	23.45	23.45	23.49	23.49	23.49	0.39	0.28	0.28	0.28	0.36	0.55	0.49	197.93	197.98	198.5	198.5	198.51	198.51	198.49	198.51	198.5	198.56	198.5	198.48	198.02	198.79	198.81	198.81	198.89	198.89
CF13-1	0.43	0.01	0.62	0	0	0	0	23.38	23.38	23.38	23.4	23.4	0.41	23.4	0.41	23.43	23.43	23.43	23.45	23.45	23.45	23.49	23.49	23.49	0.39	0.28	0.28	0.28	0.36	0.55	0.49	197.93	197.98	198.5	198.5	198.51	198.51	198.49	198.51	198.5	198.56	198.5	198.48	198.02	198.79	198.81	198.81	198.89	198.89
CF14-2	0.43	0.01	0.62	0	0	0	0	23.38	23.38	23.38	23.4	23.4	0.41	23.4	0.41	23.43	23.43	23.43	23.45	23.45	23.45	23.49	23.49	23.49	0.39	0.28	0.28	0.28	0.36	0.55	0.49	197.93	197.98	198.5	198.5	198.51	198.51	198.49	198.51	198.5	198.56	198.5	198.48	198.02	198.79	198.81	198.81	198.89	198.89
CF15-2	0.43	0.01	0.62	0	0	0	0	23.38	23.38	23.38	23.4	23.4	0.41	23.4	0.41	23.43	23.43	23.43	23.45	23.45	23.45	23.49	23.49	23.49	0.39	0.28	0.28	0.28	0.36	0.55	0.49	197.93	197.98	198.5	198.5	198.51	198.51	198.49	198.51	198.5	198.56	198.5	198.48	198.02	198.79	198.81	198.81	198.89	198.89
CF16-1	23.66	23.39	22.96	23.38	23.38	23.38	23.38	0	0	0	0.03	0.03	23.28	0.03	23.28	0.06	0.06	0.06	0.08	0.08	0.08	0.12	0.12	0.12	23.31	23.33	23.33	23.33	23.73	23.86	23.79	211.17	211.21	211.77	211.76	211.76	211.77	211.73	211.75	211.74	211.78	211.7	211.69	211.25	212.06	212.07	212.07	212.15	212.14
CF17-2	23.66	23.39	22.96	23.38	23.38	23.38	23.38	0	0	0	0.03	0.03	23.28	0.03	23.28	0.06	0.06	0.06	0.08	0.08	0.08	0.12	0.12	0.12	23.31	23.33	23.33	23.33	23.73	23.86	23.79	211.17	211.21	211.77	211.76	211.76	211.77	211.73	211.75	211.74	211.78	211.7	211.69	211.25	212.06	212.07	212.07	212.15	212.14
CF18-2	23.66	23.39	22.96	23.38	23.38	23.38	23.38	0	0	0	0.03	0.03	23.28	0.03	23.28	0.06	0.06	0.06	0.08	0.08	0.08	0.12	0.12	0.12	23.31	23.33	23.33	23.33	23.73	23.86	23.79	211.17	211.21	211.77	211.76	211.76	211.77	211.73	211.75	211.74	211.78	211.7	211.69	211.25	212.06	212.07	212.07	212.15	212.14
CF19-2	23.68	23.41	22.98	23.4	23.4	23.4	23.4	0.03	0.03	0.03	0	0	23.3	0	23.3	0.03	0.03	0.03	0.05	0.05	0.05	0.1	0.1	0.1	23.33	23.35	23.35	23.35	23.75	23.88	23.81	211.17	211.21	211.77	211.76	211.76	211.77	211.73	211.75	211.74	211.78	211.7	211.69	211.25	212.06	212.07	212.07	212.15	212.14
CF20-2	23.68	23.41	22.98	23.4	23.4	23.4	23.4	0.03	0.03	0.03	0	0	23.3	0	23.3	0.03	0.03	0.03	0.05	0.05	0.05	0.1	0.1	0.1	23.33	23.35	23.35	23.35	23.75	23.88	23.81	211.17	211.21	211.77	211.76	211.76	211.77	211.73	211.75	211.74	211.78	211.7	211.69	211.25	212.06	212.07	212.07	212.15	212.14
CF2-1	0.82	0.41	0.33	0.41	0.41	0.41	0.41	23.28	23.28	23.28	23.3	23.3	0	23.3	0	23.33	23.33	23.33	23.34	23.34	23.34	23.39	23.39	23.39	0.03	0.13	0.13	0.13	0.54	0.88	0.84	198.32	198.37	198.89	198.89	198.9	198.9	198.88	198.9	198.89	198.95	198.89	198.87	198.41	199.18	199.19	199.19	199.28	199.28
CF21-1	23.68	23.41	22.98	23.4	23.4	23.4	23.4	0.03	0.03	0.03	0	0	23.3	0	23.3	0.03	0.03	0.03	0.05	0.05	0.05	0.1	0.1	0.1	23.33	23.35	23.35	23.35	23.75	23.88	23.81	211.17	211.21	211.77	211.76	211.76	211.77	211.73	211.75	211.74	211.78	211.7	211.69	211.25	212.06	212.07	212.07	212.15	212.14
CF2-2	0.82	0.41	0.33	0.41	0.41	0.41	0.41	23.28	23.28	23.28	23.3	23.3	0	23.3	0	23.33	23.33	23.33	23.34	23.34	23.34	23.39	23.39	23.39	0.03	0.13	0.13	0.13	0.54	0.88	0.84	198.32	198.37	198.89	198.89	198.9	198.9	198.88	198.9	198.89	198.95	198.89	198.87	198.41	199.18	199.19	199.19	199.28	199.28
CF22-1	23.71	23.44	23.01	23.43	23.43	23.43	23.43	0.06	0.06	0.06	0.03	0.03	23.33	0.03	23.33	0	0	0	0.02	0.02	0.02	0.07	0.07	0.07	23.36	23.38	23.38	23.38	23.78	23.91	23.84	211.19	211.23	211.79	211.78	211.78	211.79	211.75	211.77	211.76	211.8	211.72	211.71	211.27	212.08	212.09	212.09	212.17	212.16
CF23-2	23.71	23.44	23.01	23.43	23.43	23.43	23.43	0.06	0.06	0.06	0.03	0.03	23.33	0.03	23.33	0	0	0	0.02	0.02	0.02	0.07	0.07	0.07	23.36	23.38	23.38	23.38	23.78	23.91	23.84	211.19	211.23	211.79	211.78	211.78	211.79	211.75	211.77	211.76	211.8	211.72	211.71	211.27	212.08	212.09	212.09	212.17	212.16
CF24-1	23.71	23.44	23.01	23.43	23.43	23.43	23.43	0.06	0.06	0.06	0.03	0.03	23.33	0.03	23.33	0	0	0	0.02	0.02	0.02	0.07	0.07	0.07	23.36	23.38	23.38	23.38	23.78	23.91	23.84	211.19	211.23	211.79	211.78	211.78	211.79	211.75	211.77	211.76	211.8	211.72	211.71	211.27	212.08	212.09	212.09	212.17	212.16
CF25-1	23.73	23.46	23.03	23.45	23.45	23.45	23.45	0.08	0.08	0.08	0.05	0.05	23.34	0.05	23.34	0.02	0.02	0.02	0	0	0	0.05	0.05	0.05	23.38	23.4	23.4	23.4	23.79	23.93	23.86	211.18	211.22	211.78	211.78	211.78	211.78	211.75	211.76	211.76	211.8	211.72	211.7	211.26	212.07	212.09	212.09	212.16	212.16
CF26-1	23.73	23.46	23.03	23.45	23.45	23.45	23.45	0.08	0.08	0.08	0.05	0.05	23.34	0.05	23.34	0.02	0.02	0.02	0	0	0	0.05	0.05	0.05	23.38	23.4	23.4	23.4	23.79	23.93	23.86	211.18	211.22	211.78	211.78	211.78	211.78	211.75	211.76	211.76	211.8	211.72	211.7	211.26	212.07	212.09	212.09	212.16	212.16
CF27-1	23.73	23.46	23.03	23.45	23.45	23.45	23.45	0.08	0.08	0.08	0.05	0.05	23.34	0.05	23.34	0.02	0.02	0.02	0	0	0	0.05	0.05	0.05	23.38	23.4	23.4	23.4	23.79	23.93	23.86	211.18	211.22	211.78	211.78	211.78	211.78	211.75	211.76	211.76	211.8	211.72	211.7	211.26	212.07	212.09	212.09	212.16	212.16
CF28-1	23.77	23.5	23.07	23.49	23.49	23.49	23.49	0.12	0.12	0.12	0.1	0.1	23.39	0.1	23.39	0.07	0.07	0.07	0.05	0.05	0.05	0	0	0	23.42	23.44	23.44	23.44	23.84	23.97	23.9	211.19	211.23	211.79	211.79	211.79	211.79	211.76	211.77	211.77	211.81	211.73	211.71	211.27	212.08	212.09	212.09	212.17	212.17
CF29-2	23.77	23.5	23.07	23.49	23.49	23.49	23.49	0.12	0.12	0.12	0.1	0.1	23.39	0.1	23.39	0.07	0.07	0.07	0.05	0.05	0.05	0	0	0	23.42	23.44	23.44	23.44	23.84	23.97	23.9	211.19	211.23	211.79	211.79	211.79	211.79	211.76	211.77	211.77	211.81	211.73	211.71	211.27	212.08	212.09	212.09	212.17	212.17
CF30-2	23.77	23.5	23.07	23.49	23.49	23.49	23.49	0.12	0.12	0.12	0.1	0.1	23.39	0.1	23.39	0.07	0.07	0.07	0.05	0.05	0.05	0	0	0	23.42	23.44	23.44	23.44	23.84	23.97	23.9	211.19	211.23	211.79	211.79	211.79	211.79	211.76	211.77	211.77	211.81	211.73	211.71	211.27	212.08	212.09	212.09	212.17	212.17
CF3-2	0.8	0.39	0.36	0.39	0.39	0.39	0.39	23.31	23.31	23.31	23.33	23.33	0.03	23.33	0.03	23.36	23.36	23.36	23.38	23.38	23.38	23.42	23.42	23.42	0	0.11	0.11	0.11	0.51	0.85	0.81	198.29	198.35	198.87	198.86	198.87	198.88	198.85	198.87	198.87	198.92	198.86	198.84	198.38	199.15	199.17	199.17	199.25	199.25
CF4-1	0.69	0.29	0.41	0.28	0.28	0.28	0.28	23.33	23.33	23.33	23.35	23.35	0.13	23.35	0.13	23.38	23.38	23.38	23.4	23.4	23.4	23.44	23.44	23.44	0.11	0	0	0	0.44	0.76	0.72	198.19	198.25	198.77	198.77	198.77	198.78	198.75	198.77	198.77	198.82	198.76	198.75	198.28	199.06	199.07	199.07	199.15	199.15
CF5-1	0.69	0.28	0.42	0.28	0.28	0.28	0.28	23.33	23.33	23.33	23.35	23.35	0.13	23.35	0.13	23.38	23.38	23.38	23.4	23.4	23.4	23.44	23.44	23.44	0.11	0	0	0	0.44	0.76	0.72	198.19	198.24	198.77	198.76	198.77	198.77	198.75	198.77	198.76	198.82	198.76	198.74	198.28	199.05	199.07	199.07	199.15	199.15
CF6-1	0.69	0.28	0.42	0.28	0.28	0.28	0.28	23.33	23.33	23.33	23.35	23.35	0.13	23.35	0.13	23.38	23.38	23.38	23.4	23.4	23.4	23.44	23.44	23.44	0.11	0	0	0	0.44	0.76	0.72	198.19	198.24	198.77	198.76	198.77	198.77	198.75	198.77	198.76	198.82	198.76	198.74	198.28	199.05	199.07	199.07	199.15	199.15
CF7-1	0.43	0.35	0.85	0.36	0.36	0.36	0.36	23.73	23.73	23.73	23.75	23.75	0.54	23.75	0.54	23.78	23.78	23.78	23.79	23.79	23.79	23.84	23.84	23.84	0.51	0.44	0.44	0.44	0	0.38	0.37	197.83	197.88	198.4	198.4	198.4	198.41	198.38	198.4	198.4	198.46	198.39	198.38	197.91	198.69	198.7	198.7	198.78	198.78
CF8-2	0.21	0.54	1.16	0.55	0.55	0.55	0.55	23.86	23.86	23.86	23.88	23.88	0.88	23.88	0.88	23.91	23.91	23.91	23.93	23.93	23.93	23.97	23.97	23.97	0.85	0.76	0.76	0.76	0.38	0	0.07	197.45	197.51	198.03	198.02	198.03	198.04	198.01	198.03	198.03	198.08	198.02	198	197.54	198.31	198.33	198.33	198.41	198.41
CF9-2	0.14	0.48	1.11	0.49	0.49	0.49	0.49	23.79	23.79	23.79	23.81	23.81	0.84	23.81	0.84	23.84	23.84	23.84	23.86	23.86	23.86	23.9	23.9	23.9	0.81	0.72	0.72	0.72	0.37	0.07	0	197.48	197.54	198.06	198.05	198.06	198.07	198.04	198.06	198.06	198.11	198.05	198.03	197.57	198.34	198.36	198.36	198.44	198.44
DK10-1	197.5	197.92	198.54	197.93	197.93	197.93	197.93	211.17	211.17	211.17	211.17	211.17	198.32	211.17	198.32	211.19	211.19	211.19	211.18	211.18	211.18	211.19	211.19	211.19	198.29	198.19	198.19	198.19	197.83	197.45	197.48	0	0.15	0.64	0.62	0.61	0.61	0.56	0.58	0.57	0.65	0.64	0.64	0.15	0.92	0.93	0.93	1	0.98
DK1-1	197.56	197.98	198.59	197.98	197.98	197.98	197.98	211.21	211.21	211.21	211.21	211.21	198.37	211.21	198.37	211.23	211.23	211.23	211.22	211.22	211.22	211.23	211.23	211.23	198.35	198.25	198.24	198.24	197.88	197.51	197.54	0.15	0	0.67	0.65	0.62	0.61	0.55	0.56	0.54	0.58	0.54	0.53	0.04	0.93	0.94	0.94	1	0.97
DK11-1	198.08	198.5	199.12	198.5	198.5	198.5	198.5	211.77	211.77	211.77	211.77	211.77	198.89	211.77	198.89	211.79	211.79	211.79	211.78	211.78	211.78	211.79	211.79	211.79	198.87	198.77	198.77	198.77	198.4	198.03	198.06	0.64	0.67	0	0.03	0.08	0.11	0.2	0.23	0.26	0.43	0.58	0.61	0.63	0.29	0.3	0.3	0.38	0.39
DK12-2	198.07	198.49	199.11	198.5	198.5	198.5	198.5	211.76	211.76	211.76	211.76	211.76	198.89	211.76	198.89	211.78	211.78	211.78	211.78	211.78	211.78	211.79	211.79	211.79	198.86	198.77	198.76	198.76	198.4	198.02	198.05	0.62	0.65	0.03	0	0.05	0.08	0.17	0.2	0.23	0.4	0.55	0.58	0.61	0.3	0.31	0.31	0.39	0.39
DK13-1	198.08	198.5	199.12	198.51	198.51	198.51	198.51	211.76	211.76	211.76	211.76	211.76	198.9	211.76	198.9	211.78	211.78	211.78	211.78	211.78	211.78	211.79	211.79	211.79	198.87	198.77	198.77	198.77	198.4	198.03	198.06	0.61	0.62	0.08	0.05	0	0.03	0.12	0.16	0.18	0.35	0.51	0.53	0.59	0.31	0.32	0.32	0.39	0.38
DK14-2	198.08	198.51	199.12	198.51	198.51	198.51	198.51	211.77	211.77	211.77	211.77	211.77	198.9	211.77	198.9	211.79	211.79	211.79	211.78	211.78	211.78	211.79	211.79	211.79	198.88	198.78	198.77	198.77	198.41	198.04	198.07	0.61	0.61	0.11	0.08	0.03	0	0.1	0.13	0.15	0.32	0.48	0.5	0.58	0.32	0.33	0.33	0.39	0.38
DK15-2	198.06	198.48	199.1	198.49	198.49	198.49	198.49	211.73	211.73	211.73	211.73	211.73	198.88	211.73	198.88	211.75	211.75	211.75	211.75	211.75	211.75	211.76	211.76	211.76	198.85	198.75	198.75	198.75	198.38	198.01	198.04	0.56	0.55	0.2	0.17	0.12	0.1	0	0.04	0.06	0.24	0.39	0.41	0.51	0.39	0.39	0.39	0.45	0.42
DK16-2	198.08	198.5	199.12	198.51	198.51	198.51	198.51	211.75	211.75	211.75	211.75	211.75	198.9	211.75	198.9	211.77	211.77	211.77	211.76	211.76	211.76	211.77	211.77	211.77	198.87	198.77	198.77	198.77	198.4	198.03	198.06	0.58	0.56	0.23	0.2	0.16	0.13	0.04	0	0.03	0.2	0.35	0.38	0.52	0.4	0.4	0.4	0.45	0.41
DK17-2	198.07	198.5	199.11	198.5	198.5	198.5	198.5	211.74	211.74	211.74	211.74	211.74	198.89	211.74	198.89	211.76	211.76	211.76	211.76	211.76	211.76	211.77	211.77	211.77	198.87	198.77	198.76	198.76	198.4	198.03	198.06	0.57	0.54	0.26	0.23	0.18	0.15	0.06	0.03	0	0.18	0.33	0.35	0.51	0.42	0.42	0.42	0.47	0.43
DK18-1	198.13	198.55	199.17	198.56	198.56	198.56	198.56	211.78	211.78	211.78	211.78	211.78	198.95	211.78	198.95	211.8	211.8	211.8	211.8	211.8	211.8	211.81	211.81	211.81	198.92	198.82	198.82	198.82	198.46	198.08	198.11	0.65	0.58	0.43	0.4	0.35	0.32	0.24	0.2	0.18	0	0.17	0.2	0.54	0.53	0.52	0.52	0.54	0.48
DK19-2	198.07	198.49	199.11	198.5	198.5	198.5	198.5	211.7	211.7	211.7	211.7	211.7	198.89	211.7	198.89	211.72	211.72	211.72	211.72	211.72	211.72	211.73	211.73	211.73	198.86	198.76	198.76	198.76	198.39	198.02	198.05	0.64	0.54	0.58	0.55	0.51	0.48	0.39	0.35	0.33	0.17	0	0.03	0.51	0.7	0.69	0.69	0.71	0.64
DK20-2	198.05	198.47	199.09	198.48	198.48	198.48	198.48	211.69	211.69	211.69	211.69	211.69	198.87	211.69	198.87	211.71	211.71	211.71	211.7	211.7	211.7	211.71	211.71	211.71	198.84	198.75	198.74	198.74	198.38	198	198.03	0.64	0.53	0.61	0.58	0.53	0.5	0.41	0.38	0.35	0.2	0.03	0	0.51	0.73	0.72	0.72	0.74	0.67
DK2-1	197.59	198.01	198.63	198.02	198.02	198.02	198.02	211.25	211.25	211.25	211.25	211.25	198.41	211.25	198.41	211.27	211.27	211.27	211.26	211.26	211.26	211.27	211.27	211.27	198.38	198.28	198.28	198.28	197.91	197.54	197.57	0.15	0.04	0.63	0.61	0.59	0.58	0.51	0.52	0.51	0.54	0.51	0.51	0	0.9	0.9	0.9	0.96	0.93
DK21-2	198.36	198.79	199.4	198.79	198.79	198.79	198.79	212.06	212.06	212.06	212.06	212.06	199.18	212.06	199.18	212.08	212.08	212.08	212.07	212.07	212.07	212.08	212.08	212.08	199.15	199.06	199.05	199.05	198.69	198.31	198.34	0.92	0.93	0.29	0.3	0.31	0.32	0.39	0.4	0.42	0.53	0.7	0.73	0.9	0	0.02	0.02	0.1	0.16
DK22-1	198.38	198.8	199.42	198.81	198.81	198.81	198.81	212.07	212.07	212.07	212.07	212.07	199.19	212.07	199.19	212.09	212.09	212.09	212.09	212.09	212.09	212.09	212.09	212.09	199.17	199.07	199.07	199.07	198.7	198.33	198.36	0.93	0.94	0.3	0.31	0.32	0.33	0.39	0.4	0.42	0.52	0.69	0.72	0.9	0.02	0	0	0.09	0.14
DK22-2	198.38	198.8	199.42	198.81	198.81	198.81	198.81	212.07	212.07	212.07	212.07	212.07	199.19	212.07	199.19	212.09	212.09	212.09	212.09	212.09	212.09	212.09	212.09	212.09	199.17	199.07	199.07	199.07	198.7	198.33	198.36	0.93	0.94	0.3	0.31	0.32	0.33	0.39	0.4	0.42	0.52	0.69	0.72	0.9	0.02	0	0	0.09	0.14
DK23-2	198.46	198.88	199.5	198.89	198.89	198.89	198.89	212.15	212.15	212.15	212.15	212.15	199.28	212.15	199.28	212.17	212.17	212.17	212.16	212.16	212.16	212.17	212.17	212.17	199.25	199.15	199.15	199.15	198.78	198.41	198.44	1	1	0.38	0.39	0.39	0.39	0.45	0.45	0.47	0.54	0.71	0.74	0.96	0.1	0.09	0.09	0	0.08
DK25-1	198.46	198.88	199.5	198.89	198.89	198.89	198.89	212.14	212.14	212.14	212.14	212.14	199.28	212.14	199.28	212.16	212.16	212.16	212.16	212.16	212.16	212.17	212.17	212.17	199.25	199.15	199.15	199.15	198.78	198.41	198.44	0.98	0.97	0.39	0.39	0.38	0.38	0.42	0.41	0.43	0.48	0.64	0.67	0.93	0.16	0.14	0.14	0.08	0
DK26-1	198.48	198.9	199.52	198.91	198.91	198.91	198.91	212.16	212.16	212.16	212.16	212.16	199.3	212.16	199.3	212.18	212.18	212.18	212.18	212.18	212.18	212.19	212.19	212.19	199.27	199.18	199.17	199.17	198.81	198.43	198.46	1	0.98	0.42	0.42	0.41	0.4	0.43	0.42	0.44	0.47	0.63	0.66	0.94	0.2	0.18	0.18	0.12	0.04
DK27-1	198.51	198.94	199.55	198.94	198.94	198.94	198.94	212.18	212.18	212.18	212.18	212.18	199.33	212.18	199.33	212.2	212.2	212.2	212.19	212.19	212.19	212.2	212.2	212.2	199.31	199.21	199.2	199.2	198.84	198.47	198.5	1.01	0.97	0.52	0.51	0.48	0.46	0.46	0.44	0.44	0.41	0.54	0.57	0.93	0.36	0.34	0.34	0.29	0.21
DK28-1	198.48	198.9	199.52	198.91	198.91	198.91	198.91	212.14	212.14	212.14	212.14	212.14	199.3	212.14	199.3	212.16	212.16	212.16	212.16	212.16	212.16	212.17	212.17	212.17	199.27	199.17	199.17	199.17	198.8	198.43	198.46	0.98	0.93	0.5	0.49	0.46	0.44	0.43	0.41	0.41	0.37	0.5	0.53	0.9	0.36	0.35	0.35	0.31	0.22
DK29-2	198.46	198.88	199.5	198.89	198.89	198.89	198.89	212.12	212.12	212.12	212.12	212.12	199.28	212.12	199.28	212.14	212.14	212.14	212.13	212.13	212.13	212.14	212.14	212.14	199.25	199.15	199.15	199.15	198.78	198.41	198.44	0.96	0.91	0.49	0.48	0.45	0.43	0.41	0.39	0.39	0.34	0.47	0.5	0.87	0.37	0.36	0.36	0.32	0.24
DK30-1	173.73	174.15	174.76	174.16	174.16	174.16	174.16	187.25	187.25	187.25	187.25	187.25	174.55	187.25	174.55	187.27	187.27	187.27	187.26	187.26	187.26	187.27	187.27	187.27	174.52	174.42	174.42	174.42	174.06	173.68	173.71	23.92	23.96	24.52	24.52	24.52	24.52	24.48	24.5	24.49	24.53	24.45	24.44	24	24.81	24.82	24.82	24.9	24.89
DK3-1	197.55	197.97	198.59	197.98	197.98	197.98	197.98	211.2	211.2	211.2	211.2	211.2	198.37	211.2	198.37	211.22	211.22	211.22	211.22	211.22	211.22	211.23	211.23	211.23	198.34	198.24	198.24	198.24	197.88	197.5	197.53	0.18	0.03	0.69	0.67	0.65	0.63	0.57	0.57	0.56	0.58	0.53	0.53	0.06	0.95	0.96	0.96	1.02	0.98
DK4-1	197.55	197.97	198.58	197.97	197.97	197.97	197.97	211.19	211.19	211.19	211.19	211.19	198.36	211.19	198.36	211.21	211.21	211.21	211.21	211.21	211.21	211.22	211.22	211.22	198.34	198.24	198.23	198.23	197.87	197.5	197.53	0.23	0.08	0.73	0.71	0.68	0.67	0.6	0.6	0.58	0.59	0.53	0.52	0.11	0.98	0.99	0.99	1.05	1.01
DK5-1	197.49	197.91	198.53	197.92	197.92	197.92	197.92	211.13	211.13	211.13	211.14	211.14	198.3	211.14	198.3	211.15	211.15	211.15	211.15	211.15	211.15	211.16	211.16	211.16	198.28	198.18	198.18	198.18	197.81	197.44	197.47	0.22	0.11	0.77	0.75	0.73	0.72	0.65	0.65	0.63	0.65	0.59	0.58	0.14	1.03	1.04	1.04	1.1	1.06
DK6-1	197.48	197.9	198.52	197.91	197.91	197.91	197.91	211.13	211.13	211.13	211.13	211.13	198.3	211.13	198.3	211.15	211.15	211.15	211.14	211.14	211.14	211.15	211.15	211.15	198.27	198.17	198.17	198.17	197.81	197.43	197.46	0.23	0.12	0.78	0.76	0.74	0.73	0.66	0.66	0.64	0.66	0.59	0.58	0.15	1.04	1.05	1.05	1.11	1.07
DK7-1	197.48	197.9	198.52	197.91	197.91	197.91	197.91	211.13	211.13	211.13	211.13	211.13	198.3	211.13	198.3	211.15	211.15	211.15	211.14	211.14	211.14	211.15	211.15	211.15	198.27	198.17	198.17	198.17	197.81	197.43	197.46	0.23	0.12	0.78	0.76	0.74	0.73	0.66	0.66	0.64	0.66	0.59	0.58	0.15	1.04	1.05	1.05	1.11	1.07
DK8-1	197.52	197.94	198.56	197.95	197.95	197.95	197.95	211.16	211.16	211.16	211.16	211.16	198.34	211.16	198.34	211.18	211.18	211.18	211.18	211.18	211.18	211.19	211.19	211.19	198.31	198.21	198.21	198.21	197.84	197.47	197.5	0.26	0.13	0.78	0.75	0.73	0.71	0.64	0.64	0.62	0.62	0.55	0.54	0.15	1.03	1.03	1.03	1.09	1.05
DK9-1	197.56	197.99	198.6	197.99	197.99	197.99	197.99	211.21	211.21	211.21	211.21	211.21	198.38	211.21	198.38	211.23	211.23	211.23	211.22	211.22	211.22	211.23	211.23	211.23	198.36	198.26	198.25	198.25	197.89	197.52	197.54	0.24	0.1	0.73	0.7	0.68	0.66	0.59	0.59	0.57	0.57	0.51	0.5	0.11	0.98	0.98	0.98	1.04	1
KS-GAL1	1588.34	1588.72	1589.25	1588.72	1588.72	1588.72	1588.72	1593.43	1593.43	1593.43	1593.42	1593.42	1589.12	1593.42	1589.12	1593.42	1593.42	1593.42	1593.41	1593.41	1593.41	1593.4	1593.4	1593.4	1589.11	1589	1589	1589	1588.74	1588.37	1588.37	1405.04	1404.94	1404.63	1404.62	1404.59	1404.58	1404.56	1404.53	1404.52	1404.41	1404.4	1404.41	1404.91	1404.38	1404.36	1404.36	1404.28	1404.24
KS-GAL11	1588.34	1588.72	1589.25	1588.72	1588.72	1588.72	1588.72	1593.43	1593.43	1593.43	1593.42	1593.42	1589.12	1593.42	1589.12	1593.42	1593.42	1593.42	1593.41	1593.41	1593.41	1593.4	1593.4	1593.4	1589.11	1589	1589	1589	1588.74	1588.37	1588.37	1405.04	1404.94	1404.63	1404.62	1404.59	1404.58	1404.56	1404.53	1404.52	1404.41	1404.4	1404.41	1404.91	1404.38	1404.36	1404.36	1404.28	1404.24
KS-GAL12	1588.34	1588.72	1589.25	1588.72	1588.72	1588.72	1588.72	1593.43	1593.43	1593.43	1593.42	1593.42	1589.12	1593.42	1589.12	1593.42	1593.42	1593.42	1593.41	1593.41	1593.41	1593.4	1593.4	1593.4	1589.11	1589	1589	1589	1588.74	1588.37	1588.37	1405.04	1404.94	1404.63	1404.62	1404.59	1404.58	1404.56	1404.53	1404.52	1404.41	1404.4	1404.41	1404.91	1404.38	1404.36	1404.36	1404.28	1404.24
KS-GAL13	1588.34	1588.72	1589.25	1588.72	1588.72	1588.72	1588.72	1593.43	1593.43	1593.43	1593.42	1593.42	1589.12	1593.42	1589.12	1593.42	1593.42	1593.42	1593.41	1593.41	1593.41	1593.4	1593.4	1593.4	1589.11	1589	1589	1589	1588.74	1588.37	1588.37	1405.04	1404.94	1404.63	1404.62	1404.59	1404.58	1404.56	1404.53	1404.52	1404.41	1404.4	1404.41	1404.91	1404.38	1404.36	1404.36	1404.28	1404.24
KS-GAL14	1588.34	1588.72	1589.25	1588.72	1588.72	1588.72	1588.72	1593.43	1593.43	1593.43	1593.42	1593.42	1589.12	1593.42	1589.12	1593.42	1593.42	1593.42	1593.41	1593.41	1593.41	1593.4	1593.4	1593.4	1589.11	1589	1589	1589	1588.74	1588.37	1588.37	1405.04	1404.94	1404.63	1404.62	1404.59	1404.58	1404.56	1404.53	1404.52	1404.41	1404.4	1404.41	1404.91	1404.38	1404.36	1404.36	1404.28	1404.24
KS-GAL15	1588.34	1588.72	1589.25	1588.72	1588.72	1588.72	1588.72	1593.43	1593.43	1593.43	1593.42	1593.42	1589.12	1593.42	1589.12	1593.42	1593.42	1593.42	1593.41	1593.41	1593.41	1593.4	1593.4	1593.4	1589.11	1589	1589	1589	1588.74	1588.37	1588.37	1405.04	1404.94	1404.63	1404.62	1404.59	1404.58	1404.56	1404.53	1404.52	1404.41	1404.4	1404.41	1404.91	1404.38	1404.36	1404.36	1404.28	1404.24
KS-GAL2	1588.34	1588.72	1589.25	1588.72	1588.72	1588.72	1588.72	1593.43	1593.43	1593.43	1593.42	1593.42	1589.12	1593.42	1589.12	1593.42	1593.42	1593.42	1593.41	1593.41	1593.41	1593.4	1593.4	1593.4	1589.11	1589	1589	1589	1588.74	1588.37	1588.37	1405.04	1404.94	1404.63	1404.62	1404.59	1404.58	1404.56	1404.53	1404.52	1404.41	1404.4	1404.41	1404.91	1404.38	1404.36	1404.36	1404.28	1404.24
KS-GAL3	1588.34	1588.72	1589.25	1588.72	1588.72	1588.72	1588.72	1593.43	1593.43	1593.43	1593.42	1593.42	1589.12	1593.42	1589.12	1593.42	1593.42	1593.42	1593.41	1593.41	1593.41	1593.4	1593.4	1593.4	1589.11	1589	1589	1589	1588.74	1588.37	1588.37	1405.04	1404.94	1404.63	1404.62	1404.59	1404.58	1404.56	1404.53	1404.52	1404.41	1404.4	1404.41	1404.91	1404.38	1404.36	1404.36	1404.28	1404.24
KS-GAL4	1588.34	1588.72	1589.25	1588.72	1588.72	1588.72	1588.72	1593.43	1593.43	1593.43	1593.42	1593.42	1589.12	1593.42	1589.12	1593.42	1593.42	1593.42	1593.41	1593.41	1593.41	1593.4	1593.4	1593.4	1589.11	1589	1589	1589	1588.74	1588.37	1588.37	1405.04	1404.94	1404.63	1404.62	1404.59	1404.58	1404.56	1404.53	1404.52	1404.41	1404.4	1404.41	1404.91	1404.38	1404.36	1404.36	1404.28	1404.24
KS-GAL6	1588.34	1588.72	1589.25	1588.72	1588.72	1588.72	1588.72	1593.43	1593.43	1593.43	1593.42	1593.42	1589.12	1593.42	1589.12	1593.42	1593.42	1593.42	1593.41	1593.41	1593.41	1593.4	1593.4	1593.4	1589.11	1589	1589	1589	1588.74	1588.37	1588.37	1405.04	1404.94	1404.63	1404.62	1404.59	1404.58	1404.56	1404.53	1404.52	1404.41	1404.4	1404.41	1404.91	1404.38	1404.36	1404.36	1404.28	1404.24
KS-GAL7	1588.34	1588.72	1589.25	1588.72	1588.72	1588.72	1588.72	1593.43	1593.43	1593.43	1593.42	1593.42	1589.12	1593.42	1589.12	1593.42	1593.42	1593.42	1593.41	1593.41	1593.41	1593.4	1593.4	1593.4	1589.11	1589	1589	1589	1588.74	1588.37	1588.37	1405.04	1404.94	1404.63	1404.62	1404.59	1404.58	1404.56	1404.53	1404.52	1404.41	1404.4	1404.41	1404.91	1404.38	1404.36	1404.36	1404.28	1404.24
KS-GAL8	1588.34	1588.72	1589.25	1588.72	1588.72	1588.72	1588.72	1593.43	1593.43	1593.43	1593.42	1593.42	1589.12	1593.42	1589.12	1593.42	1593.42	1593.42	1593.41	1593.41	1593.41	1593.4	1593.4	1593.4	1589.11	1589	1589	1589	1588.74	1588.37	1588.37	1405.04	1404.94	1404.63	1404.62	1404.59	1404.58	1404.56	1404.53	1404.52	1404.41	1404.4	1404.41	1404.91	1404.38	1404.36	1404.36	1404.28	1404.24
KS-GAL9	1588.34	1588.72	1589.25	1588.72	1588.72	1588.72	1588.72	1593.43	1593.43	1593.43	1593.42	1593.42	1589.12	1593.42	1589.12	1593.42	1593.42	1593.42	1593.41	1593.41	1593.41	1593.4	1593.4	1593.4	1589.11	1589	1589	1589	1588.74	1588.37	1588.37	1405.04	1404.94	1404.63	1404.62	1404.59	1404.58	1404.56	1404.53	1404.52	1404.41	1404.4	1404.41	1404.91	1404.38	1404.36	1404.36	1404.28	1404.24
MI-BD1	1126.89	1127.31	1127.93	1127.31	1127.31	1127.31	1127.31	1145.69	1145.69	1145.69	1145.7	1145.7	1127.64	1145.7	1127.64	1145.73	1145.73	1145.73	1145.73	1145.73	1145.73	1145.75	1145.75	1145.75	1127.61	1127.53	1127.52	1127.52	1127.1	1126.77	1126.82	943.34	943.34	942.7	942.71	942.73	942.73	942.79	942.79	942.8	942.82	942.94	942.97	943.31	942.42	942.41	942.41	942.34	942.38
MI-BD10	1126.89	1127.31	1127.93	1127.31	1127.31	1127.31	1127.31	1145.69	1145.69	1145.69	1145.7	1145.7	1127.64	1145.7	1127.64	1145.73	1145.73	1145.73	1145.73	1145.73	1145.73	1145.75	1145.75	1145.75	1127.61	1127.53	1127.52	1127.52	1127.1	1126.77	1126.82	943.34	943.34	942.7	942.71	942.73	942.73	942.79	942.79	942.8	942.82	942.94	942.97	943.31	942.42	942.41	942.41	942.34	942.38
MI-BD12	1126.89	1127.31	1127.93	1127.31	1127.31	1127.31	1127.31	1145.69	1145.69	1145.69	1145.7	1145.7	1127.64	1145.7	1127.64	1145.73	1145.73	1145.73	1145.73	1145.73	1145.73	1145.75	1145.75	1145.75	1127.61	1127.53	1127.52	1127.52	1127.1	1126.77	1126.82	943.34	943.34	942.7	942.71	942.73	942.73	942.79	942.79	942.8	942.82	942.94	942.97	943.31	942.42	942.41	942.41	942.34	942.38
MI-BD13	1126.89	1127.31	1127.93	1127.31	1127.31	1127.31	1127.31	1145.69	1145.69	1145.69	1145.7	1145.7	1127.64	1145.7	1127.64	1145.73	1145.73	1145.73	1145.73	1145.73	1145.73	1145.75	1145.75	1145.75	1127.61	1127.53	1127.52	1127.52	1127.1	1126.77	1126.82	943.34	943.34	942.7	942.71	942.73	942.73	942.79	942.79	942.8	942.82	942.94	942.97	943.31	942.42	942.41	942.41	942.34	942.38
MI-BD14	1126.89	1127.31	1127.93	1127.31	1127.31	1127.31	1127.31	1145.69	1145.69	1145.69	1145.7	1145.7	1127.64	1145.7	1127.64	1145.73	1145.73	1145.73	1145.73	1145.73	1145.73	1145.75	1145.75	1145.75	1127.61	1127.53	1127.52	1127.52	1127.1	1126.77	1126.82	943.34	943.34	942.7	942.71	942.73	942.73	942.79	942.79	942.8	942.82	942.94	942.97	943.31	942.42	942.41	942.41	942.34	942.38
MI-BD15	1126.89	1127.31	1127.93	1127.31	1127.31	1127.31	1127.31	1145.69	1145.69	1145.69	1145.7	1145.7	1127.64	1145.7	1127.64	1145.73	1145.73	1145.73	1145.73	1145.73	1145.73	1145.75	1145.75	1145.75	1127.61	1127.53	1127.52	1127.52	1127.1	1126.77	1126.82	943.34	943.34	942.7	942.71	942.73	942.73	942.79	942.79	942.8	942.82	942.94	942.97	943.31	942.42	942.41	942.41	942.34	942.38
MI-BD2	1126.89	1127.31	1127.93	1127.31	1127.31	1127.31	1127.31	1145.69	1145.69	1145.69	1145.7	1145.7	1127.64	1145.7	1127.64	1145.73	1145.73	1145.73	1145.73	1145.73	1145.73	1145.75	1145.75	1145.75	1127.61	1127.53	1127.52	1127.52	1127.1	1126.77	1126.82	943.34	943.34	942.7	942.71	942.73	942.73	942.79	942.79	942.8	942.82	942.94	942.97	943.31	942.42	942.41	942.41	942.34	942.38
MI-BD3	1126.89	1127.31	1127.93	1127.31	1127.31	1127.31	1127.31	1145.69	1145.69	1145.69	1145.7	1145.7	1127.64	1145.7	1127.64	1145.73	1145.73	1145.73	1145.73	1145.73	1145.73	1145.75	1145.75	1145.75	1127.61	1127.53	1127.52	1127.52	1127.1	1126.77	1126.82	943.34	943.34	942.7	942.71	942.73	942.73	942.79	942.79	942.8	942.82	942.94	942.97	943.31	942.42	942.41	942.41	942.34	942.38
MI-BD4	1126.89	1127.31	1127.93	1127.31	1127.31	1127.31	1127.31	1145.69	1145.69	1145.69	1145.7	1145.7	1127.64	1145.7	1127.64	1145.73	1145.73	1145.73	1145.73	1145.73	1145.73	1145.75	1145.75	1145.75	1127.61	1127.53	1127.52	1127.52	1127.1	1126.77	1126.82	943.34	943.34	942.7	942.71	942.73	942.73	942.79	942.79	942.8	942.82	942.94	942.97	943.31	942.42	942.41	942.41	942.34	942.38
MI-BD5	1126.89	1127.31	1127.93	1127.31	1127.31	1127.31	1127.31	1145.69	1145.69	1145.69	1145.7	1145.7	1127.64	1145.7	1127.64	1145.73	1145.73	1145.73	1145.73	1145.73	1145.73	1145.75	1145.75	1145.75	1127.61	1127.53	1127.52	1127.52	1127.1	1126.77	1126.82	943.34	943.34	942.7	942.71	942.73	942.73	942.79	942.79	942.8	942.82	942.94	942.97	943.31	942.42	942.41	942.41	942.34	942.38
MI-BD6	1126.89	1127.31	1127.93	1127.31	1127.31	1127.31	1127.31	1145.69	1145.69	1145.69	1145.7	1145.7	1127.64	1145.7	1127.64	1145.73	1145.73	1145.73	1145.73	1145.73	1145.73	1145.75	1145.75	1145.75	1127.61	1127.53	1127.52	1127.52	1127.1	1126.77	1126.82	943.34	943.34	942.7	942.71	942.73	942.73	942.79	942.79	942.8	942.82	942.94	942.97	943.31	942.42	942.41	942.41	942.34	942.38
MI-BD8	1126.89	1127.31	1127.93	1127.31	1127.31	1127.31	1127.31	1145.69	1145.69	1145.69	1145.7	1145.7	1127.64	1145.7	1127.64	1145.73	1145.73	1145.73	1145.73	1145.73	1145.73	1145.75	1145.75	1145.75	1127.61	1127.53	1127.52	1127.52	1127.1	1126.77	1126.82	943.34	943.34	942.7	942.71	942.73	942.73	942.79	942.79	942.8	942.82	942.94	942.97	943.31	942.42	942.41	942.41	942.34	942.38
MI-BD9	1126.89	1127.31	1127.93	1127.31	1127.31	1127.31	1127.31	1145.69	1145.69	1145.69	1145.7	1145.7	1127.64	1145.7	1127.64	1145.73	1145.73	1145.73	1145.73	1145.73	1145.73	1145.75	1145.75	1145.75	1127.61	1127.53	1127.52	1127.52	1127.1	1126.77	1126.82	943.34	943.34	942.7	942.71	942.73	942.73	942.79	942.79	942.8	942.82	942.94	942.97	943.31	942.42	942.41	942.41	942.34	942.38
MI-FC1	1078.11	1078.53	1079.16	1078.54	1078.54	1078.54	1078.54	1096.37	1096.37	1096.37	1096.38	1096.38	1078.88	1096.38	1078.88	1096.4	1096.4	1096.4	1096.4	1096.4	1096.4	1096.42	1096.42	1096.42	1078.84	1078.76	1078.76	1078.76	1078.34	1078	1078.05	891.8	891.8	891.16	891.18	891.19	891.19	891.25	891.24	891.26	891.27	891.38	891.41	891.76	890.88	890.87	890.87	890.8	890.83
MI-FC10	1078.11	1078.53	1079.16	1078.54	1078.54	1078.54	1078.54	1096.37	1096.37	1096.37	1096.38	1096.38	1078.88	1096.38	1078.88	1096.4	1096.4	1096.4	1096.4	1096.4	1096.4	1096.42	1096.42	1096.42	1078.84	1078.76	1078.76	1078.76	1078.34	1078	1078.05	891.8	891.8	891.16	891.18	891.19	891.19	891.25	891.24	891.26	891.27	891.38	891.41	891.76	890.88	890.87	890.87	890.8	890.83
MI-FC11	1078.11	1078.53	1079.16	1078.54	1078.54	1078.54	1078.54	1096.37	1096.37	1096.37	1096.38	1096.38	1078.88	1096.38	1078.88	1096.4	1096.4	1096.4	1096.4	1096.4	1096.4	1096.42	1096.42	1096.42	1078.84	1078.76	1078.76	1078.76	1078.34	1078	1078.05	891.8	891.8	891.16	891.18	891.19	891.19	891.25	891.24	891.26	891.27	891.38	891.41	891.76	890.88	890.87	890.87	890.8	890.83
MI-FC12	1078.11	1078.53	1079.16	1078.54	1078.54	1078.54	1078.54	1096.37	1096.37	1096.37	1096.38	1096.38	1078.88	1096.38	1078.88	1096.4	1096.4	1096.4	1096.4	1096.4	1096.4	1096.42	1096.42	1096.42	1078.84	1078.76	1078.76	1078.76	1078.34	1078	1078.05	891.8	891.8	891.16	891.18	891.19	891.19	891.25	891.24	891.26	891.27	891.38	891.41	891.76	890.88	890.87	890.87	890.8	890.83
MI-FC13	1078.11	1078.53	1079.16	1078.54	1078.54	1078.54	1078.54	1096.37	1096.37	1096.37	1096.38	1096.38	1078.88	1096.38	1078.88	1096.4	1096.4	1096.4	1096.4	1096.4	1096.4	1096.42	1096.42	1096.42	1078.84	1078.76	1078.76	1078.76	1078.34	1078	1078.05	891.8	891.8	891.16	891.18	891.19	891.19	891.25	891.24	891.26	891.27	891.38	891.41	891.76	890.88	890.87	890.87	890.8	890.83
MI-FC14	1078.11	1078.53	1079.16	1078.54	1078.54	1078.54	1078.54	1096.37	1096.37	1096.37	1096.38	1096.38	1078.88	1096.38	1078.88	1096.4	1096.4	1096.4	1096.4	1096.4	1096.4	1096.42	1096.42	1096.42	1078.84	1078.76	1078.76	1078.76	1078.34	1078	1078.05	891.8	891.8	891.16	891.18	891.19	891.19	891.25	891.24	891.26	891.27	891.38	891.41	891.76	890.88	890.87	890.87	890.8	890.83
MI-FC2	1078.11	1078.53	1079.16	1078.54	1078.54	1078.54	1078.54	1096.37	1096.37	1096.37	1096.38	1096.38	1078.88	1096.38	1078.88	1096.4	1096.4	1096.4	1096.4	1096.4	1096.4	1096.42	1096.42	1096.42	1078.84	1078.76	1078.76	1078.76	1078.34	1078	1078.05	891.8	891.8	891.16	891.18	891.19	891.19	891.25	891.24	891.26	891.27	891.38	891.41	891.76	890.88	890.87	890.87	890.8	890.83
MI-FC3	1078.11	1078.53	1079.16	1078.54	1078.54	1078.54	1078.54	1096.37	1096.37	1096.37	1096.38	1096.38	1078.88	1096.38	1078.88	1096.4	1096.4	1096.4	1096.4	1096.4	1096.4	1096.42	1096.42	1096.42	1078.84	1078.76	1078.76	1078.76	1078.34	1078	1078.05	891.8	891.8	891.16	891.18	891.19	891.19	891.25	891.24	891.26	891.27	891.38	891.41	891.76	890.88	890.87	890.87	890.8	890.83
MI-FC4	1078.11	1078.53	1079.16	1078.54	1078.54	1078.54	1078.54	1096.37	1096.37	1096.37	1096.38	1096.38	1078.88	1096.38	1078.88	1096.4	1096.4	1096.4	1096.4	1096.4	1096.4	1096.42	1096.42	1096.42	1078.84	1078.76	1078.76	1078.76	1078.34	1078	1078.05	891.8	891.8	891.16	891.18	891.19	891.19	891.25	891.24	891.26	891.27	891.38	891.41	891.76	890.88	890.87	890.87	890.8	890.83
MI-FC7	1078.11	1078.53	1079.16	1078.54	1078.54	1078.54	1078.54	1096.37	1096.37	1096.37	1096.38	1096.38	1078.88	1096.38	1078.88	1096.4	1096.4	1096.4	1096.4	1096.4	1096.4	1096.42	1096.42	1096.42	1078.84	1078.76	1078.76	1078.76	1078.34	1078	1078.05	891.8	891.8	891.16	891.18	891.19	891.19	891.25	891.24	891.26	891.27	891.38	891.41	891.76	890.88	890.87	890.87	890.8	890.83
MI-FC8	1078.11	1078.53	1079.16	1078.54	1078.54	1078.54	1078.54	1096.37	1096.37	1096.37	1096.38	1096.38	1078.88	1096.38	1078.88	1096.4	1096.4	1096.4	1096.4	1096.4	1096.4	1096.42	1096.42	1096.42	1078.84	1078.76	1078.76	1078.76	1078.34	1078	1078.05	891.8	891.8	891.16	891.18	891.19	891.19	891.25	891.24	891.26	891.27	891.38	891.41	891.76	890.88	890.87	890.87	890.8	890.83
MI-FC9	1078.11	1078.53	1079.16	1078.54	1078.54	1078.54	1078.54	1096.37	1096.37	1096.37	1096.38	1096.38	1078.88	1096.38	1078.88	1096.4	1096.4	1096.4	1096.4	1096.4	1096.4	1096.42	1096.42	1096.42	1078.84	1078.76	1078.76	1078.76	1078.34	1078	1078.05	891.8	891.8	891.16	891.18	891.19	891.19	891.25	891.24	891.26	891.27	891.38	891.41	891.76	890.88	890.87	890.87	890.8	890.83
MO-CC1	1556.68	1557.05	1557.58	1557.06	1557.06	1557.06	1557.06	1561.43	1561.43	1561.43	1561.42	1561.42	1557.46	1561.42	1557.46	1561.43	1561.43	1561.43	1561.41	1561.41	1561.41	1561.4	1561.4	1561.4	1557.44	1557.34	1557.33	1557.33	1557.08	1556.71	1556.71	1374.59	1374.48	1374.18	1374.17	1374.15	1374.13	1374.12	1374.08	1374.08	1373.96	1373.95	1373.95	1374.46	1373.94	1373.92	1373.92	1373.84	1373.8
MO-CC10	1556.68	1557.05	1557.58	1557.06	1557.06	1557.06	1557.06	1561.43	1561.43	1561.43	1561.42	1561.42	1557.46	1561.42	1557.46	1561.43	1561.43	1561.43	1561.41	1561.41	1561.41	1561.4	1561.4	1561.4	1557.44	1557.34	1557.33	1557.33	1557.08	1556.71	1556.71	1374.59	1374.48	1374.18	1374.17	1374.15	1374.13	1374.12	1374.08	1374.08	1373.96	1373.95	1373.95	1374.46	1373.94	1373.92	1373.92	1373.84	1373.8
MO-CC2	1556.68	1557.05	1557.58	1557.06	1557.06	1557.06	1557.06	1561.43	1561.43	1561.43	1561.42	1561.42	1557.46	1561.42	1557.46	1561.43	1561.43	1561.43	1561.41	1561.41	1561.41	1561.4	1561.4	1561.4	1557.44	1557.34	1557.33	1557.33	1557.08	1556.71	1556.71	1374.59	1374.48	1374.18	1374.17	1374.15	1374.13	1374.12	1374.08	1374.08	1373.96	1373.95	1373.95	1374.46	1373.94	1373.92	1373.92	1373.84	1373.8
MO-CC3	1556.68	1557.05	1557.58	1557.06	1557.06	1557.06	1557.06	1561.43	1561.43	1561.43	1561.42	1561.42	1557.46	1561.42	1557.46	1561.43	1561.43	1561.43	1561.41	1561.41	1561.41	1561.4	1561.4	1561.4	1557.44	1557.34	1557.33	1557.33	1557.08	1556.71	1556.71	1374.59	1374.48	1374.18	1374.17	1374.15	1374.13	1374.12	1374.08	1374.08	1373.96	1373.95	1373.95	1374.46	1373.94	1373.92	1373.92	1373.84	1373.8
MO-CC4	1556.68	1557.05	1557.58	1557.06	1557.06	1557.06	1557.06	1561.43	1561.43	1561.43	1561.42	1561.42	1557.46	1561.42	1557.46	1561.43	1561.43	1561.43	1561.41	1561.41	1561.41	1561.4	1561.4	1561.4	1557.44	1557.34	1557.33	1557.33	1557.08	1556.71	1556.71	1374.59	1374.48	1374.18	1374.17	1374.15	1374.13	1374.12	1374.08	1374.08	1373.96	1373.95	1373.95	1374.46	1373.94	1373.92	1373.92	1373.84	1373.8
MO-CC5	1556.68	1557.05	1557.58	1557.06	1557.06	1557.06	1557.06	1561.43	1561.43	1561.43	1561.42	1561.42	1557.46	1561.42	1557.46	1561.43	1561.43	1561.43	1561.41	1561.41	1561.41	1561.4	1561.4	1561.4	1557.44	1557.34	1557.33	1557.33	1557.08	1556.71	1556.71	1374.59	1374.48	1374.18	1374.17	1374.15	1374.13	1374.12	1374.08	1374.08	1373.96	1373.95	1373.95	1374.46	1373.94	1373.92	1373.92	1373.84	1373.8
MO-CC6	1556.68	1557.05	1557.58	1557.06	1557.06	1557.06	1557.06	1561.43	1561.43	1561.43	1561.42	1561.42	1557.46	1561.42	1557.46	1561.43	1561.43	1561.43	1561.41	1561.41	1561.41	1561.4	1561.4	1561.4	1557.44	1557.34	1557.33	1557.33	1557.08	1556.71	1556.71	1374.59	1374.48	1374.18	1374.17	1374.15	1374.13	1374.12	1374.08	1374.08	1373.96	1373.95	1373.95	1374.46	1373.94	1373.92	1373.92	1373.84	1373.8
MO-CC7	1556.68	1557.05	1557.58	1557.06	1557.06	1557.06	1557.06	1561.43	1561.43	1561.43	1561.42	1561.42	1557.46	1561.42	1557.46	1561.43	1561.43	1561.43	1561.41	1561.41	1561.41	1561.4	1561.4	1561.4	1557.44	1557.34	1557.33	1557.33	1557.08	1556.71	1556.71	1374.59	1374.48	1374.18	1374.17	1374.15	1374.13	1374.12	1374.08	1374.08	1373.96	1373.95	1373.95	1374.46	1373.94	1373.92	1373.92	1373.84	1373.8
MO-CC8	1556.68	1557.05	1557.58	1557.06	1557.06	1557.06	1557.06	1561.43	1561.43	1561.43	1561.42	1561.42	1557.46	1561.42	1557.46	1561.43	1561.43	1561.43	1561.41	1561.41	1561.41	1561.4	1561.4	1561.4	1557.44	1557.34	1557.33	1557.33	1557.08	1556.71	1556.71	1374.59	1374.48	1374.18	1374.17	1374.15	1374.13	1374.12	1374.08	1374.08	1373.96	1373.95	1373.95	1374.46	1373.94	1373.92	1373.92	1373.84	1373.8
MO-CC9	1556.68	1557.05	1557.58	1557.06	1557.06	1557.06	1557.06	1561.43	1561.43	1561.43	1561.42	1561.42	1557.46	1561.42	1557.46	1561.43	1561.43	1561.43	1561.41	1561.41	1561.41	1561.4	1561.4	1561.4	1557.44	1557.34	1557.33	1557.33	1557.08	1556.71	1556.71	1374.59	1374.48	1374.18	1374.17	1374.15	1374.13	1374.12	1374.08	1374.08	1373.96	1373.95	1373.95	1374.46	1373.94	1373.92	1373.92	1373.84	1373.8
MO-LO1	1425.62	1426.02	1426.58	1426.02	1426.02	1426.02	1426.02	1433	1433	1433	1432.99	1432.99	1426.43	1432.99	1426.43	1433	1433	1433	1432.99	1432.99	1432.99	1432.98	1432.98	1432.98	1426.41	1426.31	1426.3	1426.3	1426.01	1425.63	1425.64	1235.7	1235.61	1235.23	1235.23	1235.21	1235.2	1235.19	1235.16	1235.16	1235.06	1235.07	1235.08	1235.58	1234.97	1234.96	1234.96	1234.87	1234.85
MO-LO10	1425.62	1426.02	1426.58	1426.02	1426.02	1426.02	1426.02	1433	1433	1433	1432.99	1432.99	1426.43	1432.99	1426.43	1433	1433	1433	1432.99	1432.99	1432.99	1432.98	1432.98	1432.98	1426.41	1426.31	1426.3	1426.3	1426.01	1425.63	1425.64	1235.7	1235.61	1235.23	1235.23	1235.21	1235.2	1235.19	1235.16	1235.16	1235.06	1235.07	1235.08	1235.58	1234.97	1234.96	1234.96	1234.87	1234.85
MO-LO11	1425.62	1426.02	1426.58	1426.02	1426.02	1426.02	1426.02	1433	1433	1433	1432.99	1432.99	1426.43	1432.99	1426.43	1433	1433	1433	1432.99	1432.99	1432.99	1432.98	1432.98	1432.98	1426.41	1426.31	1426.3	1426.3	1426.01	1425.63	1425.64	1235.7	1235.61	1235.23	1235.23	1235.21	1235.2	1235.19	1235.16	1235.16	1235.06	1235.07	1235.08	1235.58	1234.97	1234.96	1234.96	1234.87	1234.85
MO-LO12	1425.62	1426.02	1426.58	1426.02	1426.02	1426.02	1426.02	1433	1433	1433	1432.99	1432.99	1426.43	1432.99	1426.43	1433	1433	1433	1432.99	1432.99	1432.99	1432.98	1432.98	1432.98	1426.41	1426.31	1426.3	1426.3	1426.01	1425.63	1425.64	1235.7	1235.61	1235.23	1235.23	1235.21	1235.2	1235.19	1235.16	1235.16	1235.06	1235.07	1235.08	1235.58	1234.97	1234.96	1234.96	1234.87	1234.85
MO-LO13	1425.62	1426.02	1426.58	1426.02	1426.02	1426.02	1426.02	1433	1433	1433	1432.99	1432.99	1426.43	1432.99	1426.43	1433	1433	1433	1432.99	1432.99	1432.99	1432.98	1432.98	1432.98	1426.41	1426.31	1426.3	1426.3	1426.01	1425.63	1425.64	1235.7	1235.61	1235.23	1235.23	1235.21	1235.2	1235.19	1235.16	1235.16	1235.06	1235.07	1235.08	1235.58	1234.97	1234.96	1234.96	1234.87	1234.85
MO-LO14	1425.62	1426.02	1426.58	1426.02	1426.02	1426.02	1426.02	1433	1433	1433	1432.99	1432.99	1426.43	1432.99	1426.43	1433	1433	1433	1432.99	1432.99	1432.99	1432.98	1432.98	1432.98	1426.41	1426.31	1426.3	1426.3	1426.01	1425.63	1425.64	1235.7	1235.61	1235.23	1235.23	1235.21	1235.2	1235.19	1235.16	1235.16	1235.06	1235.07	1235.08	1235.58	1234.97	1234.96	1234.96	1234.87	1234.85
MO-LO2	1425.62	1426.02	1426.58	1426.02	1426.02	1426.02	1426.02	1433	1433	1433	1432.99	1432.99	1426.43	1432.99	1426.43	1433	1433	1433	1432.99	1432.99	1432.99	1432.98	1432.98	1432.98	1426.41	1426.31	1426.3	1426.3	1426.01	1425.63	1425.64	1235.7	1235.61	1235.23	1235.23	1235.21	1235.2	1235.19	1235.16	1235.16	1235.06	1235.07	1235.08	1235.58	1234.97	1234.96	1234.96	1234.87	1234.85
MO-LO3	1425.62	1426.02	1426.58	1426.02	1426.02	1426.02	1426.02	1433	1433	1433	1432.99	1432.99	1426.43	1432.99	1426.43	1433	1433	1433	1432.99	1432.99	1432.99	1432.98	1432.98	1432.98	1426.41	1426.31	1426.3	1426.3	1426.01	1425.63	1425.64	1235.7	1235.61	1235.23	1235.23	1235.21	1235.2	1235.19	1235.16	1235.16	1235.06	1235.07	1235.08	1235.58	1234.97	1234.96	1234.96	1234.87	1234.85
MO-LO4	1425.62	1426.02	1426.58	1426.02	1426.02	1426.02	1426.02	1433	1433	1433	1432.99	1432.99	1426.43	1432.99	1426.43	1433	1433	1433	1432.99	1432.99	1432.99	1432.98	1432.98	1432.98	1426.41	1426.31	1426.3	1426.3	1426.01	1425.63	1425.64	1235.7	1235.61	1235.23	1235.23	1235.21	1235.2	1235.19	1235.16	1235.16	1235.06	1235.07	1235.08	1235.58	1234.97	1234.96	1234.96	1234.87	1234.85
MO-LO5	1425.62	1426.02	1426.58	1426.02	1426.02	1426.02	1426.02	1433	1433	1433	1432.99	1432.99	1426.43	1432.99	1426.43	1433	1433	1433	1432.99	1432.99	1432.99	1432.98	1432.98	1432.98	1426.41	1426.31	1426.3	1426.3	1426.01	1425.63	1425.64	1235.7	1235.61	1235.23	1235.23	1235.21	1235.2	1235.19	1235.16	1235.16	1235.06	1235.07	1235.08	1235.58	1234.97	1234.96	1234.96	1234.87	1234.85
MO-LO6	1425.62	1426.02	1426.58	1426.02	1426.02	1426.02	1426.02	1433	1433	1433	1432.99	1432.99	1426.43	1432.99	1426.43	1433	1433	1433	1432.99	1432.99	1432.99	1432.98	1432.98	1432.98	1426.41	1426.31	1426.3	1426.3	1426.01	1425.63	1425.64	1235.7	1235.61	1235.23	1235.23	1235.21	1235.2	1235.19	1235.16	1235.16	1235.06	1235.07	1235.08	1235.58	1234.97	1234.96	1234.96	1234.87	1234.85
MO-LO9	1425.62	1426.02	1426.58	1426.02	1426.02	1426.02	1426.02	1433	1433	1433	1432.99	1432.99	1426.43	1432.99	1426.43	1433	1433	1433	1432.99	1432.99	1432.99	1432.98	1432.98	1432.98	1426.41	1426.31	1426.3	1426.3	1426.01	1425.63	1425.64	1235.7	1235.61	1235.23	1235.23	1235.21	1235.2	1235.19	1235.16	1235.16	1235.06	1235.07	1235.08	1235.58	1234.97	1234.96	1234.96	1234.87	1234.85
MO-PC1	1494.99	1495.36	1495.88	1495.36	1495.36	1495.36	1495.36	1499.58	1499.58	1499.58	1499.57	1499.57	1495.77	1499.57	1495.77	1499.57	1499.57	1499.57	1499.56	1499.56	1499.56	1499.55	1499.55	1499.55	1495.75	1495.65	1495.64	1495.64	1495.39	1495.02	1495.02	1313.6	1313.49	1313.19	1313.18	1313.16	1313.14	1313.13	1313.09	1313.09	1312.96	1312.96	1312.96	1313.46	1312.95	1312.94	1312.94	1312.85	1312.81
MO-PC10	1494.99	1495.36	1495.88	1495.36	1495.36	1495.36	1495.36	1499.58	1499.58	1499.58	1499.57	1499.57	1495.77	1499.57	1495.77	1499.57	1499.57	1499.57	1499.56	1499.56	1499.56	1499.55	1499.55	1499.55	1495.75	1495.65	1495.64	1495.64	1495.39	1495.02	1495.02	1313.6	1313.49	1313.19	1313.18	1313.16	1313.14	1313.13	1313.09	1313.09	1312.96	1312.96	1312.96	1313.46	1312.95	1312.94	1312.94	1312.85	1312.81
MO-PC11	1494.99	1495.36	1495.88	1495.36	1495.36	1495.36	1495.36	1499.58	1499.58	1499.58	1499.57	1499.57	1495.77	1499.57	1495.77	1499.57	1499.57	1499.57	1499.56	1499.56	1499.56	1499.55	1499.55	1499.55	1495.75	1495.65	1495.64	1495.64	1495.39	1495.02	1495.02	1313.6	1313.49	1313.19	1313.18	1313.16	1313.14	1313.13	1313.09	1313.09	1312.96	1312.96	1312.96	1313.46	1312.95	1312.94	1312.94	1312.85	1312.81
MO-PC12	1494.99	1495.36	1495.88	1495.36	1495.36	1495.36	1495.36	1499.58	1499.58	1499.58	1499.57	1499.57	1495.77	1499.57	1495.77	1499.57	1499.57	1499.57	1499.56	1499.56	1499.56	1499.55	1499.55	1499.55	1495.75	1495.65	1495.64	1495.64	1495.39	1495.02	1495.02	1313.6	1313.49	1313.19	1313.18	1313.16	1313.14	1313.13	1313.09	1313.09	1312.96	1312.96	1312.96	1313.46	1312.95	1312.94	1312.94	1312.85	1312.81
MO-PC14	1494.99	1495.36	1495.88	1495.36	1495.36	1495.36	1495.36	1499.58	1499.58	1499.58	1499.57	1499.57	1495.77	1499.57	1495.77	1499.57	1499.57	1499.57	1499.56	1499.56	1499.56	1499.55	1499.55	1499.55	1495.75	1495.65	1495.64	1495.64	1495.39	1495.02	1495.02	1313.6	1313.49	1313.19	1313.18	1313.16	1313.14	1313.13	1313.09	1313.09	1312.96	1312.96	1312.96	1313.46	1312.95	1312.94	1312.94	1312.85	1312.81
MO-PC15	1494.99	1495.36	1495.88	1495.36	1495.36	1495.36	1495.36	1499.58	1499.58	1499.58	1499.57	1499.57	1495.77	1499.57	1495.77	1499.57	1499.57	1499.57	1499.56	1499.56	1499.56	1499.55	1499.55	1499.55	1495.75	1495.65	1495.64	1495.64	1495.39	1495.02	1495.02	1313.6	1313.49	1313.19	1313.18	1313.16	1313.14	1313.13	1313.09	1313.09	1312.96	1312.96	1312.96	1313.46	1312.95	1312.94	1312.94	1312.85	1312.81
MO-PC2	1494.99	1495.36	1495.88	1495.36	1495.36	1495.36	1495.36	1499.58	1499.58	1499.58	1499.57	1499.57	1495.77	1499.57	1495.77	1499.57	1499.57	1499.57	1499.56	1499.56	1499.56	1499.55	1499.55	1499.55	1495.75	1495.65	1495.64	1495.64	1495.39	1495.02	1495.02	1313.6	1313.49	1313.19	1313.18	1313.16	1313.14	1313.13	1313.09	1313.09	1312.96	1312.96	1312.96	1313.46	1312.95	1312.94	1312.94	1312.85	1312.81
MO-PC3	1494.99	1495.36	1495.88	1495.36	1495.36	1495.36	1495.36	1499.58	1499.58	1499.58	1499.57	1499.57	1495.77	1499.57	1495.77	1499.57	1499.57	1499.57	1499.56	1499.56	1499.56	1499.55	1499.55	1499.55	1495.75	1495.65	1495.64	1495.64	1495.39	1495.02	1495.02	1313.6	1313.49	1313.19	1313.18	1313.16	1313.14	1313.13	1313.09	1313.09	1312.96	1312.96	1312.96	1313.46	1312.95	1312.94	1312.94	1312.85	1312.81
MO-PC4	1494.99	1495.36	1495.88	1495.36	1495.36	1495.36	1495.36	1499.58	1499.58	1499.58	1499.57	1499.57	1495.77	1499.57	1495.77	1499.57	1499.57	1499.57	1499.56	1499.56	1499.56	1499.55	1499.55	1499.55	1495.75	1495.65	1495.64	1495.64	1495.39	1495.02	1495.02	1313.6	1313.49	1313.19	1313.18	1313.16	1313.14	1313.13	1313.09	1313.09	1312.96	1312.96	1312.96	1313.46	1312.95	1312.94	1312.94	1312.85	1312.81
MO-PC5	1494.99	1495.36	1495.88	1495.36	1495.36	1495.36	1495.36	1499.58	1499.58	1499.58	1499.57	1499.57	1495.77	1499.57	1495.77	1499.57	1499.57	1499.57	1499.56	1499.56	1499.56	1499.55	1499.55	1499.55	1495.75	1495.65	1495.64	1495.64	1495.39	1495.02	1495.02	1313.6	1313.49	1313.19	1313.18	1313.16	1313.14	1313.13	1313.09	1313.09	1312.96	1312.96	1312.96	1313.46	1312.95	1312.94	1312.94	1312.85	1312.81
MO-PC6	1494.99	1495.36	1495.88	1495.36	1495.36	1495.36	1495.36	1499.58	1499.58	1499.58	1499.57	1499.57	1495.77	1499.57	1495.77	1499.57	1499.57	1499.57	1499.56	1499.56	1499.56	1499.55	1499.55	1499.55	1495.75	1495.65	1495.64	1495.64	1495.39	1495.02	1495.02	1313.6	1313.49	1313.19	1313.18	1313.16	1313.14	1313.13	1313.09	1313.09	1312.96	1312.96	1312.96	1313.46	1312.95	1312.94	1312.94	1312.85	1312.81
MO-PC7	1494.99	1495.36	1495.88	1495.36	1495.36	1495.36	1495.36	1499.58	1499.58	1499.58	1499.57	1499.57	1495.77	1499.57	1495.77	1499.57	1499.57	1499.57	1499.56	1499.56	1499.56	1499.55	1499.55	1499.55	1495.75	1495.65	1495.64	1495.64	1495.39	1495.02	1495.02	1313.6	1313.49	1313.19	1313.18	1313.16	1313.14	1313.13	1313.09	1313.09	1312.96	1312.96	1312.96	1313.46	1312.95	1312.94	1312.94	1312.85	1312.81
MO-PC8	1494.99	1495.36	1495.88	1495.36	1495.36	1495.36	1495.36	1499.58	1499.58	1499.58	1499.57	1499.57	1495.77	1499.57	1495.77	1499.57	1499.57	1499.57	1499.56	1499.56	1499.56	1499.55	1499.55	1499.55	1495.75	1495.65	1495.64	1495.64	1495.39	1495.02	1495.02	1313.6	1313.49	1313.19	1313.18	1313.16	1313.14	1313.13	1313.09	1313.09	1312.96	1312.96	1312.96	1313.46	1312.95	1312.94	1312.94	1312.85	1312.81
MO-PC9	1494.99	1495.36	1495.88	1495.36	1495.36	1495.36	1495.36	1499.58	1499.58	1499.58	1499.57	1499.57	1495.77	1499.57	1495.77	1499.57	1499.57	1499.57	1499.56	1499.56	1499.56	1499.55	1499.55	1499.55	1495.75	1495.65	1495.64	1495.64	1495.39	1495.02	1495.02	1313.6	1313.49	1313.19	1313.18	1313.16	1313.14	1313.13	1313.09	1313.09	1312.96	1312.96	1312.96	1313.46	1312.95	1312.94	1312.94	1312.85	1312.81
NC-RW1	197.19	197.42	197.71	197.42	197.42	197.42	197.42	191.01	191.01	191.01	190.99	190.99	197.75	190.99	197.75	190.98	190.98	190.98	190.96	190.96	190.96	190.93	190.93	190.93	197.75	197.66	197.66	197.66	197.62	197.33	197.29	170.01	169.91	170.51	170.48	170.44	170.42	170.32	170.3	170.28	170.15	169.98	169.95	169.93	170.68	170.67	170.67	170.68	170.61
NC-RW10	197.19	197.42	197.71	197.42	197.42	197.42	197.42	191.01	191.01	191.01	190.99	190.99	197.75	190.99	197.75	190.98	190.98	190.98	190.96	190.96	190.96	190.93	190.93	190.93	197.75	197.66	197.66	197.66	197.62	197.33	197.29	170.01	169.91	170.51	170.48	170.44	170.42	170.32	170.3	170.28	170.15	169.98	169.95	169.93	170.68	170.67	170.67	170.68	170.61
NC-RW11	197.19	197.42	197.71	197.42	197.42	197.42	197.42	191.01	191.01	191.01	190.99	190.99	197.75	190.99	197.75	190.98	190.98	190.98	190.96	190.96	190.96	190.93	190.93	190.93	197.75	197.66	197.66	197.66	197.62	197.33	197.29	170.01	169.91	170.51	170.48	170.44	170.42	170.32	170.3	170.28	170.15	169.98	169.95	169.93	170.68	170.67	170.67	170.68	170.61
NC-RW12	197.19	197.42	197.71	197.42	197.42	197.42	197.42	191.01	191.01	191.01	190.99	190.99	197.75	190.99	197.75	190.98	190.98	190.98	190.96	190.96	190.96	190.93	190.93	190.93	197.75	197.66	197.66	197.66	197.62	197.33	197.29	170.01	169.91	170.51	170.48	170.44	170.42	170.32	170.3	170.28	170.15	169.98	169.95	169.93	170.68	170.67	170.67	170.68	170.61
NC-RW13	197.19	197.42	197.71	197.42	197.42	197.42	197.42	191.01	191.01	191.01	190.99	190.99	197.75	190.99	197.75	190.98	190.98	190.98	190.96	190.96	190.96	190.93	190.93	190.93	197.75	197.66	197.66	197.66	197.62	197.33	197.29	170.01	169.91	170.51	170.48	170.44	170.42	170.32	170.3	170.28	170.15	169.98	169.95	169.93	170.68	170.67	170.67	170.68	170.61
NC-RW14	197.19	197.42	197.71	197.42	197.42	197.42	197.42	191.01	191.01	191.01	190.99	190.99	197.75	190.99	197.75	190.98	190.98	190.98	190.96	190.96	190.96	190.93	190.93	190.93	197.75	197.66	197.66	197.66	197.62	197.33	197.29	170.01	169.91	170.51	170.48	170.44	170.42	170.32	170.3	170.28	170.15	169.98	169.95	169.93	170.68	170.67	170.67	170.68	170.61
NC-RW15	197.19	197.42	197.71	197.42	197.42	197.42	197.42	191.01	191.01	191.01	190.99	190.99	197.75	190.99	197.75	190.98	190.98	190.98	190.96	190.96	190.96	190.93	190.93	190.93	197.75	197.66	197.66	197.66	197.62	197.33	197.29	170.01	169.91	170.51	170.48	170.44	170.42	170.32	170.3	170.28	170.15	169.98	169.95	169.93	170.68	170.67	170.67	170.68	170.61
NC-RW2	197.19	197.42	197.71	197.42	197.42	197.42	197.42	191.01	191.01	191.01	190.99	190.99	197.75	190.99	197.75	190.98	190.98	190.98	190.96	190.96	190.96	190.93	190.93	190.93	197.75	197.66	197.66	197.66	197.62	197.33	197.29	170.01	169.91	170.51	170.48	170.44	170.42	170.32	170.3	170.28	170.15	169.98	169.95	169.93	170.68	170.67	170.67	170.68	170.61
NC-RW3	197.19	197.42	197.71	197.42	197.42	197.42	197.42	191.01	191.01	191.01	190.99	190.99	197.75	190.99	197.75	190.98	190.98	190.98	190.96	190.96	190.96	190.93	190.93	190.93	197.75	197.66	197.66	197.66	197.62	197.33	197.29	170.01	169.91	170.51	170.48	170.44	170.42	170.32	170.3	170.28	170.15	169.98	169.95	169.93	170.68	170.67	170.67	170.68	170.61
NC-RW4	197.19	197.42	197.71	197.42	197.42	197.42	197.42	191.01	191.01	191.01	190.99	190.99	197.75	190.99	197.75	190.98	190.98	190.98	190.96	190.96	190.96	190.93	190.93	190.93	197.75	197.66	197.66	197.66	197.62	197.33	197.29	170.01	169.91	170.51	170.48	170.44	170.42	170.32	170.3	170.28	170.15	169.98	169.95	169.93	170.68	170.67	170.67	170.68	170.61
NC-RW5	197.19	197.42	197.71	197.42	197.42	197.42	197.42	191.01	191.01	191.01	190.99	190.99	197.75	190.99	197.75	190.98	190.98	190.98	190.96	190.96	190.96	190.93	190.93	190.93	197.75	197.66	197.66	197.66	197.62	197.33	197.29	170.01	169.91	170.51	170.48	170.44	170.42	170.32	170.3	170.28	170.15	169.98	169.95	169.93	170.68	170.67	170.67	170.68	170.61
NC-RW6	197.19	197.42	197.71	197.42	197.42	197.42	197.42	191.01	191.01	191.01	190.99	190.99	197.75	190.99	197.75	190.98	190.98	190.98	190.96	190.96	190.96	190.93	190.93	190.93	197.75	197.66	197.66	197.66	197.62	197.33	197.29	170.01	169.91	170.51	170.48	170.44	170.42	170.32	170.3	170.28	170.15	169.98	169.95	169.93	170.68	170.67	170.67	170.68	170.61
NC-RW7	197.19	197.42	197.71	197.42	197.42	197.42	197.42	191.01	191.01	191.01	190.99	190.99	197.75	190.99	197.75	190.98	190.98	190.98	190.96	190.96	190.96	190.93	190.93	190.93	197.75	197.66	197.66	197.66	197.62	197.33	197.29	170.01	169.91	170.51	170.48	170.44	170.42	170.32	170.3	170.28	170.15	169.98	169.95	169.93	170.68	170.67	170.67	170.68	170.61
NC-RW8	197.19	197.42	197.71	197.42	197.42	197.42	197.42	191.01	191.01	191.01	190.99	190.99	197.75	190.99	197.75	190.98	190.98	190.98	190.96	190.96	190.96	190.93	190.93	190.93	197.75	197.66	197.66	197.66	197.62	197.33	197.29	170.01	169.91	170.51	170.48	170.44	170.42	170.32	170.3	170.28	170.15	169.98	169.95	169.93	170.68	170.67	170.67	170.68	170.61
NC-RW9	197.19	197.42	197.71	197.42	197.42	197.42	197.42	191.01	191.01	191.01	190.99	190.99	197.75	190.99	197.75	190.98	190.98	190.98	190.96	190.96	190.96	190.93	190.93	190.93	197.75	197.66	197.66	197.66	197.62	197.33	197.29	170.01	169.91	170.51	170.48	170.44	170.42	170.32	170.3	170.28	170.15	169.98	169.95	169.93	170.68	170.67	170.67	170.68	170.61
OH-AK1	781.3	781.7	782.31	781.71	781.71	781.71	781.71	801.97	801.97	801.97	801.98	801.98	782	801.98	782	802.01	802.01	802.01	802.01	802.01	802.01	802.04	802.04	802.04	781.97	781.9	781.89	781.89	781.46	781.16	781.22	613.76	613.8	613.13	613.15	613.17	613.19	613.26	613.27	613.29	613.34	613.49	613.51	613.76	612.87	612.87	612.87	612.82	612.87
OH-AK2	781.3	781.7	782.31	781.71	781.71	781.71	781.71	801.97	801.97	801.97	801.98	801.98	782	801.98	782	802.01	802.01	802.01	802.01	802.01	802.01	802.04	802.04	802.04	781.97	781.9	781.89	781.89	781.46	781.16	781.22	613.76	613.8	613.13	613.15	613.17	613.19	613.26	613.27	613.29	613.34	613.49	613.51	613.76	612.87	612.87	612.87	612.82	612.87
OH-AK4	781.3	781.7	782.31	781.71	781.71	781.71	781.71	801.97	801.97	801.97	801.98	801.98	782	801.98	782	802.01	802.01	802.01	802.01	802.01	802.01	802.04	802.04	802.04	781.97	781.9	781.89	781.89	781.46	781.16	781.22	613.76	613.8	613.13	613.15	613.17	613.19	613.26	613.27	613.29	613.34	613.49	613.51	613.76	612.87	612.87	612.87	612.82	612.87
OH-AK5	781.3	781.7	782.31	781.71	781.71	781.71	781.71	801.97	801.97	801.97	801.98	801.98	782	801.98	782	802.01	802.01	802.01	802.01	802.01	802.01	802.04	802.04	802.04	781.97	781.9	781.89	781.89	781.46	781.16	781.22	613.76	613.8	613.13	613.15	613.17	613.19	613.26	613.27	613.29	613.34	613.49	613.51	613.76	612.87	612.87	612.87	612.82	612.87
OH-AK6	781.3	781.7	782.31	781.71	781.71	781.71	781.71	801.97	801.97	801.97	801.98	801.98	782	801.98	782	802.01	802.01	802.01	802.01	802.01	802.01	802.04	802.04	802.04	781.97	781.9	781.89	781.89	781.46	781.16	781.22	613.76	613.8	613.13	613.15	613.17	613.19	613.26	613.27	613.29	613.34	613.49	613.51	613.76	612.87	612.87	612.87	612.82	612.87
OH-AK7	781.3	781.7	782.31	781.71	781.71	781.71	781.71	801.97	801.97	801.97	801.98	801.98	782	801.98	782	802.01	802.01	802.01	802.01	802.01	802.01	802.04	802.04	802.04	781.97	781.9	781.89	781.89	781.46	781.16	781.22	613.76	613.8	613.13	613.15	613.17	613.19	613.26	613.27	613.29	613.34	613.49	613.51	613.76	612.87	612.87	612.87	612.82	612.87
OH-AK8	781.3	781.7	782.31	781.71	781.71	781.71	781.71	801.97	801.97	801.97	801.98	801.98	782	801.98	782	802.01	802.01	802.01	802.01	802.01	802.01	802.04	802.04	802.04	781.97	781.9	781.89	781.89	781.46	781.16	781.22	613.76	613.8	613.13	613.15	613.17	613.19	613.26	613.27	613.29	613.34	613.49	613.51	613.76	612.87	612.87	612.87	612.82	612.87
OH-AK9	781.3	781.7	782.31	781.71	781.71	781.71	781.71	801.97	801.97	801.97	801.98	801.98	782	801.98	782	802.01	802.01	802.01	802.01	802.01	802.01	802.04	802.04	802.04	781.97	781.9	781.89	781.89	781.46	781.16	781.22	613.76	613.8	613.13	613.15	613.17	613.19	613.26	613.27	613.29	613.34	613.49	613.51	613.76	612.87	612.87	612.87	612.82	612.87
PI10-2	510.09	510.43	510.9	510.43	510.43	510.43	510.43	511.92	511.92	511.92	511.91	511.91	510.83	511.91	510.83	511.91	511.91	511.91	511.89	511.89	511.89	511.88	511.88	511.88	510.82	510.71	510.71	510.71	510.51	510.15	510.14	351.65	351.52	351.45	351.43	351.39	351.37	351.32	351.28	351.27	351.11	351.04	351.03	351.5	351.28	351.27	351.27	351.19	351.13
PI11-2	510.09	510.43	510.9	510.43	510.43	510.43	510.43	511.92	511.92	511.92	511.91	511.91	510.83	511.91	510.83	511.91	511.91	511.91	511.89	511.89	511.89	511.88	511.88	511.88	510.82	510.71	510.71	510.71	510.51	510.15	510.14	351.65	351.52	351.45	351.43	351.39	351.37	351.32	351.28	351.27	351.11	351.04	351.03	351.5	351.28	351.27	351.27	351.19	351.13
PI1-2	510.11	510.45	510.92	510.45	510.45	510.45	510.45	511.94	511.94	511.94	511.93	511.93	510.85	511.93	510.85	511.93	511.93	511.93	511.91	511.91	511.91	511.9	511.9	511.9	510.83	510.73	510.73	510.73	510.53	510.17	510.16	351.67	351.53	351.46	351.44	351.41	351.38	351.33	351.29	351.28	351.12	351.05	351.04	351.51	351.29	351.28	351.28	351.2	351.14
PI12-2	510.09	510.43	510.9	510.43	510.43	510.43	510.43	511.92	511.92	511.92	511.91	511.91	510.83	511.91	510.83	511.91	511.91	511.91	511.89	511.89	511.89	511.88	511.88	511.88	510.82	510.71	510.71	510.71	510.51	510.15	510.14	351.65	351.52	351.45	351.43	351.39	351.37	351.32	351.28	351.27	351.11	351.04	351.03	351.5	351.28	351.27	351.27	351.19	351.13
PI13-2	510.09	510.43	510.9	510.43	510.43	510.43	510.43	511.92	511.92	511.92	511.91	511.91	510.83	511.91	510.83	511.91	511.91	511.91	511.89	511.89	511.89	511.88	511.88	511.88	510.82	510.71	510.71	510.71	510.51	510.15	510.14	351.65	351.52	351.45	351.43	351.39	351.37	351.32	351.28	351.27	351.11	351.04	351.03	351.5	351.28	351.27	351.27	351.19	351.13
PI14-2	510.09	510.43	510.9	510.43	510.43	510.43	510.43	511.92	511.92	511.92	511.91	511.91	510.83	511.91	510.83	511.91	511.91	511.91	511.89	511.89	511.89	511.88	511.88	511.88	510.82	510.71	510.71	510.71	510.51	510.15	510.14	351.65	351.52	351.45	351.43	351.39	351.37	351.32	351.28	351.27	351.11	351.04	351.03	351.5	351.28	351.27	351.27	351.19	351.13
PI15-2	510.09	510.43	510.9	510.43	510.43	510.43	510.43	511.92	511.92	511.92	511.91	511.91	510.83	511.91	510.83	511.91	511.91	511.91	511.89	511.89	511.89	511.88	511.88	511.88	510.82	510.71	510.71	510.71	510.51	510.15	510.14	351.65	351.52	351.45	351.43	351.39	351.37	351.32	351.28	351.27	351.11	351.04	351.03	351.5	351.28	351.27	351.27	351.19	351.13
PI16-1	501.1	501.45	501.95	501.45	501.45	501.45	501.45	504.21	504.21	504.21	504.2	504.2	501.85	504.2	501.85	504.2	504.2	504.2	504.19	504.19	504.19	504.17	504.17	504.17	501.84	501.74	501.73	501.73	501.51	501.14	501.14	335.64	335.51	335.39	335.38	335.34	335.32	335.28	335.24	335.22	335.07	335.01	335.01	335.49	335.21	335.19	335.19	335.12	335.06
PI17-1	501.24	501.6	502.09	501.6	501.6	501.6	501.6	504.36	504.36	504.36	504.35	504.35	502	504.35	502	504.35	504.35	504.35	504.34	504.34	504.34	504.32	504.32	504.32	501.99	501.88	501.88	501.88	501.66	501.29	501.29	335.76	335.63	335.52	335.5	335.47	335.44	335.4	335.36	335.35	335.19	335.14	335.13	335.61	335.33	335.32	335.32	335.24	335.18
PI18-1	501.31	501.66	502.16	501.67	501.67	501.67	501.67	504.43	504.43	504.43	504.42	504.42	502.07	504.42	502.07	504.42	504.42	504.42	504.41	504.41	504.41	504.39	504.39	504.39	502.05	501.95	501.94	501.94	501.72	501.36	501.36	335.81	335.68	335.57	335.55	335.51	335.49	335.45	335.41	335.4	335.24	335.19	335.18	335.66	335.38	335.37	335.37	335.29	335.23
PI19-1	501.41	501.76	502.26	501.77	501.77	501.77	501.77	504.53	504.53	504.53	504.52	504.52	502.17	504.52	502.17	504.52	504.52	504.52	504.51	504.51	504.51	504.5	504.5	504.5	502.15	502.05	502.05	502.05	501.83	501.46	501.46	335.9	335.76	335.65	335.63	335.6	335.57	335.53	335.49	335.48	335.33	335.27	335.26	335.75	335.47	335.45	335.45	335.37	335.31
PI20-1	501.5	501.85	502.35	501.85	501.85	501.85	501.85	504.62	504.62	504.62	504.61	504.61	502.25	504.61	502.25	504.61	504.61	504.61	504.6	504.6	504.6	504.58	504.58	504.58	502.24	502.14	502.13	502.13	501.91	501.54	501.54	335.96	335.83	335.71	335.69	335.66	335.64	335.59	335.55	335.54	335.39	335.33	335.33	335.81	335.53	335.51	335.51	335.43	335.37
PI21-1	501.52	501.87	502.37	501.88	501.88	501.88	501.88	504.64	504.64	504.64	504.63	504.63	502.28	504.63	502.28	504.63	504.63	504.63	504.62	504.62	504.62	504.61	504.61	504.61	502.26	502.16	502.15	502.15	501.93	501.57	501.56	335.98	335.85	335.74	335.72	335.68	335.66	335.62	335.58	335.57	335.41	335.36	335.35	335.83	335.55	335.54	335.54	335.46	335.4
PI2-2	510.1	510.44	510.92	510.45	510.45	510.45	510.45	511.94	511.94	511.94	511.92	511.92	510.84	511.92	510.84	511.92	511.92	511.92	511.91	511.91	511.91	511.89	511.89	511.89	510.83	510.73	510.72	510.72	510.52	510.16	510.16	351.67	351.53	351.47	351.45	351.41	351.38	351.34	351.3	351.28	351.12	351.06	351.05	351.52	351.3	351.28	351.28	351.21	351.14
PI22-1	501.59	501.94	502.44	501.95	501.95	501.95	501.95	504.72	504.72	504.72	504.7	504.7	502.35	504.7	502.35	504.71	504.71	504.71	504.69	504.69	504.69	504.68	504.68	504.68	502.33	502.23	502.23	502.23	502.01	501.64	501.64	336.05	335.92	335.8	335.78	335.75	335.72	335.68	335.64	335.63	335.48	335.42	335.42	335.9	335.62	335.6	335.6	335.52	335.46
PI23-1	501.79	502.15	502.64	502.15	502.15	502.15	502.15	504.93	504.93	504.93	504.92	504.92	502.55	504.92	502.55	504.92	504.92	504.92	504.91	504.91	504.91	504.9	504.9	504.9	502.54	502.43	502.43	502.43	502.21	501.84	501.84	336.17	336.03	335.92	335.9	335.87	335.84	335.8	335.76	335.75	335.6	335.54	335.53	336.02	335.73	335.72	335.72	335.64	335.58
PI24-1	501.65	502	502.5	502.01	502.01	502.01	502.01	504.79	504.79	504.79	504.77	504.77	502.41	504.77	502.41	504.78	504.78	504.78	504.76	504.76	504.76	504.75	504.75	504.75	502.39	502.29	502.28	502.28	502.06	501.7	501.69	336.04	335.9	335.79	335.77	335.74	335.71	335.67	335.63	335.62	335.47	335.41	335.4	335.89	335.61	335.59	335.59	335.51	335.45
PI25-1	501.64	501.99	502.49	502	502	502	502	504.78	504.78	504.78	504.77	504.77	502.4	504.77	502.4	504.77	504.77	504.77	504.76	504.76	504.76	504.74	504.74	504.74	502.38	502.28	502.28	502.28	502.06	501.69	501.69	336.02	335.88	335.77	335.75	335.72	335.69	335.65	335.61	335.6	335.45	335.39	335.38	335.87	335.58	335.57	335.57	335.49	335.43
PI26-1	501.53	501.88	502.38	501.89	501.89	501.89	501.89	504.59	504.59	504.59	504.58	504.58	502.28	504.58	502.28	504.58	504.58	504.58	504.57	504.57	504.57	504.55	504.55	504.55	502.27	502.17	502.16	502.16	501.94	501.58	501.57	336.34	336.2	336.09	336.07	336.04	336.01	335.97	335.93	335.92	335.77	335.71	335.7	336.19	335.91	335.89	335.89	335.81	335.75
PI27-1	501.77	502.13	502.62	502.13	502.13	502.13	502.13	504.84	504.84	504.84	504.83	504.83	502.53	504.83	502.53	504.83	504.83	504.83	504.82	504.82	504.82	504.81	504.81	504.81	502.52	502.41	502.41	502.41	502.19	501.82	501.82	336.53	336.4	336.29	336.27	336.24	336.21	336.17	336.13	336.12	335.97	335.91	335.9	336.38	336.11	336.09	336.09	336.01	335.95
PI28-1	501.74	502.09	502.58	502.09	502.09	502.09	502.09	504.81	504.81	504.81	504.79	504.79	502.49	504.79	502.49	504.8	504.8	504.8	504.78	504.78	504.78	504.77	504.77	504.77	502.48	502.38	502.37	502.37	502.15	501.78	501.78	336.5	336.37	336.26	336.24	336.2	336.18	336.14	336.1	336.09	335.93	335.88	335.87	336.35	336.07	336.06	336.06	335.98	335.92
PI29-1	501.65	502.01	502.5	502.01	502.01	502.01	502.01	504.72	504.72	504.72	504.71	504.71	502.41	504.71	502.41	504.71	504.71	504.71	504.7	504.7	504.7	504.68	504.68	504.68	502.4	502.29	502.29	502.29	502.07	501.7	501.7	336.44	336.3	336.19	336.17	336.14	336.11	336.07	336.03	336.02	335.87	335.81	335.8	336.29	336.01	335.99	335.99	335.91	335.86
PI30-1	501.57	501.92	502.42	501.93	501.93	501.93	501.93	504.63	504.63	504.63	504.62	504.62	502.33	504.62	502.33	504.62	504.62	504.62	504.61	504.61	504.61	504.59	504.59	504.59	502.31	502.21	502.2	502.2	501.99	501.62	501.62	336.37	336.24	336.13	336.11	336.08	336.05	336.01	335.97	335.96	335.81	335.75	335.74	336.22	335.95	335.93	335.93	335.85	335.79
PI3-2	510.09	510.43	510.9	510.43	510.43	510.43	510.43	511.92	511.92	511.92	511.91	511.91	510.83	511.91	510.83	511.91	511.91	511.91	511.89	511.89	511.89	511.88	511.88	511.88	510.82	510.71	510.71	510.71	510.51	510.15	510.14	351.65	351.52	351.45	351.43	351.39	351.37	351.32	351.28	351.27	351.11	351.04	351.03	351.5	351.28	351.27	351.27	351.19	351.13
PI4-2	510.09	510.43	510.9	510.43	510.43	510.43	510.43	511.92	511.92	511.92	511.91	511.91	510.83	511.91	510.83	511.91	511.91	511.91	511.89	511.89	511.89	511.88	511.88	511.88	510.82	510.71	510.71	510.71	510.51	510.15	510.14	351.65	351.52	351.45	351.43	351.39	351.37	351.32	351.28	351.27	351.11	351.04	351.03	351.5	351.28	351.27	351.27	351.19	351.13
PI5-2	510.09	510.43	510.9	510.43	510.43	510.43	510.43	511.92	511.92	511.92	511.91	511.91	510.83	511.91	510.83	511.91	511.91	511.91	511.89	511.89	511.89	511.88	511.88	511.88	510.82	510.71	510.71	510.71	510.51	510.15	510.14	351.65	351.52	351.45	351.43	351.39	351.37	351.32	351.28	351.27	351.11	351.04	351.03	351.5	351.28	351.27	351.27	351.19	351.13
PI6-2	510.09	510.43	510.9	510.43	510.43	510.43	510.43	511.92	511.92	511.92	511.91	511.91	510.83	511.91	510.83	511.91	511.91	511.91	511.89	511.89	511.89	511.88	511.88	511.88	510.82	510.71	510.71	510.71	510.51	510.15	510.14	351.65	351.52	351.45	351.43	351.39	351.37	351.32	351.28	351.27	351.11	351.04	351.03	351.5	351.28	351.27	351.27	351.19	351.13
PI7-2	510.09	510.43	510.9	510.43	510.43	510.43	510.43	511.92	511.92	511.92	511.91	511.91	510.83	511.91	510.83	511.91	511.91	511.91	511.89	511.89	511.89	511.88	511.88	511.88	510.82	510.71	510.71	510.71	510.51	510.15	510.14	351.65	351.52	351.45	351.43	351.39	351.37	351.32	351.28	351.27	351.11	351.04	351.03	351.5	351.28	351.27	351.27	351.19	351.13
PI8-2	510.09	510.43	510.9	510.43	510.43	510.43	510.43	511.92	511.92	511.92	511.91	511.91	510.83	511.91	510.83	511.91	511.91	511.91	511.89	511.89	511.89	511.88	511.88	511.88	510.82	510.71	510.71	510.71	510.51	510.15	510.14	351.65	351.52	351.45	351.43	351.39	351.37	351.32	351.28	351.27	351.11	351.04	351.03	351.5	351.28	351.27	351.27	351.19	351.13
PI9-2	510.09	510.43	510.9	510.43	510.43	510.43	510.43	511.92	511.92	511.92	511.91	511.91	510.83	511.91	510.83	511.91	511.91	511.91	511.89	511.89	511.89	511.88	511.88	511.88	510.82	510.71	510.71	510.71	510.51	510.15	510.14	351.65	351.52	351.45	351.43	351.39	351.37	351.32	351.28	351.27	351.11	351.04	351.03	351.5	351.28	351.27	351.27	351.19	351.13
SC-BR1	277.62	277.7	277.78	277.7	277.7	277.7	277.7	263.3	263.3	263.3	263.28	263.28	277.93	263.28	277.93	263.26	263.26	263.26	263.24	263.24	263.24	263.19	263.19	263.19	277.95	277.88	277.88	277.88	277.99	277.8	277.75	285.89	285.78	286.37	286.34	286.3	286.27	286.18	286.15	286.13	286	285.83	285.8	285.81	286.52	286.52	286.52	286.52	286.45
SC-BR10	277.62	277.7	277.78	277.7	277.7	277.7	277.7	263.3	263.3	263.3	263.28	263.28	277.93	263.28	277.93	263.26	263.26	263.26	263.24	263.24	263.24	263.19	263.19	263.19	277.95	277.88	277.88	277.88	277.99	277.8	277.75	285.89	285.78	286.37	286.34	286.3	286.27	286.18	286.15	286.13	286	285.83	285.8	285.81	286.52	286.52	286.52	286.52	286.45
SC-BR2	277.62	277.7	277.78	277.7	277.7	277.7	277.7	263.3	263.3	263.3	263.28	263.28	277.93	263.28	277.93	263.26	263.26	263.26	263.24	263.24	263.24	263.19	263.19	263.19	277.95	277.88	277.88	277.88	277.99	277.8	277.75	285.89	285.78	286.37	286.34	286.3	286.27	286.18	286.15	286.13	286	285.83	285.8	285.81	286.52	286.52	286.52	286.52	286.45
SC-BR3	277.62	277.7	277.78	277.7	277.7	277.7	277.7	263.3	263.3	263.3	263.28	263.28	277.93	263.28	277.93	263.26	263.26	263.26	263.24	263.24	263.24	263.19	263.19	263.19	277.95	277.88	277.88	277.88	277.99	277.8	277.75	285.89	285.78	286.37	286.34	286.3	286.27	286.18	286.15	286.13	286	285.83	285.8	285.81	286.52	286.52	286.52	286.52	286.45
SC-BR4	277.62	277.7	277.78	277.7	277.7	277.7	277.7	263.3	263.3	263.3	263.28	263.28	277.93	263.28	277.93	263.26	263.26	263.26	263.24	263.24	263.24	263.19	263.19	263.19	277.95	277.88	277.88	277.88	277.99	277.8	277.75	285.89	285.78	286.37	286.34	286.3	286.27	286.18	286.15	286.13	286	285.83	285.8	285.81	286.52	286.52	286.52	286.52	286.45
SC-BR5	277.62	277.7	277.78	277.7	277.7	277.7	277.7	263.3	263.3	263.3	263.28	263.28	277.93	263.28	277.93	263.26	263.26	263.26	263.24	263.24	263.24	263.19	263.19	263.19	277.95	277.88	277.88	277.88	277.99	277.8	277.75	285.89	285.78	286.37	286.34	286.3	286.27	286.18	286.15	286.13	286	285.83	285.8	285.81	286.52	286.52	286.52	286.52	286.45
SC-BR6	277.62	277.7	277.78	277.7	277.7	277.7	277.7	263.3	263.3	263.3	263.28	263.28	277.93	263.28	277.93	263.26	263.26	263.26	263.24	263.24	263.24	263.19	263.19	263.19	277.95	277.88	277.88	277.88	277.99	277.8	277.75	285.89	285.78	286.37	286.34	286.3	286.27	286.18	286.15	286.13	286	285.83	285.8	285.81	286.52	286.52	286.52	286.52	286.45
SC-BR7	277.62	277.7	277.78	277.7	277.7	277.7	277.7	263.3	263.3	263.3	263.28	263.28	277.93	263.28	277.93	263.26	263.26	263.26	263.24	263.24	263.24	263.19	263.19	263.19	277.95	277.88	277.88	277.88	277.99	277.8	277.75	285.89	285.78	286.37	286.34	286.3	286.27	286.18	286.15	286.13	286	285.83	285.8	285.81	286.52	286.52	286.52	286.52	286.45
SC-BR8	277.62	277.7	277.78	277.7	277.7	277.7	277.7	263.3	263.3	263.3	263.28	263.28	277.93	263.28	277.93	263.26	263.26	263.26	263.24	263.24	263.24	263.19	263.19	263.19	277.95	277.88	277.88	277.88	277.99	277.8	277.75	285.89	285.78	286.37	286.34	286.3	286.27	286.18	286.15	286.13	286	285.83	285.8	285.81	286.52	286.52	286.52	286.52	286.45
SC-BR9	277.62	277.7	277.78	277.7	277.7	277.7	277.7	263.3	263.3	263.3	263.28	263.28	277.93	263.28	277.93	263.26	263.26	263.26	263.24	263.24	263.24	263.19	263.19	263.19	277.95	277.88	277.88	277.88	277.99	277.8	277.75	285.89	285.78	286.37	286.34	286.3	286.27	286.18	286.15	286.13	286	285.83	285.8	285.81	286.52	286.52	286.52	286.52	286.45
SC-PE1	395.83	396.04	396.32	396.04	396.04	396.04	396.04	388.44	388.44	388.44	388.42	388.42	396.37	388.42	396.37	388.41	388.41	388.41	388.39	388.39	388.39	388.35	388.35	388.35	396.37	396.28	396.28	396.28	396.25	395.96	395.93	316.52	316.38	316.72	316.69	316.64	316.61	316.53	316.49	316.46	316.29	316.14	316.12	316.39	316.73	316.72	316.72	316.68	316.59
SC-PE10	395.83	396.04	396.32	396.04	396.04	396.04	396.04	388.44	388.44	388.44	388.42	388.42	396.37	388.42	396.37	388.41	388.41	388.41	388.39	388.39	388.39	388.35	388.35	388.35	396.37	396.28	396.28	396.28	396.25	395.96	395.93	316.52	316.38	316.72	316.69	316.64	316.61	316.53	316.49	316.46	316.29	316.14	316.12	316.39	316.73	316.72	316.72	316.68	316.59
SC-PE2	395.83	396.04	396.32	396.04	396.04	396.04	396.04	388.44	388.44	388.44	388.42	388.42	396.37	388.42	396.37	388.41	388.41	388.41	388.39	388.39	388.39	388.35	388.35	388.35	396.37	396.28	396.28	396.28	396.25	395.96	395.93	316.52	316.38	316.72	316.69	316.64	316.61	316.53	316.49	316.46	316.29	316.14	316.12	316.39	316.73	316.72	316.72	316.68	316.59
SC-PE3	395.83	396.04	396.32	396.04	396.04	396.04	396.04	388.44	388.44	388.44	388.42	388.42	396.37	388.42	396.37	388.41	388.41	388.41	388.39	388.39	388.39	388.35	388.35	388.35	396.37	396.28	396.28	396.28	396.25	395.96	395.93	316.52	316.38	316.72	316.69	316.64	316.61	316.53	316.49	316.46	316.29	316.14	316.12	316.39	316.73	316.72	316.72	316.68	316.59
SC-PE4	395.83	396.04	396.32	396.04	396.04	396.04	396.04	388.44	388.44	388.44	388.42	388.42	396.37	388.42	396.37	388.41	388.41	388.41	388.39	388.39	388.39	388.35	388.35	388.35	396.37	396.28	396.28	396.28	396.25	395.96	395.93	316.52	316.38	316.72	316.69	316.64	316.61	316.53	316.49	316.46	316.29	316.14	316.12	316.39	316.73	316.72	316.72	316.68	316.59
SC-PE5	395.83	396.04	396.32	396.04	396.04	396.04	396.04	388.44	388.44	388.44	388.42	388.42	396.37	388.42	396.37	388.41	388.41	388.41	388.39	388.39	388.39	388.35	388.35	388.35	396.37	396.28	396.28	396.28	396.25	395.96	395.93	316.52	316.38	316.72	316.69	316.64	316.61	316.53	316.49	316.46	316.29	316.14	316.12	316.39	316.73	316.72	316.72	316.68	316.59
SC-PE6	395.83	396.04	396.32	396.04	396.04	396.04	396.04	388.44	388.44	388.44	388.42	388.42	396.37	388.42	396.37	388.41	388.41	388.41	388.39	388.39	388.39	388.35	388.35	388.35	396.37	396.28	396.28	396.28	396.25	395.96	395.93	316.52	316.38	316.72	316.69	316.64	316.61	316.53	316.49	316.46	316.29	316.14	316.12	316.39	316.73	316.72	316.72	316.68	316.59
SC-PE7	395.83	396.04	396.32	396.04	396.04	396.04	396.04	388.44	388.44	388.44	388.42	388.42	396.37	388.42	396.37	388.41	388.41	388.41	388.39	388.39	388.39	388.35	388.35	388.35	396.37	396.28	396.28	396.28	396.25	395.96	395.93	316.52	316.38	316.72	316.69	316.64	316.61	316.53	316.49	316.46	316.29	316.14	316.12	316.39	316.73	316.72	316.72	316.68	316.59
SC-PE8	395.83	396.04	396.32	396.04	396.04	396.04	396.04	388.44	388.44	388.44	388.42	388.42	396.37	388.42	396.37	388.41	388.41	388.41	388.39	388.39	388.39	388.35	388.35	388.35	396.37	396.28	396.28	396.28	396.25	395.96	395.93	316.52	316.38	316.72	316.69	316.64	316.61	316.53	316.49	316.46	316.29	316.14	316.12	316.39	316.73	316.72	316.72	316.68	316.59
SC-PE9	395.83	396.04	396.32	396.04	396.04	396.04	396.04	388.44	388.44	388.44	388.42	388.42	396.37	388.42	396.37	388.41	388.41	388.41	388.39	388.39	388.39	388.35	388.35	388.35	396.37	396.28	396.28	396.28	396.25	395.96	395.93	316.52	316.38	316.72	316.69	316.64	316.61	316.53	316.49	316.46	316.29	316.14	316.12	316.39	316.73	316.72	316.72	316.68	316.59
SM10-1	565.75	566.1	566.6	566.11	566.11	566.11	566.11	568.96	568.96	568.96	568.95	568.95	566.51	568.95	566.51	568.96	568.96	568.96	568.94	568.94	568.94	568.93	568.93	568.93	566.49	566.39	566.38	566.38	566.16	565.79	565.79	397.53	397.4	397.25	397.24	397.2	397.18	397.14	397.11	397.09	396.95	396.9	396.89	397.38	397.06	397.04	397.04	396.96	396.91
SM1-1	563.17	563.52	564.02	563.53	563.53	563.53	563.53	566.38	566.38	566.38	566.36	566.36	563.93	566.36	563.93	566.37	566.37	566.37	566.35	566.35	566.35	566.34	566.34	566.34	563.92	563.81	563.81	563.81	563.58	563.22	563.21	395.08	394.96	394.81	394.79	394.76	394.74	394.7	394.66	394.65	394.5	394.45	394.45	394.94	394.61	394.6	394.6	394.52	394.46
SM11-1	565.78	566.13	566.63	566.14	566.14	566.14	566.14	568.99	568.99	568.99	568.98	568.98	566.54	568.98	566.54	568.99	568.99	568.99	568.97	568.97	568.97	568.96	568.96	568.96	566.52	566.42	566.41	566.41	566.19	565.82	565.82	397.56	397.43	397.29	397.27	397.24	397.21	397.18	397.14	397.13	396.98	396.93	396.93	397.41	397.09	397.07	397.07	396.99	396.94
SM12-1	565.78	566.14	566.64	566.14	566.14	566.14	566.14	569	569	569	568.99	568.99	566.54	568.99	566.54	568.99	568.99	568.99	568.98	568.98	568.98	568.96	568.96	568.96	566.53	566.42	566.42	566.42	566.2	565.83	565.83	397.57	397.44	397.29	397.28	397.24	397.22	397.18	397.15	397.13	396.99	396.94	396.93	397.42	397.1	397.08	397.08	397	396.95
SM13-1	562.11	562.46	562.96	562.47	562.47	562.47	562.47	565.08	565.08	565.08	565.06	565.06	562.87	565.06	562.87	565.07	565.07	565.07	565.05	565.05	565.05	565.04	565.04	565.04	562.85	562.75	562.74	562.74	562.53	562.16	562.16	395.33	395.2	395.07	395.05	395.01	394.99	394.95	394.91	394.9	394.75	394.7	394.7	395.18	394.87	394.86	394.86	394.78	394.72
SM14-1	562.13	562.48	562.98	562.49	562.49	562.49	562.49	565.1	565.1	565.1	565.08	565.08	562.89	565.08	562.89	565.09	565.09	565.09	565.07	565.07	565.07	565.06	565.06	565.06	562.87	562.77	562.76	562.76	562.55	562.18	562.18	395.36	395.23	395.09	395.07	395.04	395.02	394.98	394.94	394.93	394.78	394.73	394.72	395.21	394.9	394.88	394.88	394.8	394.75
SM15-1	562.15	562.51	563	562.51	562.51	562.51	562.51	565.12	565.12	565.12	565.11	565.11	562.91	565.11	562.91	565.11	565.11	565.11	565.1	565.1	565.1	565.08	565.08	565.08	562.9	562.79	562.79	562.79	562.57	562.2	562.2	395.38	395.25	395.12	395.1	395.07	395.04	395	394.97	394.95	394.8	394.75	394.75	395.24	394.93	394.91	394.91	394.83	394.77
SM16-2	555.05	555.39	555.86	555.39	555.39	555.39	555.39	556.75	556.75	556.75	556.73	556.73	555.79	556.73	555.79	556.73	556.73	556.73	556.72	556.72	556.72	556.7	556.7	556.7	555.77	555.67	555.67	555.67	555.47	555.11	555.1	395.58	395.45	395.36	395.34	395.31	395.28	395.24	395.2	395.18	395.03	394.96	394.96	395.43	395.19	395.17	395.17	395.09	395.03
SM17-2	555.05	555.39	555.86	555.39	555.39	555.39	555.39	556.75	556.75	556.75	556.73	556.73	555.79	556.73	555.79	556.73	556.73	556.73	556.72	556.72	556.72	556.7	556.7	556.7	555.77	555.67	555.67	555.67	555.47	555.11	555.1	395.58	395.45	395.36	395.34	395.31	395.28	395.24	395.2	395.18	395.03	394.96	394.96	395.43	395.19	395.17	395.17	395.09	395.03
SM18-2	555.04	555.38	555.85	555.38	555.38	555.38	555.38	556.74	556.74	556.74	556.72	556.72	555.77	556.72	555.77	556.72	556.72	556.72	556.71	556.71	556.71	556.69	556.69	556.69	555.76	555.66	555.66	555.66	555.46	555.1	555.09	395.57	395.44	395.35	395.33	395.29	395.27	395.22	395.19	395.17	395.01	394.95	394.94	395.42	395.18	395.16	395.16	395.08	395.02
SM19-2	555.07	555.41	555.89	555.42	555.42	555.42	555.42	556.77	556.77	556.77	556.76	556.76	555.81	556.76	555.81	556.76	556.76	556.76	556.74	556.74	556.74	556.72	556.72	556.72	555.8	555.7	555.69	555.69	555.49	555.13	555.13	395.62	395.49	395.4	395.38	395.35	395.32	395.28	395.24	395.22	395.07	395	395	395.47	395.23	395.21	395.21	395.13	395.07
SM20-2	555.06	555.4	555.87	555.4	555.4	555.4	555.4	556.76	556.76	556.76	556.74	556.74	555.8	556.74	555.8	556.74	556.74	556.74	556.73	556.73	556.73	556.71	556.71	556.71	555.79	555.68	555.68	555.68	555.48	555.12	555.11	395.61	395.48	395.39	395.38	395.34	395.31	395.27	395.23	395.22	395.06	395	394.99	395.46	395.22	395.2	395.2	395.13	395.07
SM2-1	563.1	563.46	563.96	563.46	563.46	563.46	563.46	566.32	566.32	566.32	566.3	566.3	563.86	566.3	563.86	566.31	566.31	566.31	566.29	566.29	566.29	566.28	566.28	566.28	563.85	563.74	563.74	563.74	563.52	563.15	563.15	394.97	394.84	394.69	394.68	394.64	394.62	394.58	394.55	394.53	394.39	394.34	394.33	394.82	394.5	394.48	394.48	394.4	394.35
SM21-2	555.07	555.41	555.88	555.41	555.41	555.41	555.41	556.76	556.76	556.76	556.75	556.75	555.81	556.75	555.81	556.75	556.75	556.75	556.74	556.74	556.74	556.72	556.72	556.72	555.79	555.69	555.69	555.69	555.49	555.13	555.12	395.62	395.48	395.4	395.38	395.34	395.32	395.27	395.23	395.22	395.06	395	394.99	395.47	395.23	395.21	395.21	395.13	395.07
SM22-2	555.07	555.41	555.88	555.41	555.41	555.41	555.41	556.77	556.77	556.77	556.75	556.75	555.81	556.75	555.81	556.75	556.75	556.75	556.74	556.74	556.74	556.72	556.72	556.72	555.8	555.69	555.69	555.69	555.49	555.13	555.12	395.63	395.49	395.41	395.39	395.35	395.33	395.28	395.24	395.23	395.07	395.01	395	395.47	395.23	395.22	395.22	395.14	395.08
SM23-2	555.07	555.41	555.88	555.41	555.41	555.41	555.41	556.76	556.76	556.76	556.75	556.75	555.8	556.75	555.8	556.75	556.75	556.75	556.74	556.74	556.74	556.72	556.72	556.72	555.79	555.69	555.68	555.68	555.49	555.13	555.12	395.62	395.48	395.4	395.38	395.34	395.32	395.27	395.23	395.22	395.06	395	394.99	395.47	395.23	395.21	395.21	395.13	395.07
SM24-2	555.06	555.4	555.88	555.41	555.41	555.41	555.41	556.76	556.76	556.76	556.75	556.75	555.8	556.75	555.8	556.75	556.75	556.75	556.73	556.73	556.73	556.71	556.71	556.71	555.79	555.69	555.68	555.68	555.48	555.12	555.12	395.61	395.48	395.39	395.38	395.34	395.31	395.27	395.23	395.22	395.06	395	394.99	395.46	395.22	395.2	395.2	395.13	395.07
SM25-2	555.06	555.4	555.87	555.4	555.4	555.4	555.4	556.75	556.75	556.75	556.74	556.74	555.8	556.74	555.8	556.74	556.74	556.74	556.73	556.73	556.73	556.71	556.71	556.71	555.79	555.68	555.68	555.68	555.48	555.12	555.11	395.62	395.48	395.4	395.38	395.34	395.32	395.27	395.23	395.22	395.06	395	394.99	395.47	395.22	395.21	395.21	395.13	395.07
SM26-2	555.05	555.39	555.86	555.39	555.39	555.39	555.39	556.75	556.75	556.75	556.73	556.73	555.79	556.73	555.79	556.73	556.73	556.73	556.72	556.72	556.72	556.7	556.7	556.7	555.78	555.67	555.67	555.67	555.47	555.11	555.11	395.61	395.47	395.39	395.37	395.33	395.31	395.26	395.22	395.21	395.05	394.99	394.98	395.46	395.21	395.2	395.2	395.12	395.06
SM27-2	555.06	555.4	555.88	555.41	555.41	555.41	555.41	556.76	556.76	556.76	556.74	556.74	555.8	556.74	555.8	556.75	556.75	556.75	556.73	556.73	556.73	556.71	556.71	556.71	555.79	555.69	555.68	555.68	555.48	555.12	555.12	395.62	395.49	395.4	395.38	395.35	395.32	395.28	395.24	395.22	395.07	395	395	395.47	395.23	395.21	395.21	395.13	395.08
SM28-2	555.09	555.43	555.91	555.44	555.44	555.44	555.44	556.79	556.79	556.79	556.77	556.77	555.83	556.77	555.83	556.78	556.78	556.78	556.76	556.76	556.76	556.74	556.74	556.74	555.82	555.72	555.71	555.71	555.51	555.15	555.15	395.65	395.52	395.43	395.41	395.38	395.35	395.31	395.27	395.25	395.1	395.03	395.03	395.5	395.26	395.24	395.24	395.16	395.1
SM29-2	555.09	555.43	555.9	555.43	555.43	555.43	555.43	556.79	556.79	556.79	556.77	556.77	555.83	556.77	555.83	556.78	556.78	556.78	556.76	556.76	556.76	556.74	556.74	556.74	555.82	555.72	555.71	555.71	555.51	555.15	555.15	395.65	395.51	395.43	395.41	395.37	395.35	395.3	395.26	395.25	395.09	395.03	395.02	395.5	395.25	395.24	395.24	395.16	395.1
SM30-2	555.08	555.42	555.89	555.42	555.42	555.42	555.42	556.78	556.78	556.78	556.76	556.76	555.82	556.76	555.82	556.76	556.76	556.76	556.75	556.75	556.75	556.73	556.73	556.73	555.81	555.7	555.7	555.7	555.5	555.14	555.13	395.63	395.5	395.41	395.39	395.36	395.33	395.29	395.25	395.23	395.08	395.01	395.01	395.48	395.24	395.22	395.22	395.14	395.08
SM3-1	563.13	563.48	563.98	563.49	563.49	563.49	563.49	566.36	566.36	566.36	566.35	566.35	563.89	566.35	563.89	566.35	566.35	566.35	566.34	566.34	566.34	566.32	566.32	566.32	563.87	563.77	563.77	563.77	563.54	563.17	563.17	394.91	394.78	394.64	394.62	394.59	394.56	394.53	394.49	394.48	394.33	394.28	394.27	394.76	394.44	394.42	394.42	394.34	394.29
SM4-1	563.17	563.53	564.03	563.53	563.53	563.53	563.53	566.41	566.41	566.41	566.39	566.39	563.93	566.39	563.93	566.4	566.4	566.4	566.38	566.38	566.38	566.37	566.37	566.37	563.92	563.81	563.81	563.81	563.59	563.22	563.22	394.94	394.82	394.67	394.65	394.62	394.59	394.56	394.52	394.51	394.36	394.31	394.31	394.8	394.47	394.46	394.46	394.37	394.32
SM5-1	563.18	563.53	564.03	563.54	563.54	563.54	563.54	566.42	566.42	566.42	566.41	566.41	563.94	566.41	563.94	566.41	566.41	566.41	566.4	566.4	566.4	566.38	566.38	566.38	563.92	563.82	563.82	563.82	563.59	563.22	563.22	394.92	394.79	394.64	394.62	394.59	394.57	394.53	394.49	394.48	394.33	394.28	394.28	394.77	394.45	394.43	394.43	394.35	394.29
SM6-1	563.17	563.53	564.03	563.53	563.53	563.53	563.53	566.42	566.42	566.42	566.4	566.4	563.93	566.4	563.93	566.41	566.41	566.41	566.39	566.39	566.39	566.38	566.38	566.38	563.92	563.81	563.81	563.81	563.59	563.22	563.22	394.88	394.76	394.61	394.59	394.56	394.54	394.5	394.46	394.45	394.3	394.25	394.25	394.74	394.41	394.4	394.4	394.32	394.26
SM7-1	563.19	563.55	564.05	563.55	563.55	563.55	563.55	566.44	566.44	566.44	566.43	566.43	563.95	566.43	563.95	566.43	566.43	566.43	566.42	566.42	566.42	566.4	566.4	566.4	563.94	563.84	563.83	563.83	563.61	563.24	563.24	394.9	394.77	394.62	394.6	394.57	394.55	394.51	394.47	394.46	394.31	394.26	394.26	394.75	394.42	394.41	394.41	394.33	394.27
SM8-1	565.8	566.16	566.66	566.16	566.16	566.16	566.16	569.02	569.02	569.02	569.01	569.01	566.56	569.01	566.56	569.02	569.02	569.02	569	569	569	568.99	568.99	568.99	566.55	566.45	566.44	566.44	566.22	565.85	565.85	397.58	397.45	397.3	397.28	397.25	397.23	397.19	397.15	397.14	396.99	396.94	396.94	397.43	397.1	397.09	397.09	397.01	396.95
SM9-1	565.73	566.08	566.58	566.09	566.09	566.09	566.09	568.95	568.95	568.95	568.94	568.94	566.49	568.94	566.49	568.94	568.94	568.94	568.93	568.93	568.93	568.91	568.91	568.91	566.47	566.37	566.37	566.37	566.14	565.77	565.77	397.5	397.37	397.23	397.21	397.18	397.15	397.12	397.08	397.07	396.92	396.87	396.87	397.36	397.03	397.01	397.01	396.93	396.88
SO-COFL10	749.21	749.19	749.12	749.19	749.19	749.19	749.19	730.54	730.54	730.54	730.51	730.51	749.33	730.51	749.33	730.48	730.48	730.48	730.46	730.46	730.46	730.41	730.41	730.41	749.36	749.31	749.31	749.31	749.52	749.41	749.35	758.6	758.48	758.98	758.95	758.91	758.88	758.78	758.75	758.73	758.57	758.4	758.38	758.5	759.08	759.07	759.07	759.06	758.97
SO-COFL11	749.21	749.19	749.12	749.19	749.19	749.19	749.19	730.54	730.54	730.54	730.51	730.51	749.33	730.51	749.33	730.48	730.48	730.48	730.46	730.46	730.46	730.41	730.41	730.41	749.36	749.31	749.31	749.31	749.52	749.41	749.35	758.6	758.48	758.98	758.95	758.91	758.88	758.78	758.75	758.73	758.57	758.4	758.38	758.5	759.08	759.07	759.07	759.06	758.97
SO-COFL12	749.21	749.19	749.12	749.19	749.19	749.19	749.19	730.54	730.54	730.54	730.51	730.51	749.33	730.51	749.33	730.48	730.48	730.48	730.46	730.46	730.46	730.41	730.41	730.41	749.36	749.31	749.31	749.31	749.52	749.41	749.35	758.6	758.48	758.98	758.95	758.91	758.88	758.78	758.75	758.73	758.57	758.4	758.38	758.5	759.08	759.07	759.07	759.06	758.97
SO-COFL13	749.21	749.19	749.12	749.19	749.19	749.19	749.19	730.54	730.54	730.54	730.51	730.51	749.33	730.51	749.33	730.48	730.48	730.48	730.46	730.46	730.46	730.41	730.41	730.41	749.36	749.31	749.31	749.31	749.52	749.41	749.35	758.6	758.48	758.98	758.95	758.91	758.88	758.78	758.75	758.73	758.57	758.4	758.38	758.5	759.08	759.07	759.07	759.06	758.97
SO-COFL14	749.21	749.19	749.12	749.19	749.19	749.19	749.19	730.54	730.54	730.54	730.51	730.51	749.33	730.51	749.33	730.48	730.48	730.48	730.46	730.46	730.46	730.41	730.41	730.41	749.36	749.31	749.31	749.31	749.52	749.41	749.35	758.6	758.48	758.98	758.95	758.91	758.88	758.78	758.75	758.73	758.57	758.4	758.38	758.5	759.08	759.07	759.07	759.06	758.97
SO-COFL15	749.21	749.19	749.12	749.19	749.19	749.19	749.19	730.54	730.54	730.54	730.51	730.51	749.33	730.51	749.33	730.48	730.48	730.48	730.46	730.46	730.46	730.41	730.41	730.41	749.36	749.31	749.31	749.31	749.52	749.41	749.35	758.6	758.48	758.98	758.95	758.91	758.88	758.78	758.75	758.73	758.57	758.4	758.38	758.5	759.08	759.07	759.07	759.06	758.97
SO-COFL16	749.21	749.19	749.12	749.19	749.19	749.19	749.19	730.54	730.54	730.54	730.51	730.51	749.33	730.51	749.33	730.48	730.48	730.48	730.46	730.46	730.46	730.41	730.41	730.41	749.36	749.31	749.31	749.31	749.52	749.41	749.35	758.6	758.48	758.98	758.95	758.91	758.88	758.78	758.75	758.73	758.57	758.4	758.38	758.5	759.08	759.07	759.07	759.06	758.97
SO-COFL17	749.21	749.19	749.12	749.19	749.19	749.19	749.19	730.54	730.54	730.54	730.51	730.51	749.33	730.51	749.33	730.48	730.48	730.48	730.46	730.46	730.46	730.41	730.41	730.41	749.36	749.31	749.31	749.31	749.52	749.41	749.35	758.6	758.48	758.98	758.95	758.91	758.88	758.78	758.75	758.73	758.57	758.4	758.38	758.5	759.08	759.07	759.07	759.06	758.97
SO-COFL3	749.21	749.19	749.12	749.19	749.19	749.19	749.19	730.54	730.54	730.54	730.51	730.51	749.33	730.51	749.33	730.48	730.48	730.48	730.46	730.46	730.46	730.41	730.41	730.41	749.36	749.31	749.31	749.31	749.52	749.41	749.35	758.6	758.48	758.98	758.95	758.91	758.88	758.78	758.75	758.73	758.57	758.4	758.38	758.5	759.08	759.07	759.07	759.06	758.97
SO-COFL4	749.21	749.19	749.12	749.19	749.19	749.19	749.19	730.54	730.54	730.54	730.51	730.51	749.33	730.51	749.33	730.48	730.48	730.48	730.46	730.46	730.46	730.41	730.41	730.41	749.36	749.31	749.31	749.31	749.52	749.41	749.35	758.6	758.48	758.98	758.95	758.91	758.88	758.78	758.75	758.73	758.57	758.4	758.38	758.5	759.08	759.07	759.07	759.06	758.97
SO-COFL5	749.21	749.19	749.12	749.19	749.19	749.19	749.19	730.54	730.54	730.54	730.51	730.51	749.33	730.51	749.33	730.48	730.48	730.48	730.46	730.46	730.46	730.41	730.41	730.41	749.36	749.31	749.31	749.31	749.52	749.41	749.35	758.6	758.48	758.98	758.95	758.91	758.88	758.78	758.75	758.73	758.57	758.4	758.38	758.5	759.08	759.07	759.07	759.06	758.97
SO-COFL6	749.21	749.19	749.12	749.19	749.19	749.19	749.19	730.54	730.54	730.54	730.51	730.51	749.33	730.51	749.33	730.48	730.48	730.48	730.46	730.46	730.46	730.41	730.41	730.41	749.36	749.31	749.31	749.31	749.52	749.41	749.35	758.6	758.48	758.98	758.95	758.91	758.88	758.78	758.75	758.73	758.57	758.4	758.38	758.5	759.08	759.07	759.07	759.06	758.97
SO-COFL7	749.21	749.19	749.12	749.19	749.19	749.19	749.19	730.54	730.54	730.54	730.51	730.51	749.33	730.51	749.33	730.48	730.48	730.48	730.46	730.46	730.46	730.41	730.41	730.41	749.36	749.31	749.31	749.31	749.52	749.41	749.35	758.6	758.48	758.98	758.95	758.91	758.88	758.78	758.75	758.73	758.57	758.4	758.38	758.5	759.08	759.07	759.07	759.06	758.97
SO-COFL8	749.21	749.19	749.12	749.19	749.19	749.19	749.19	730.54	730.54	730.54	730.51	730.51	749.33	730.51	749.33	730.48	730.48	730.48	730.46	730.46	730.46	730.41	730.41	730.41	749.36	749.31	749.31	749.31	749.52	749.41	749.35	758.6	758.48	758.98	758.95	758.91	758.88	758.78	758.75	758.73	758.57	758.4	758.38	758.5	759.08	759.07	759.07	759.06	758.97
SO-COFL9	749.21	749.19	749.12	749.19	749.19	749.19	749.19	730.54	730.54	730.54	730.51	730.51	749.33	730.51	749.33	730.48	730.48	730.48	730.46	730.46	730.46	730.41	730.41	730.41	749.36	749.31	749.31	749.31	749.52	749.41	749.35	758.6	758.48	758.98	758.95	758.91	758.88	758.78	758.75	758.73	758.57	758.4	758.38	758.5	759.08	759.07	759.07	759.06	758.97
TNC10-2	171.14	171.07	171.01	171.07	171.07	171.07	171.07	187.21	187.21	187.21	187.24	187.24	170.84	187.24	170.84	187.26	187.26	187.26	187.28	187.28	187.28	187.33	187.33	187.33	170.83	170.89	170.9	170.9	170.77	170.96	171.01	297.72	297.84	298.04	298.06	298.09	298.11	298.14	298.17	298.18	298.32	298.36	298.36	297.86	298.26	298.27	298.27	298.36	298.41
TNC1-1	171.02	170.95	170.89	170.95	170.95	170.95	170.95	187.1	187.1	187.1	187.13	187.13	170.72	187.13	170.72	187.15	187.15	187.15	187.17	187.17	187.17	187.22	187.22	187.22	170.71	170.77	170.78	170.78	170.65	170.84	170.89	297.55	297.67	297.88	297.89	297.92	297.94	297.97	298.01	298.02	298.16	298.19	298.19	297.69	298.09	298.11	298.11	298.19	298.24
TNC11-2	170.81	170.73	170.66	170.73	170.73	170.73	170.73	186.69	186.69	186.69	186.72	186.72	170.5	186.72	170.5	186.74	186.74	186.74	186.76	186.76	186.76	186.81	186.81	186.81	170.49	170.55	170.55	170.55	170.44	170.63	170.68	298.69	298.81	299.02	299.03	299.06	299.08	299.11	299.15	299.16	299.3	299.33	299.33	298.83	299.23	299.25	299.25	299.34	299.38
TNC12-2	170.82	170.74	170.67	170.74	170.74	170.74	170.74	186.7	186.7	186.7	186.72	186.72	170.51	186.72	170.51	186.75	186.75	186.75	186.77	186.77	186.77	186.81	186.81	186.81	170.5	170.56	170.57	170.57	170.45	170.64	170.69	298.73	298.85	299.06	299.07	299.1	299.12	299.15	299.19	299.2	299.33	299.37	299.37	298.87	299.27	299.29	299.29	299.37	299.42
TNC13-1	170.81	170.73	170.66	170.73	170.73	170.73	170.73	186.68	186.68	186.68	186.71	186.71	170.5	186.71	170.5	186.73	186.73	186.73	186.76	186.76	186.76	186.8	186.8	186.8	170.49	170.55	170.55	170.55	170.44	170.62	170.68	298.71	298.83	299.05	299.06	299.09	299.11	299.14	299.18	299.18	299.32	299.36	299.36	298.86	299.26	299.28	299.28	299.36	299.41
TNC14-1	170.83	170.75	170.68	170.75	170.75	170.75	170.75	186.7	186.7	186.7	186.73	186.73	170.52	186.73	170.52	186.75	186.75	186.75	186.78	186.78	186.78	186.82	186.82	186.82	170.51	170.57	170.58	170.58	170.46	170.65	170.7	298.74	298.86	299.07	299.08	299.11	299.13	299.16	299.2	299.21	299.35	299.38	299.38	298.88	299.29	299.3	299.3	299.39	299.43
TNC15-1	170.81	170.73	170.66	170.73	170.73	170.73	170.73	186.69	186.69	186.69	186.71	186.71	170.5	186.71	170.5	186.74	186.74	186.74	186.76	186.76	186.76	186.8	186.8	186.8	170.49	170.55	170.56	170.56	170.44	170.63	170.68	298.72	298.84	299.05	299.07	299.1	299.12	299.15	299.18	299.19	299.33	299.36	299.36	298.86	299.27	299.28	299.28	299.37	299.41
TNC16-2	170.8	170.72	170.66	170.73	170.73	170.73	170.73	186.68	186.68	186.68	186.71	186.71	170.5	186.71	170.5	186.73	186.73	186.73	186.75	186.75	186.75	186.8	186.8	186.8	170.48	170.55	170.55	170.55	170.43	170.62	170.67	298.71	298.83	299.04	299.05	299.08	299.11	299.13	299.17	299.18	299.32	299.35	299.35	298.85	299.26	299.27	299.27	299.36	299.4
TNC17-2	170.82	170.74	170.67	170.74	170.74	170.74	170.74	186.7	186.7	186.7	186.72	186.72	170.51	186.72	170.51	186.75	186.75	186.75	186.77	186.77	186.77	186.81	186.81	186.81	170.5	170.56	170.57	170.57	170.45	170.64	170.69	298.72	298.84	299.05	299.06	299.09	299.12	299.14	299.18	299.19	299.33	299.36	299.36	298.86	299.27	299.28	299.28	299.37	299.41
TNC18-2	170.82	170.75	170.68	170.75	170.75	170.75	170.75	186.7	186.7	186.7	186.73	186.73	170.52	186.73	170.52	186.75	186.75	186.75	186.77	186.77	186.77	186.82	186.82	186.82	170.5	170.57	170.57	170.57	170.45	170.64	170.69	298.72	298.84	299.05	299.06	299.09	299.11	299.14	299.18	299.19	299.33	299.36	299.36	298.86	299.26	299.28	299.28	299.37	299.41
TNC19-1	170.83	170.75	170.68	170.75	170.75	170.75	170.75	186.71	186.71	186.71	186.74	186.74	170.52	186.74	170.52	186.76	186.76	186.76	186.78	186.78	186.78	186.83	186.83	186.83	170.51	170.57	170.58	170.58	170.46	170.65	170.7	298.74	298.86	299.07	299.08	299.11	299.13	299.16	299.2	299.21	299.35	299.38	299.38	298.88	299.28	299.3	299.3	299.39	299.43
TNC20-2	170.84	170.76	170.69	170.76	170.76	170.76	170.76	186.72	186.72	186.72	186.75	186.75	170.53	186.75	170.53	186.77	186.77	186.77	186.79	186.79	186.79	186.84	186.84	186.84	170.52	170.58	170.59	170.59	170.47	170.66	170.71	298.74	298.86	299.07	299.08	299.11	299.14	299.16	299.2	299.21	299.35	299.38	299.38	298.88	299.29	299.3	299.3	299.39	299.43
TNC2-1	171.02	170.95	170.89	170.95	170.95	170.95	170.95	187.1	187.1	187.1	187.13	187.13	170.73	187.13	170.73	187.15	187.15	187.15	187.18	187.18	187.18	187.22	187.22	187.22	170.71	170.77	170.78	170.78	170.65	170.84	170.89	297.56	297.68	297.89	297.9	297.93	297.95	297.98	298.02	298.03	298.17	298.2	298.2	297.7	298.1	298.12	298.12	298.2	298.25
TNC21-2	170.9	170.82	170.76	170.83	170.83	170.83	170.83	186.98	186.98	186.98	187.01	187.01	170.6	187.01	170.6	187.03	187.03	187.03	187.05	187.05	187.05	187.1	187.1	187.1	170.59	170.65	170.65	170.65	170.53	170.72	170.77	297.47	297.59	297.79	297.81	297.84	297.86	297.89	297.92	297.93	298.07	298.11	298.11	297.61	298.01	298.02	298.02	298.11	298.16
TNC22-1	170.89	170.82	170.76	170.82	170.82	170.82	170.82	186.97	186.97	186.97	187	187	170.6	187	170.6	187.02	187.02	187.02	187.05	187.05	187.05	187.09	187.09	187.09	170.58	170.64	170.65	170.65	170.52	170.71	170.76	297.46	297.58	297.79	297.8	297.83	297.85	297.88	297.92	297.93	298.07	298.1	298.1	297.6	298	298.02	298.02	298.1	298.15
TNC23-1	170.89	170.82	170.76	170.82	170.82	170.82	170.82	186.98	186.98	186.98	187	187	170.6	187	170.6	187.03	187.03	187.03	187.05	187.05	187.05	187.1	187.1	187.1	170.58	170.65	170.65	170.65	170.53	170.71	170.76	297.45	297.57	297.78	297.79	297.82	297.84	297.87	297.91	297.92	298.06	298.09	298.09	297.59	297.99	298.01	298.01	298.09	298.14
TNC24-1	170.9	170.83	170.77	170.83	170.83	170.83	170.83	186.98	186.98	186.98	187.01	187.01	170.61	187.01	170.61	187.03	187.03	187.03	187.05	187.05	187.05	187.1	187.1	187.1	170.59	170.65	170.66	170.66	170.53	170.72	170.77	297.5	297.62	297.83	297.84	297.87	297.89	297.92	297.96	297.97	298.1	298.14	298.14	297.64	298.04	298.06	298.06	298.14	298.19
TNC25-1	170.95	170.87	170.81	170.88	170.88	170.88	170.88	187.04	187.04	187.04	187.07	187.07	170.65	187.07	170.65	187.09	187.09	187.09	187.11	187.11	187.11	187.16	187.16	187.16	170.64	170.7	170.7	170.7	170.58	170.76	170.82	297.44	297.56	297.76	297.78	297.81	297.83	297.86	297.9	297.91	298.04	298.08	298.08	297.58	297.98	298	298	298.08	298.13
TNC26-1	170.83	170.75	170.69	170.75	170.75	170.75	170.75	186.79	186.79	186.79	186.82	186.82	170.53	186.82	170.53	186.84	186.84	186.84	186.86	186.86	186.86	186.91	186.91	186.91	170.51	170.58	170.58	170.58	170.46	170.65	170.7	298.2	298.32	298.53	298.55	298.58	298.6	298.63	298.66	298.67	298.81	298.84	298.85	298.35	298.75	298.76	298.76	298.85	298.9
TNC27-1	170.82	170.75	170.68	170.75	170.75	170.75	170.75	186.78	186.78	186.78	186.81	186.81	170.52	186.81	170.52	186.84	186.84	186.84	186.86	186.86	186.86	186.9	186.9	186.9	170.51	170.57	170.58	170.58	170.46	170.64	170.69	298.2	298.32	298.53	298.54	298.57	298.59	298.62	298.66	298.67	298.81	298.84	298.84	298.34	298.74	298.76	298.76	298.84	298.89
TNC28-2	170.83	170.75	170.68	170.75	170.75	170.75	170.75	186.79	186.79	186.79	186.81	186.81	170.52	186.81	170.52	186.84	186.84	186.84	186.86	186.86	186.86	186.91	186.91	186.91	170.51	170.57	170.58	170.58	170.46	170.64	170.7	298.2	298.32	298.53	298.54	298.57	298.59	298.62	298.66	298.67	298.8	298.84	298.84	298.34	298.74	298.76	298.76	298.84	298.89
TNC29-2	170.82	170.74	170.68	170.75	170.75	170.75	170.75	186.78	186.78	186.78	186.81	186.81	170.52	186.81	170.52	186.83	186.83	186.83	186.85	186.85	186.85	186.9	186.9	186.9	170.51	170.57	170.57	170.57	170.45	170.64	170.69	298.21	298.33	298.54	298.56	298.59	298.61	298.64	298.67	298.68	298.82	298.85	298.86	298.36	298.76	298.78	298.78	298.86	298.91
TNC30-1	170.83	170.75	170.68	170.75	170.75	170.75	170.75	186.78	186.78	186.78	186.8	186.8	170.52	186.8	170.52	186.83	186.83	186.83	186.85	186.85	186.85	186.9	186.9	186.9	170.51	170.57	170.58	170.58	170.46	170.64	170.69	298.25	298.37	298.58	298.6	298.63	298.65	298.68	298.71	298.72	298.86	298.89	298.89	298.4	298.8	298.81	298.81	298.9	298.95
TNC3-1	171.02	170.95	170.89	170.95	170.95	170.95	170.95	187.1	187.1	187.1	187.13	187.13	170.73	187.13	170.73	187.15	187.15	187.15	187.18	187.18	187.18	187.22	187.22	187.22	170.71	170.77	170.78	170.78	170.65	170.84	170.89	297.56	297.68	297.89	297.9	297.93	297.95	297.98	298.02	298.03	298.17	298.2	298.2	297.7	298.1	298.12	298.12	298.2	298.25
TNC4-2	171.03	170.96	170.9	170.96	170.96	170.96	170.96	187.12	187.12	187.12	187.14	187.14	170.74	187.14	170.74	187.17	187.17	187.17	187.19	187.19	187.19	187.23	187.23	187.23	170.72	170.79	170.79	170.79	170.67	170.85	170.9	297.57	297.69	297.89	297.91	297.94	297.96	297.99	298.02	298.03	298.17	298.21	298.21	297.71	298.11	298.12	298.12	298.21	298.26
TNC5-2	171.02	170.95	170.88	170.95	170.95	170.95	170.95	187.1	187.1	187.1	187.13	187.13	170.72	187.13	170.72	187.15	187.15	187.15	187.17	187.17	187.17	187.22	187.22	187.22	170.71	170.77	170.77	170.77	170.65	170.84	170.89	297.56	297.68	297.89	297.9	297.93	297.95	297.98	298.02	298.03	298.17	298.2	298.2	297.7	298.1	298.12	298.12	298.2	298.25
TNC6-2	171.06	170.98	170.92	170.99	170.99	170.99	170.99	187.13	187.13	187.13	187.15	187.15	170.76	187.15	170.76	187.18	187.18	187.18	187.2	187.2	187.2	187.24	187.24	187.24	170.75	170.81	170.81	170.81	170.69	170.88	170.93	297.68	297.8	298.01	298.02	298.05	298.07	298.1	298.14	298.15	298.28	298.32	298.32	297.82	298.22	298.24	298.24	298.32	298.37
TNC7-2	171.07	170.99	170.93	171	171	171	171	187.13	187.13	187.13	187.16	187.16	170.77	187.16	170.77	187.18	187.18	187.18	187.2	187.2	187.2	187.25	187.25	187.25	170.76	170.82	170.82	170.82	170.7	170.89	170.94	297.7	297.82	298.03	298.04	298.08	298.1	298.13	298.16	298.17	298.31	298.34	298.35	297.85	298.25	298.26	298.26	298.35	298.39
TNC8-2	171.09	171.02	170.95	171.02	171.02	171.02	171.02	187.16	187.16	187.16	187.18	187.18	170.79	187.18	170.79	187.21	187.21	187.21	187.23	187.23	187.23	187.27	187.27	187.27	170.78	170.84	170.84	170.84	170.72	170.91	170.96	297.71	297.83	298.03	298.05	298.08	298.1	298.13	298.16	298.17	298.31	298.35	298.35	297.85	298.25	298.26	298.26	298.35	298.4
TNC9-1	171.12	171.05	170.99	171.05	171.05	171.05	171.05	187.19	187.19	187.19	187.22	187.22	170.82	187.22	170.82	187.24	187.24	187.24	187.26	187.26	187.26	187.31	187.31	187.31	170.81	170.87	170.88	170.88	170.75	170.94	170.99	297.72	297.85	298.05	298.07	298.1	298.12	298.15	298.18	298.19	298.33	298.36	298.37	297.87	298.27	298.28	298.28	298.37	298.41
UM10-1	171.74	172.16	172.77	172.16	172.16	172.16	172.16	184.98	184.98	184.98	184.98	184.98	172.56	184.98	172.56	185	185	185	184.99	184.99	184.99	185	185	185	172.53	172.43	172.43	172.43	172.07	171.69	171.72	26.35	26.37	26.96	26.96	26.95	26.95	26.91	26.92	26.91	26.94	26.84	26.83	26.41	27.26	27.27	27.27	27.34	27.33
UM1-1	171.72	172.14	172.75	172.14	172.14	172.14	172.14	184.92	184.92	184.92	184.92	184.92	172.53	184.92	172.53	184.94	184.94	184.94	184.93	184.93	184.93	184.94	184.94	184.94	172.51	172.41	172.41	172.41	172.05	171.67	171.7	26.44	26.47	27.06	27.05	27.05	27.05	27	27.02	27.01	27.03	26.94	26.92	26.5	27.35	27.36	27.36	27.44	27.42
UM11-1	171.74	172.16	172.77	172.16	172.16	172.16	172.16	184.98	184.98	184.98	184.98	184.98	172.56	184.98	172.56	185	185	185	184.99	184.99	184.99	185	185	185	172.53	172.43	172.43	172.43	172.07	171.69	171.72	26.35	26.37	26.96	26.96	26.95	26.95	26.91	26.92	26.91	26.94	26.84	26.83	26.41	27.26	27.27	27.27	27.34	27.33
UM12-2	171.67	172.09	172.7	172.09	172.09	172.09	172.09	184.91	184.91	184.91	184.91	184.91	172.49	184.91	172.49	184.93	184.93	184.93	184.92	184.92	184.92	184.93	184.93	184.93	172.46	172.36	172.36	172.36	172	171.62	171.65	26.41	26.44	27.03	27.02	27.02	27.02	26.97	26.99	26.98	27	26.91	26.89	26.47	27.32	27.33	27.33	27.4	27.39
UM13-1	171.73	172.15	172.77	172.16	172.16	172.16	172.16	184.98	184.98	184.98	184.98	184.98	172.55	184.98	172.55	185	185	185	184.99	184.99	184.99	185	185	185	172.53	172.43	172.42	172.42	172.07	171.69	171.72	26.34	26.37	26.96	26.95	26.95	26.95	26.91	26.92	26.91	26.94	26.84	26.82	26.41	27.25	27.26	27.26	27.34	27.32
UM14-2	171.63	172.05	172.66	172.06	172.06	172.06	172.06	184.87	184.87	184.87	184.87	184.87	172.45	184.87	172.45	184.89	184.89	184.89	184.89	184.89	184.89	184.89	184.89	184.89	172.42	172.32	172.32	172.32	171.96	171.59	171.61	26.45	26.48	27.07	27.06	27.06	27.06	27.01	27.03	27.02	27.04	26.95	26.93	26.51	27.36	27.37	27.37	27.44	27.43
UM15-1	171.61	172.03	172.64	172.03	172.03	172.03	172.03	184.85	184.85	184.85	184.85	184.85	172.43	184.85	172.43	184.87	184.87	184.87	184.86	184.86	184.86	184.87	184.87	184.87	172.4	172.3	172.3	172.3	171.94	171.57	171.59	26.47	26.5	27.09	27.08	27.08	27.08	27.04	27.05	27.04	27.07	26.97	26.95	26.54	27.38	27.39	27.39	27.47	27.45
UM16-1	170.85	171.27	171.88	171.28	171.28	171.28	171.28	184.15	184.15	184.15	184.15	184.15	171.67	184.15	171.67	184.17	184.17	184.17	184.17	184.17	184.17	184.17	184.17	184.17	171.64	171.54	171.54	171.54	171.18	170.81	170.83	27.11	27.14	27.72	27.71	27.71	27.71	27.67	27.68	27.68	27.7	27.62	27.6	27.17	28.01	28.02	28.02	28.1	28.09
UM17-1	170.9	171.32	171.93	171.32	171.32	171.32	171.32	184.19	184.19	184.19	184.2	184.2	171.72	184.2	171.72	184.21	184.21	184.21	184.21	184.21	184.21	184.22	184.22	184.22	171.69	171.59	171.59	171.59	171.23	170.85	170.88	27.07	27.1	27.68	27.67	27.67	27.67	27.63	27.65	27.64	27.66	27.58	27.56	27.13	27.97	27.98	27.98	28.06	28.05
UM18-1	170.91	171.33	171.95	171.34	171.34	171.34	171.34	184.21	184.21	184.21	184.21	184.21	171.73	184.21	171.73	184.23	184.23	184.23	184.22	184.22	184.22	184.23	184.23	184.23	171.71	171.61	171.6	171.6	171.24	170.87	170.9	27.05	27.08	27.67	27.66	27.66	27.66	27.62	27.63	27.62	27.65	27.56	27.54	27.12	27.96	27.97	27.97	28.05	28.03
UM19-2	171.03	171.45	172.06	171.45	171.45	171.45	171.45	184.31	184.31	184.31	184.31	184.31	171.85	184.31	171.85	184.33	184.33	184.33	184.33	184.33	184.33	184.34	184.34	184.34	171.82	171.72	171.72	171.72	171.36	170.98	171.01	26.96	26.99	27.58	27.57	27.57	27.57	27.53	27.54	27.53	27.56	27.47	27.45	27.03	27.87	27.88	27.88	27.95	27.94
UM20-1	171.04	171.46	172.08	171.47	171.47	171.47	171.47	184.33	184.33	184.33	184.33	184.33	171.86	184.33	171.86	184.35	184.35	184.35	184.34	184.34	184.34	184.35	184.35	184.35	171.84	171.74	171.73	171.73	171.38	171	171.03	26.95	26.98	27.57	27.56	27.55	27.55	27.51	27.53	27.52	27.54	27.45	27.44	27.02	27.86	27.87	27.87	27.94	27.93
UM2-1	171.75	172.17	172.79	172.18	172.18	172.18	172.18	184.96	184.96	184.96	184.96	184.96	172.57	184.96	172.57	184.98	184.98	184.98	184.97	184.97	184.97	184.98	184.98	184.98	172.55	172.45	172.44	172.44	172.09	171.71	171.74	26.4	26.43	27.02	27.01	27.01	27.01	26.96	26.98	26.97	26.99	26.9	26.88	26.46	27.31	27.32	27.32	27.4	27.38
UM21-2	171.24	171.66	172.28	171.67	171.67	171.67	171.67	184.5	184.5	184.5	184.5	184.5	172.06	184.5	172.06	184.52	184.52	184.52	184.51	184.51	184.51	184.52	184.52	184.52	172.04	171.94	171.93	171.93	171.58	171.2	171.23	26.8	26.83	27.42	27.41	27.41	27.41	27.37	27.38	27.37	27.4	27.31	27.29	26.87	27.71	27.72	27.72	27.8	27.78
UM22-2	171.29	171.71	172.32	171.72	171.72	171.72	171.72	184.53	184.53	184.53	184.53	184.53	172.11	184.53	172.11	184.55	184.55	184.55	184.54	184.54	184.54	184.55	184.55	184.55	172.08	171.98	171.98	171.98	171.62	171.25	171.28	26.8	26.82	27.42	27.41	27.4	27.4	27.36	27.37	27.36	27.39	27.3	27.28	26.86	27.71	27.72	27.72	27.79	27.78
UM23-2	173.51	173.94	174.55	173.94	173.94	173.94	173.94	187.05	187.05	187.05	187.05	187.05	174.33	187.05	174.33	187.07	187.07	187.07	187.07	187.07	187.07	187.08	187.08	187.08	174.31	174.21	174.2	174.2	173.84	173.47	173.5	24.12	24.16	24.72	24.71	24.71	24.71	24.68	24.7	24.69	24.73	24.65	24.64	24.19	25.01	25.02	25.02	25.1	25.09
UM24-2	173.66	174.08	174.69	174.08	174.08	174.08	174.08	187.18	187.18	187.18	187.18	187.18	174.48	187.18	174.48	187.2	187.2	187.2	187.2	187.2	187.2	187.2	187.2	187.2	174.45	174.35	174.35	174.35	173.99	173.61	173.64	23.99	24.03	24.59	24.58	24.59	24.59	24.55	24.57	24.56	24.6	24.52	24.51	24.07	24.88	24.89	24.89	24.97	24.96
UM25-1	173.65	174.07	174.69	174.08	174.08	174.08	174.08	187.17	187.17	187.17	187.17	187.17	174.47	187.17	174.47	187.19	187.19	187.19	187.19	187.19	187.19	187.2	187.2	187.2	174.44	174.34	174.34	174.34	173.98	173.61	173.63	24	24.04	24.6	24.59	24.59	24.6	24.56	24.58	24.57	24.61	24.53	24.52	24.07	24.89	24.9	24.9	24.98	24.97
UM26-2	173.66	174.08	174.7	174.09	174.09	174.09	174.09	187.18	187.18	187.18	187.18	187.18	174.48	187.18	174.48	187.2	187.2	187.2	187.19	187.19	187.19	187.2	187.2	187.2	174.45	174.35	174.35	174.35	173.99	173.61	173.64	23.99	24.03	24.6	24.59	24.59	24.59	24.56	24.57	24.57	24.61	24.53	24.51	24.07	24.89	24.9	24.9	24.98	24.97
UM27-2	173.72	174.14	174.76	174.15	174.15	174.15	174.15	187.24	187.24	187.24	187.24	187.24	174.54	187.24	174.54	187.26	187.26	187.26	187.25	187.25	187.25	187.26	187.26	187.26	174.51	174.41	174.41	174.41	174.05	173.68	173.7	23.93	23.97	24.53	24.53	24.53	24.53	24.5	24.51	24.5	24.54	24.47	24.45	24.01	24.82	24.84	24.84	24.91	24.91
UM28-2	173.76	174.19	174.8	174.19	174.19	174.19	174.19	187.28	187.28	187.28	187.28	187.28	174.58	187.28	174.58	187.3	187.3	187.3	187.29	187.29	187.29	187.3	187.3	187.3	174.56	174.46	174.45	174.45	174.09	173.72	173.75	23.89	23.93	24.49	24.49	24.49	24.49	24.45	24.47	24.46	24.5	24.42	24.41	23.97	24.78	24.8	24.8	24.87	24.87
UM29-2	173.75	174.17	174.79	174.18	174.18	174.18	174.18	187.27	187.27	187.27	187.27	187.27	174.57	187.27	174.57	187.29	187.29	187.29	187.28	187.28	187.28	187.29	187.29	187.29	174.54	174.44	174.44	174.44	174.08	173.71	173.73	23.9	23.94	24.51	24.5	24.5	24.5	24.47	24.48	24.48	24.52	24.44	24.42	23.98	24.8	24.81	24.81	24.89	24.88
UM30-2	173.73	174.15	174.76	174.16	174.16	174.16	174.16	187.25	187.25	187.25	187.25	187.25	174.55	187.25	174.55	187.27	187.27	187.27	187.26	187.26	187.26	187.27	187.27	187.27	174.52	174.42	174.42	174.42	174.06	173.68	173.71	23.92	23.96	24.52	24.52	24.52	24.52	24.48	24.5	24.49	24.53	24.45	24.44	24	24.81	24.82	24.82	24.9	24.89
UM3-1	171.8	172.22	172.83	172.23	172.23	172.23	172.23	185.02	185.02	185.02	185.02	185.02	172.62	185.02	172.62	185.04	185.04	185.04	185.03	185.03	185.03	185.04	185.04	185.04	172.59	172.49	172.49	172.49	172.13	171.76	171.79	26.33	26.35	26.95	26.94	26.93	26.93	26.89	26.9	26.89	26.92	26.82	26.8	26.39	27.24	27.25	27.25	27.32	27.31
UM4-2	171.81	172.23	172.84	172.24	172.24	172.24	172.24	185.02	185.02	185.02	185.02	185.02	172.63	185.02	172.63	185.04	185.04	185.04	185.03	185.03	185.03	185.04	185.04	185.04	172.6	172.5	172.5	172.5	172.14	171.77	171.8	26.35	26.37	26.97	26.96	26.95	26.95	26.91	26.92	26.91	26.93	26.84	26.82	26.41	27.26	27.27	27.27	27.34	27.33
UM5-1	171.83	172.26	172.87	172.26	172.26	172.26	172.26	185.04	185.04	185.04	185.04	185.04	172.65	185.04	172.65	185.06	185.06	185.06	185.06	185.06	185.06	185.06	185.06	185.06	172.63	172.53	172.52	172.52	172.17	171.79	171.82	26.32	26.35	26.94	26.93	26.93	26.93	26.88	26.9	26.89	26.91	26.81	26.79	26.38	27.23	27.24	27.24	27.32	27.3
UM7-1	171.89	172.31	172.92	172.31	172.31	172.31	172.31	185.09	185.09	185.09	185.09	185.09	172.71	185.09	172.71	185.11	185.11	185.11	185.11	185.11	185.11	185.12	185.12	185.12	172.68	172.58	172.58	172.58	172.22	171.85	171.87	26.27	26.3	26.89	26.88	26.88	26.88	26.83	26.85	26.84	26.86	26.77	26.75	26.33	27.18	27.19	27.19	27.27	27.25
UM8-1	171.95	172.37	172.98	172.38	172.38	172.38	172.38	185.17	185.17	185.17	185.17	185.17	172.77	185.17	172.77	185.19	185.19	185.19	185.18	185.18	185.18	185.19	185.19	185.19	172.74	172.64	172.64	172.64	172.28	171.91	171.94	26.19	26.21	26.81	26.8	26.8	26.79	26.75	26.76	26.75	26.78	26.68	26.66	26.25	27.1	27.11	27.11	27.18	27.17
UM9-1	171.71	172.13	172.74	172.13	172.13	172.13	172.13	184.93	184.93	184.93	184.93	184.93	172.53	184.93	172.53	184.95	184.95	184.95	184.94	184.94	184.94	184.95	184.95	184.95	172.5	172.4	172.4	172.4	172.04	171.66	171.69	26.41	26.44	27.03	27.02	27.02	27.02	26.98	26.99	26.98	27	26.91	26.89	26.47	27.32	27.33	27.33	27.41	27.39
[truncated: 263 more columns]
