# Supplementary material for: Metagenomic study reveals hidden relationships among fungal diversity, variation of plant disease, and genetic distance in Cornus florida (Cornaceae)
Source: Front Plant Sci. 2024 Jan 11;14:1282188. doi: 10.3389/fpls.2023.1282188 (PMC10809005; doi:10.3389/fpls.2023.1282188)
Supplement: Supplementary file 3 [file DataSheet_3.zip › Nov2023_Re-submit_RequestedAnalysis/Starting_files/Copy_of_sampleSite_metadata_expanded.tsv]

sample_name	site_id	Disease_site	County_occurrence	Cflorida_Popgen_K5cluster	bioclim_PC1_567_post_vif	bioclim_PC2_567_post_vif	Raw_reads	Reads_(utilized_reads)	Latitude	Longitude	EPUL	DDES	ppt_month_collected	tmean_month_collected	PopGenK4PCA1Paisetal2020	PopGenK4PCA2Paisetal2020	PopGenK4PCA3Paisetal2020
#q2:types	categorical	categorical	categorical	categorical	numeric	numeric	numeric	numeric	numeric	numeric	numeric	numeric	numeric	numeric	numeric	numeric	numeric
CF10-2	CF	No visual evidence of disease at collection site	No reports of dogwood anthracnose in county	Southeast Piedmont-Coastal Plains	1.398109142	-1.221366339	1155663	1038809	35.0345	-77.14456667	1.38E-05	5.19E-06	68.98000336	23.16500092
CF11-1	CF	No visual evidence of disease at collection site	No reports of dogwood anthracnose in county	Southeast Piedmont-Coastal Plains	1.402235199	-1.223272005	381479	355326	35.03198333	-77.14105	0.000196603	0	68.98000336	23.16500092
CF1-2	CF	No visual evidence of disease at collection site	No reports of dogwood anthracnose in county	Southeast Piedmont-Coastal Plains	1.402235199	-1.223272005	220447	198285	35.02795	-77.1362	0.006895081	0	68.98000336	23.16500092
CF12-2	CF	No visual evidence of disease at collection site	No reports of dogwood anthracnose in county	Southeast Piedmont-Coastal Plains	1.402235199	-1.223272005	351170	315205	35.03191667	-77.14101667	0.005581342	3.42E-05	68.98000336	23.16500092
CF13-1	CF	No visual evidence of disease at collection site	No reports of dogwood anthracnose in county	Southeast Piedmont-Coastal Plains	1.402235199	-1.223272005	146267	137639	35.03191667	-77.14101667	0.003404732	0	68.98000336	23.16500092
CF14-2	CF	No visual evidence of disease at collection site	No reports of dogwood anthracnose in county	Southeast Piedmont-Coastal Plains	1.402235199	-1.223272005	2264896	2025730	35.03191667	-77.14101667	0.003333045	1.32E-06	68.98000336	23.16500092
CF15-2	CF	No visual evidence of disease at collection site	No reports of dogwood anthracnose in county	Southeast Piedmont-Coastal Plains	1.402235199	-1.223272005	1197375	247765	35.03191667	-77.14101667	0.005167136	0	68.98000336	23.16500092
CF16-1	CF	No visual evidence of disease at collection site	No reports of dogwood anthracnose in county	Southeast Piedmont-Coastal Plains	1.53046786	-1.369079103	482004	436095	34.82201667	-77.14986667	0.001392105	2.28E-05	66.77999878	23.17499924
CF17-2	CF	No visual evidence of disease at collection site	No reports of dogwood anthracnose in county	Southeast Piedmont-Coastal Plains	1.53046786	-1.369079103	685807	624836	34.82201667	-77.14986667	0.000277046	0	66.77999878	23.17499924
CF18-2	CF	No visual evidence of disease at collection site	No reports of dogwood anthracnose in county	Southeast Piedmont-Coastal Plains	1.53046786	-1.369079103	1390686	1245742	34.82201667	-77.14986667	1.29E-05	2.16E-06	66.77999878	23.17499924
CF19-2	CF	No visual evidence of disease at collection site	No reports of dogwood anthracnose in county	Southeast Piedmont-Coastal Plains	1.557078529	-1.346515502	141080	129163	34.82181667	-77.15005	0.001006521	0	66.77999878	23.17499924
CF20-2	CF	No visual evidence of disease at collection site	No reports of dogwood anthracnose in county	Southeast Piedmont-Coastal Plains	1.557078529	-1.346515502	1366056	1242241	34.82181667	-77.15005	0.000114197	0	66.77999878	23.17499924
CF2-1	CF	No visual evidence of disease at collection site	No reports of dogwood anthracnose in county	Southeast Piedmont-Coastal Plains	1.402235199	-1.223272005	1351262	1223467	35.03083333	-77.13676667	0.022513029	7.40E-07	68.98000336	23.16500092
CF21-1	CF	No visual evidence of disease at collection site	No reports of dogwood anthracnose in county	Southeast Piedmont-Coastal Plains	1.557078529	-1.346515502	131053	117808	34.82181667	-77.15005	0.000885138	0	66.77999878	23.17499924
CF2-2	CF	No visual evidence of disease at collection site	No reports of dogwood anthracnose in county	Southeast Piedmont-Coastal Plains	1.402235199	-1.223272005	205534	181654	35.03083333	-77.13676667	0.015938969	0	68.98000336	23.16500092
CF22-1	CF	No visual evidence of disease at collection site	No reports of dogwood anthracnose in county	Southeast Piedmont-Coastal Plains	1.557078529	-1.346515502	902237	834305	34.82153333	-77.15006667	0.009014261	0	66.77999878	23.17499924
CF23-2	CF	No visual evidence of disease at collection site	No reports of dogwood anthracnose in county	Southeast Piedmont-Coastal Plains	1.557078529	-1.346515502	1854913	1672480	34.82153333	-77.15006667	0.003823899	2.70E-06	66.77999878	23.17499924
CF24-1	CF	No visual evidence of disease at collection site	No reports of dogwood anthracnose in county	Southeast Piedmont-Coastal Plains	1.557078529	-1.346515502	1234616	1135553	34.82153333	-77.15006667	0.00539034	2.43E-06	66.77999878	23.17499924
CF25-1	CF	No visual evidence of disease at collection site	No reports of dogwood anthracnose in county	Southeast Piedmont-Coastal Plains	1.557078529	-1.346515502	1047914	973698	34.82141667	-77.15025	0.002162391	1.91E-06	66.77999878	23.17499924
CF26-1	CF	No visual evidence of disease at collection site	No reports of dogwood anthracnose in county	Southeast Piedmont-Coastal Plains	1.557078529	-1.346515502	1598904	1482459	34.82141667	-77.15025	0.004915867	1.25E-06	66.77999878	23.17499924
CF27-1	CF	No visual evidence of disease at collection site	No reports of dogwood anthracnose in county	Southeast Piedmont-Coastal Plains	1.557078529	-1.346515502	601080	538141	34.82141667	-77.15025	0.00106475	7.15E-05	66.77999878	23.17499924
CF28-1	CF	No visual evidence of disease at collection site	No reports of dogwood anthracnose in county	Southeast Piedmont-Coastal Plains	1.557078529	-1.346515502	278521	257336	34.82103333	-77.1505	0.001048395	1.44E-05	66.77999878	23.17499924
CF29-2	CF	No visual evidence of disease at collection site	No reports of dogwood anthracnose in county	Southeast Piedmont-Coastal Plains	1.557078529	-1.346515502	1594775	1415703	34.82103333	-77.1505	0.007032967	2.63E-05	66.77999878	23.17499924
CF30-2	CF	No visual evidence of disease at collection site	No reports of dogwood anthracnose in county	Southeast Piedmont-Coastal Plains	1.557078529	-1.346515502	736513	666705	34.82103333	-77.1505	0	4.07E-06	66.77999878	23.17499924
CF3-2	CF	No visual evidence of disease at collection site	No reports of dogwood anthracnose in county	Southeast Piedmont-Coastal Plains	1.402235199	-1.223272005	1774479	1573672	35.03113333	-77.13686667	0.007535733	6.20E-06	68.98000336	23.16500092
CF4-1	CF	No visual evidence of disease at collection site	No reports of dogwood anthracnose in county	Southeast Piedmont-Coastal Plains	1.402235199	-1.223272005	1652258	1515572	35.03136667	-77.13798333	0.018874776	0	68.98000336	23.16500092
CF5-1	CF	No visual evidence of disease at collection site	No reports of dogwood anthracnose in county	Southeast Piedmont-Coastal Plains	1.402235199	-1.223272005	694189	632676	35.03136667	-77.13803333	0.001982169	0	68.98000336	23.16500092
CF6-1	CF	No visual evidence of disease at collection site	No reports of dogwood anthracnose in county	Southeast Piedmont-Coastal Plains	1.402235199	-1.223272005	1880812	1728755	35.03136667	-77.13803333	0.016155256	6.38E-06	68.98000336	23.16500092
CF7-1	CF	No visual evidence of disease at collection site	No reports of dogwood anthracnose in county	Southeast Piedmont-Coastal Plains	1.37559749	-1.245396409	1848161	1694947	35.035	-77.13988333	0.014652944	8.93E-05	68.98000336	23.16500092
CF8-2	CF	No visual evidence of disease at collection site	No reports of dogwood anthracnose in county	Southeast Piedmont-Coastal Plains	1.398109142	-1.221366339	784106	691638	35.03628333	-77.14375	0.009851984	0	68.98000336	23.16500092
CF9-2	CF	No visual evidence of disease at collection site	No reports of dogwood anthracnose in county	Southeast Piedmont-Coastal Plains	1.398109142	-1.221366339	1076121	969036	35.03566667	-77.14386667	0.004885138	0	68.98000336	23.16500092
DK10-1	DK	No visual evidence of disease at collection site	No reports of dogwood anthracnose in county	Southeast Piedmont-Coastal Plains	0.137303405	0.31269995	1178735	1095319	36.00553333	-78.969	7.64E-06	2.21E-05	89.41999817	22.73500061
DK1-1	DK	No visual evidence of disease at collection site	No reports of dogwood anthracnose in county	Southeast Piedmont-Coastal Plains	0.137303405	0.31269995	1161491	1086134	36.00475	-78.97033333	0.000806722	3.44E-06	89.41999817	22.73500061
DK11-1	DK	No visual evidence of disease at collection site	No reports of dogwood anthracnose in county	Southeast Piedmont-Coastal Plains	0.1318089	0.339056231	75343	71080	36.01043333	-78.9727	2.65E-05	0	89.41999817	22.73500061
DK12-2	DK	No visual evidence of disease at collection site	No reports of dogwood anthracnose in county	Southeast Piedmont-Coastal Plains	0.1318089	0.339056231	1766406	1588122	36.01018333	-78.97285	0.003164618	5.66E-06	89.41999817	22.73500061
DK13-1	DK	No visual evidence of disease at collection site	No reports of dogwood anthracnose in county	Southeast Piedmont-Coastal Plains	0.1318089	0.339056231	873694	807199	36.00986667	-78.97318333	0.009935973	8.01E-06	89.41999817	22.73500061
DK14-2	DK	No visual evidence of disease at collection site	No reports of dogwood anthracnose in county	Southeast Piedmont-Coastal Plains	0.1318089	0.339056231	382615	337639	36.00966667	-78.97341667	0.00706977	0	89.41999817	22.73500061
DK15-2	DK	No visual evidence of disease at collection site	No reports of dogwood anthracnose in county	Southeast Piedmont-Coastal Plains	0.1318089	0.339056231	958873	867329	36.00885	-78.97373333	0.001947077	0	89.41999817	22.73500061
DK16-2	DK	No visual evidence of disease at collection site	No reports of dogwood anthracnose in county	Southeast Piedmont-Coastal Plains	0.1318089	0.339056231	1748040	1583728	36.00868333	-78.97413333	0.000330084	3.43E-06	89.41999817	22.73500061
DK17-2	DK	No visual evidence of disease at collection site	No reports of dogwood anthracnose in county	Southeast Piedmont-Coastal Plains	0.1318089	0.339056231	967216	876916	36.00846667	-78.97423333	0.002413111	0	89.41999817	22.73500061
DK18-1	DK	No visual evidence of disease at collection site	No reports of dogwood anthracnose in county	Southeast Piedmont-Coastal Plains	0.130259981	0.364407131	1311570	1184507	36.00748333	-78.97576667	0.021312625	6.86E-06	89.41999817	22.73500061
DK19-2	DK	No visual evidence of disease at collection site	No reports of dogwood anthracnose in county	Southeast Piedmont-Coastal Plains	0.130259981	0.364407131	1019581	931736	36.00596667	-78.97611667	0.001115164	1.96E-06	89.41999817	22.73500061
DK20-2	DK	No visual evidence of disease at collection site	No reports of dogwood anthracnose in county	Southeast Piedmont-Coastal Plains	0.130259981	0.364407131	143365	124542	36.0057	-78.97613333	0.004596659	6.98E-06	89.41999817	22.73500061
DK2-1	DK	No visual evidence of disease at collection site	No reports of dogwood anthracnose in county	Southeast Piedmont-Coastal Plains	0.137303405	0.31269995	605185	539680	36.00501667	-78.97058333	0.015778646	9.91E-06	89.41999817	22.73500061
DK21-2	DK	No visual evidence of disease at collection site	No reports of dogwood anthracnose in county	Southeast Piedmont-Coastal Plains	0.125225835	0.391457407	692457	624222	36.01218333	-78.9751	0.001592879	7.22E-06	89.41999817	22.73500061
DK22-1	DK	No visual evidence of disease at collection site	No reports of dogwood anthracnose in county	Southeast Piedmont-Coastal Plains	0.125225835	0.391457407	1115364	239964	36.01216667	-78.97528333	0.021771368	4.48E-06	89.41999817	22.73500061
DK22-2	DK	No visual evidence of disease at collection site	No reports of dogwood anthracnose in county	Southeast Piedmont-Coastal Plains	0.125225835	0.391457407	61872	54386	36.01216667	-78.97528333	0.003604215	0	89.41999817	22.73500061
DK23-2	DK	No visual evidence of disease at collection site	No reports of dogwood anthracnose in county	Southeast Piedmont-Coastal Plains	0.125225835	0.391457407	678907	619563	36.01235	-78.97621667	0.000567088	1.62E-05	89.41999817	22.73500061
DK25-1	DK	No visual evidence of disease at collection site	No reports of dogwood anthracnose in county	Southeast Piedmont-Coastal Plains	0.125225835	0.391457407	883427	811301	36.01171667	-78.97673333	0.010707167	1.25E-05	89.41999817	22.73500061
DK26-1	DK	No visual evidence of disease at collection site	No reports of dogwood anthracnose in county	Southeast Piedmont-Coastal Plains	0.125225835	0.391457407	619740	575189	36.01158333	-78.97715	0.002531707	4.84E-06	89.41999817	22.73500061
DK27-1	DK	No visual evidence of disease at collection site	No reports of dogwood anthracnose in county	Southeast Piedmont-Coastal Plains	0.125225835	0.391457407	715121	667621	36.01048333	-78.97845	0.000932709	1.40E-05	89.41999817	22.73500061
DK28-1	DK	No visual evidence of disease at collection site	No reports of dogwood anthracnose in county	Southeast Piedmont-Coastal Plains	0.125225835	0.391457407	468355	423000	36.01015	-78.97825	0.004212616	0	89.41999817	22.73500061
DK29-2	DK	No visual evidence of disease at collection site	No reports of dogwood anthracnose in county	Southeast Piedmont-Coastal Plains	0.125225835	0.391457407	378665	350279	36.0099	-78.97815	0.000715672	0	89.41999817	22.73500061
DK30-1	DK	No visual evidence of disease at collection site	No reports of dogwood anthracnose in county	Southeast Piedmont-Coastal Plains	-0.012795192	-0.075186279	1010917	944934	35.87123333	-78.76181667	0.000343253	3.96E-06	78.23000336	23.22999954
DK3-1	DK	No visual evidence of disease at collection site	No reports of dogwood anthracnose in county	Southeast Piedmont-Coastal Plains	0.137303405	0.31269995	477417	422812	36.00448333	-78.97048333	0.011901545	4.19E-06	89.41999817	22.73500061
DK4-1	DK	No visual evidence of disease at collection site	No reports of dogwood anthracnose in county	Southeast Piedmont-Coastal Plains	0.137303405	0.31269995	277991	256637	36.00406667	-78.97075	0.002622387	0	89.41999817	22.73500061
DK5-1	DK	No visual evidence of disease at collection site	No reports of dogwood anthracnose in county	Southeast Piedmont-Coastal Plains	0.137303405	0.31269995	1792318	1152371	36.0038	-78.97018333	0.000920596	7.81E-06	89.41999817	22.73500061
DK6-1	DK	No visual evidence of disease at collection site	No reports of dogwood anthracnose in county	Southeast Piedmont-Coastal Plains	0.137303405	0.31269995	876199	784281	36.0037	-78.97018333	0.004936093	6.85E-06	89.41999817	22.73500061
DK7-1	DK	No visual evidence of disease at collection site	No reports of dogwood anthracnose in county	Southeast Piedmont-Coastal Plains	0.137303405	0.31269995	621644	557742	36.0037	-78.97018333	0.008134881	1.61E-06	89.41999817	22.73500061
DK8-1	DK	No visual evidence of disease at collection site	No reports of dogwood anthracnose in county	Southeast Piedmont-Coastal Plains	0.137303405	0.31269995	1678708	1547147	36.00365	-78.97073333	0.002683611	7.15E-06	89.41999817	22.73500061
DK9-1	DK	No visual evidence of disease at collection site	No reports of dogwood anthracnose in county	Southeast Piedmont-Coastal Plains	0.137303405	0.31269995	1339937	1240934	36.00406667	-78.97098333	0.003725548	1.49E-05	89.41999817	22.73500061
KS-GAL1	KS-GAL	No visual evidence of disease at collection site	No reports of dogwood anthracnose in county	Ozarks and Ouachita gallery forests	-1.778024058	-1.764200262	2509958	2242333	37.042195	-94.640164	0.000570129	8.77E-06	148.6799927	27.16400146	-2.437946576	-1.35705267	-0.656563782
KS-GAL11	KS-GAL	No visual evidence of disease at collection site	No reports of dogwood anthracnose in county	Ozarks and Ouachita gallery forests	-1.778024058	-1.764200262	2177259	1947127	37.042195	-94.640164	0.003452506	8.27E-06	148.6799927	27.16400146	-2.552340766	-2.511675121	-2.758721554
KS-GAL12	KS-GAL	No visual evidence of disease at collection site	No reports of dogwood anthracnose in county	Ozarks and Ouachita gallery forests	-1.778024058	-1.764200262	1159560	1052592	37.042195	-94.640164	0.000249232	1.21E-05	148.6799927	27.16400146	-4.313276292	-3.770751172	-1.685498897
KS-GAL13	KS-GAL	No visual evidence of disease at collection site	No reports of dogwood anthracnose in county	Ozarks and Ouachita gallery forests	-1.778024058	-1.764200262	478416	426844	37.042195	-94.640164	0.005534932	1.25E-05	148.6799927	27.16400146	-3.490739507	-3.023205247	-1.187330992
KS-GAL14	KS-GAL	No visual evidence of disease at collection site	No reports of dogwood anthracnose in county	Ozarks and Ouachita gallery forests	-1.778024058	-1.764200262	681735	609151	37.042195	-94.640164	0.011734765	1.76E-05	148.6799927	27.16400146	-1.524287152	-1.572164164	-1.950889282
KS-GAL15	KS-GAL	No visual evidence of disease at collection site	No reports of dogwood anthracnose in county	Ozarks and Ouachita gallery forests	-1.778024058	-1.764200262	1244857	1133275	37.042195	-94.640164	0.004241451	4.90E-05	148.6799927	27.16400146	-2.776354788	-3.384788939	-1.398412565
KS-GAL2	KS-GAL	No visual evidence of disease at collection site	No reports of dogwood anthracnose in county	Ozarks and Ouachita gallery forests	-1.778024058	-1.764200262	697631	619394	37.042195	-94.640164	0.003886009	1.58E-05	148.6799927	27.16400146	-2.415133884	-3.588419019	-1.579221466
KS-GAL3	KS-GAL	No visual evidence of disease at collection site	No reports of dogwood anthracnose in county	Ozarks and Ouachita gallery forests	-1.778024058	-1.764200262	1315681	1180736	37.042195	-94.640164	0.006531978	1.37E-05	148.6799927	27.16400146	-2.447849028	-3.934594758	-1.322624587
KS-GAL4	KS-GAL	No visual evidence of disease at collection site	No reports of dogwood anthracnose in county	Ozarks and Ouachita gallery forests	-1.778024058	-1.764200262	1109311	994357	37.042195	-94.640164	0.006162384	3.52E-05	148.6799927	27.16400146	-2.984372391	-1.771753082	-0.525801657
KS-GAL6	KS-GAL	No visual evidence of disease at collection site	No reports of dogwood anthracnose in county	Ozarks and Ouachita gallery forests	-1.778024058	-1.764200262	739154	663365	37.042195	-94.640164	0.003391715	5.41E-06	148.6799927	27.16400146	-2.494976067	-1.56380638	-0.750605654
KS-GAL7	KS-GAL	No visual evidence of disease at collection site	No reports of dogwood anthracnose in county	Ozarks and Ouachita gallery forests	-1.778024058	-1.764200262	382460	349519	37.042195	-94.640164	0.001014485	2.35E-05	148.6799927	27.16400146	-1.947624882	-0.850442932	-0.890440119
KS-GAL8	KS-GAL	No visual evidence of disease at collection site	No reports of dogwood anthracnose in county	Ozarks and Ouachita gallery forests	-1.778024058	-1.764200262	1604751	1467867	37.042195	-94.640164	0.000233058	1.74E-05	148.6799927	27.16400146	-0.48148991	-2.302703525	-2.078229487
KS-GAL9	KS-GAL	No visual evidence of disease at collection site	No reports of dogwood anthracnose in county	Ozarks and Ouachita gallery forests	-1.778024058	-1.764200262	1824222	1668071	37.042195	-94.640164	0.003607017	8.44E-05	148.6799927	27.16400146	-0.896681959	-1.794438151	-0.900999944
MI-BD1	MI-BD	Visual evidence of disease at collection site	Reports of dogwood anthracnose in county	Mixed Wood Plains	-3.54082788	-0.611757365	1859152	1668869	42.90221	-85.3593	0.00824193	2.10E-05	94.90000153	21.03900146	-1.615616844	3.434412687	1.204520996
MI-BD10	MI-BD	Visual evidence of disease at collection site	Reports of dogwood anthracnose in county	Mixed Wood Plains	-3.54082788	-0.611757365	191641	173463	42.90221	-85.3593	0.00603733	8.35E-05	94.90000153	21.03900146	0.314180798	1.885252805	-0.401724134
MI-BD12	MI-BD	Visual evidence of disease at collection site	Reports of dogwood anthracnose in county	Mixed Wood Plains	-3.54082788	-0.611757365	848592	760446	42.90221	-85.3593	0.009179912	3.06E-05	94.90000153	21.03900146	1.308533674	1.575247618	0.906182865
MI-BD13	MI-BD	Visual evidence of disease at collection site	Reports of dogwood anthracnose in county	Mixed Wood Plains	-3.54082788	-0.611757365	1397579	1257063	42.90221	-85.3593	0.005147473	0.002656737	94.90000153	21.03900146	-1.306129715	3.738415931	0.274295327
MI-BD14	MI-BD	Visual evidence of disease at collection site	Reports of dogwood anthracnose in county	Mixed Wood Plains	-3.54082788	-0.611757365	105820	95152	42.90221	-85.3593	0.00980911	2.84E-05	94.90000153	21.03900146	-0.771590062	0.982021882	-0.614737866
MI-BD15	MI-BD	Visual evidence of disease at collection site	Reports of dogwood anthracnose in county	Mixed Wood Plains	-3.54082788	-0.611757365	1262635	1119754	42.90221	-85.3593	0.020190316	0.000104543	94.90000153	21.03900146	0.343599504	2.619124208	0.875358455
MI-BD2	MI-BD	Visual evidence of disease at collection site	Reports of dogwood anthracnose in county	Mixed Wood Plains	-3.54082788	-0.611757365	918347	807344	42.90221	-85.3593	0.014080734	0.000261339	94.90000153	21.03900146	1.08721805	0.950619298	-0.618991077
MI-BD3	MI-BD	Visual evidence of disease at collection site	Reports of dogwood anthracnose in county	Mixed Wood Plains	-3.54082788	-0.611757365	1644886	1491675	42.90221	-85.3593	0.007193204	4.99E-05	94.90000153	21.03900146	-1.26791084	3.277410049	-0.12947098
MI-BD4	MI-BD	Visual evidence of disease at collection site	Reports of dogwood anthracnose in county	Mixed Wood Plains	-3.54082788	-0.611757365	1829499	1616197	42.90221	-85.3593	0.016793122	0.002970212	94.90000153	21.03900146	-0.312426052	4.349905495	-0.858700759
MI-BD5	MI-BD	Visual evidence of disease at collection site	Reports of dogwood anthracnose in county	Mixed Wood Plains	-3.54082788	-0.611757365	2338487	2094741	42.90221	-85.3593	0.011419777	0.000865945	94.90000153	21.03900146	0.388684534	2.829932786	-0.613993941
MI-BD6	MI-BD	Visual evidence of disease at collection site	Reports of dogwood anthracnose in county	Mixed Wood Plains	-3.54082788	-0.611757365	1531904	1362524	42.90221	-85.3593	0.005931834	0.011039856	94.90000153	21.03900146	0.956827153	2.007161087	0.929971084
MI-BD8	MI-BD	Visual evidence of disease at collection site	Reports of dogwood anthracnose in county	Mixed Wood Plains	-3.54082788	-0.611757365	1634211	1450257	42.90221	-85.3593	0.018367273	6.67E-05	94.90000153	21.03900146	-1.924889935	1.375197294	-0.3482229
MI-BD9	MI-BD	Visual evidence of disease at collection site	Reports of dogwood anthracnose in county	Mixed Wood Plains	-3.54082788	-0.611757365	1146274	1037827	42.90221	-85.3593	0.011608045	7.33E-05	94.90000153	21.03900146	-0.886885459	2.013570298	2.232211784
MI-FC1	MI-FC	Visual evidence of disease at collection site	Reports of dogwood anthracnose in county	Mixed Wood Plains	-3.417729595	-0.804205672	412712	372072	42.326687	-85.327789	0.001015236	7.27E-06	133.6699982	20.82400131	-1.366041796	1.797403363	-0.860656137
MI-FC10	MI-FC	Visual evidence of disease at collection site	Reports of dogwood anthracnose in county	Mixed Wood Plains	-3.417729595	-0.804205672	280765	241616	42.326687	-85.327789	0.007589977	3.56E-05	133.6699982	20.82400131	-0.120029569	4.225304214	1.960771455
MI-FC11	MI-FC	Visual evidence of disease at collection site	Reports of dogwood anthracnose in county	Mixed Wood Plains	-3.417729595	-0.804205672	514929	466927	42.326687	-85.327789	0.002961573	2.33E-05	133.6699982	20.82400131	-0.237495813	3.526989155	1.37448686
MI-FC12	MI-FC	Visual evidence of disease at collection site	Reports of dogwood anthracnose in county	Mixed Wood Plains	-3.417729595	-0.804205672	318133	286317	42.326687	-85.327789	0.008342423	0.000125734	133.6699982	20.82400131	-0.32147084	1.285628702	1.707129918
MI-FC13	MI-FC	Visual evidence of disease at collection site	Reports of dogwood anthracnose in county	Mixed Wood Plains	-3.417729595	-0.804205672	788446	710088	42.326687	-85.327789	0.005482937	0.000209272	133.6699982	20.82400131	-0.937164463	1.382658933	1.14677921
MI-FC14	MI-FC	Visual evidence of disease at collection site	Reports of dogwood anthracnose in county	Mixed Wood Plains	-3.417729595	-0.804205672	669111	593716	42.326687	-85.327789	0.010321157	0.002518267	133.6699982	20.82400131	0.55183278	2.163855548	-0.569190708
MI-FC2	MI-FC	Visual evidence of disease at collection site	Reports of dogwood anthracnose in county	Mixed Wood Plains	-3.417729595	-0.804205672	768154	691605	42.326687	-85.327789	0.018245039	0.000104146	133.6699982	20.82400131	-0.918469948	2.991212423	0.880451297
MI-FC3	MI-FC	Visual evidence of disease at collection site	Reports of dogwood anthracnose in county	Mixed Wood Plains	-3.417729595	-0.804205672	501967	450280	42.326687	-85.327789	0.012377308	4.78E-05	133.6699982	20.82400131	1.198213734	-0.542144378	-0.906735056
MI-FC4	MI-FC	Visual evidence of disease at collection site	Reports of dogwood anthracnose in county	Mixed Wood Plains	-3.417729595	-0.804205672	289036	265330	42.326687	-85.327789	0.001204002	0.000197207	133.6699982	20.82400131	-2.23738965	1.23438321	-0.222703387
MI-FC7	MI-FC	Visual evidence of disease at collection site	Reports of dogwood anthracnose in county	Mixed Wood Plains	-3.417729595	-0.804205672	869879	797715	42.326687	-85.327789	0.00321424	0.00019313	133.6699982	20.82400131	0.55463751	2.42247492	1.01546E-05
MI-FC8	MI-FC	Visual evidence of disease at collection site	Reports of dogwood anthracnose in county	Mixed Wood Plains	-3.417729595	-0.804205672	411546	374626	42.326687	-85.327789	0.00563971	4.86E-05	133.6699982	20.82400131	0.044818004	3.099833926	0.822319771
MI-FC9	MI-FC	Visual evidence of disease at collection site	Reports of dogwood anthracnose in county	Mixed Wood Plains	-3.417729595	-0.804205672	458039	414109	42.326687	-85.327789	0.006805097	4.15E-05	133.6699982	20.82400131	-0.998347422	1.451822634	-0.439423095
MO-CC1	MO-CC	No visual evidence of disease at collection site	No reports of dogwood anthracnose in county	Ozarks and Ouachita gallery forests	-1.711369462	-1.173951715	3782148	3420525	36.824699	-94.296052	0.002947003	1.48E-05	218.8300018	26.44900131	-1.767715909	-2.66821631	-1.193689355
MO-CC10	MO-CC	No visual evidence of disease at collection site	No reports of dogwood anthracnose in county	Ozarks and Ouachita gallery forests	-1.711369462	-1.173951715	3650312	3349168	36.824699	-94.296052	0.000464344	9.04E-06	218.8300018	26.44900131	0.231851639	-2.270615046	-1.566059002
MO-CC2	MO-CC	No visual evidence of disease at collection site	No reports of dogwood anthracnose in county	Ozarks and Ouachita gallery forests	-1.711369462	-1.173951715	2688861	2442595	36.824699	-94.296052	0.002808624	6.69E-06	218.8300018	26.44900131	-2.371691051	-1.656048927	-0.716391644
MO-CC3	MO-CC	No visual evidence of disease at collection site	No reports of dogwood anthracnose in county	Ozarks and Ouachita gallery forests	-1.711369462	-1.173951715	230344	211653	36.824699	-94.296052	0.000347307	1.74E-05	218.8300018	26.44900131	-2.177355464	-1.515992201	0.383800608
MO-CC4	MO-CC	No visual evidence of disease at collection site	No reports of dogwood anthracnose in county	Ozarks and Ouachita gallery forests	-1.711369462	-1.173951715	2973339	2714699	36.824699	-94.296052	0.000906388	5.38E-06	218.8300018	26.44900131	-3.232468294	-2.9633398	0.09442473
MO-CC5	MO-CC	No visual evidence of disease at collection site	No reports of dogwood anthracnose in county	Ozarks and Ouachita gallery forests	-1.711369462	-1.173951715	2441739	2224275	36.824699	-94.296052	0.000798611	7.78E-06	218.8300018	26.44900131	-1.654153568	-1.764319619	-1.850975066
MO-CC6	MO-CC	No visual evidence of disease at collection site	No reports of dogwood anthracnose in county	Ozarks and Ouachita gallery forests	-1.711369462	-1.173951715	1004823	914723	36.824699	-94.296052	0.002570602	1.39E-05	218.8300018	26.44900131	-2.571730492	-0.702142847	-0.901627719
MO-CC7	MO-CC	No visual evidence of disease at collection site	No reports of dogwood anthracnose in county	Ozarks and Ouachita gallery forests	-1.711369462	-1.173951715	3731911	3381571	36.824699	-94.296052	0.001455019	2.57E-05	218.8300018	26.44900131	-2.513250309	-1.991135	-1.21486381
MO-CC8	MO-CC	No visual evidence of disease at collection site	No reports of dogwood anthracnose in county	Ozarks and Ouachita gallery forests	-1.711369462	-1.173951715	2709314	2444256	36.824699	-94.296052	0.004191467	1.59E-05	218.8300018	26.44900131	-2.359285082	-2.213768785	-1.906432182
MO-CC9	MO-CC	No visual evidence of disease at collection site	No reports of dogwood anthracnose in county	Ozarks and Ouachita gallery forests	-1.711369462	-1.173951715	1702302	1559907	36.824699	-94.296052	0.001186041	9.99E-06	218.8300018	26.44900131	-2.606569011	-2.284483612	-1.36651887
MO-LO1	MO-LO	No visual evidence of disease at collection site	No reports of dogwood anthracnose in county	Ozarks and Ouachita gallery forests	-2.284468266	-1.422824852	251	221	38.211737	-92.624661	0.007968127	0	209.9799957	26.04500198
MO-LO10	MO-LO	No visual evidence of disease at collection site	No reports of dogwood anthracnose in county	Ozarks and Ouachita gallery forests	-2.284468266	-1.422824852	425219	366932	38.211737	-92.624661	0.009406917	1.18E-05	209.9799957	26.04500198	-1.540083971	-2.909840923	-0.895965424
MO-LO11	MO-LO	No visual evidence of disease at collection site	No reports of dogwood anthracnose in county	Ozarks and Ouachita gallery forests	-2.284468266	-1.422824852	2375702	2164320	38.211737	-92.624661	0.003454137	2.10E-06	209.9799957	26.04500198	-3.03171542	-3.200172718	-0.302216497
MO-LO12	MO-LO	No visual evidence of disease at collection site	No reports of dogwood anthracnose in county	Ozarks and Ouachita gallery forests	-2.284468266	-1.422824852	1705176	1565422	38.211737	-92.624661	6.51E-05	8.21E-06	209.9799957	26.04500198	-2.80348317	-2.343744992	0.406950705
MO-LO13	MO-LO	No visual evidence of disease at collection site	No reports of dogwood anthracnose in county	Ozarks and Ouachita gallery forests	-2.284468266	-1.422824852	2007003	1768902	38.211737	-92.624661	0.006115088	2.49E-05	209.9799957	26.04500198	-1.408880805	-1.632847016	-1.855143641
MO-LO14	MO-LO	No visual evidence of disease at collection site	No reports of dogwood anthracnose in county	Ozarks and Ouachita gallery forests	-2.284468266	-1.422824852	1175366	1073355	38.211737	-92.624661	2.81E-05	7.66E-06	209.9799957	26.04500198	-3.168708212	-2.366072566	-1.221892166
MO-LO2	MO-LO	No visual evidence of disease at collection site	No reports of dogwood anthracnose in county	Ozarks and Ouachita gallery forests	-2.284468266	-1.422824852	989584	905077	38.211737	-92.624661	0.000618442	1.11E-05	209.9799957	26.04500198	-0.10679967	-1.649443744	0.09060169
MO-LO3	MO-LO	No visual evidence of disease at collection site	No reports of dogwood anthracnose in county	Ozarks and Ouachita gallery forests	-2.284468266	-1.422824852	682873	613134	38.211737	-92.624661	0.005949862	2.05E-05	209.9799957	26.04500198	-2.341098004	-2.587885923	-1.214632502
MO-LO4	MO-LO	No visual evidence of disease at collection site	No reports of dogwood anthracnose in county	Ozarks and Ouachita gallery forests	-2.284468266	-1.422824852	2300611	2081410	38.211737	-92.624661	0.004407525	1.22E-05	209.9799957	26.04500198	-3.155483824	-2.804979305	-0.888770122
MO-LO5	MO-LO	No visual evidence of disease at collection site	No reports of dogwood anthracnose in county	Ozarks and Ouachita gallery forests	-2.284468266	-1.422824852	943565	852504	38.211737	-92.624661	0.001040734	1.48E-05	209.9799957	26.04500198	-1.137655005	-3.233153742	-2.930195438
MO-LO6	MO-LO	No visual evidence of disease at collection site	No reports of dogwood anthracnose in county	Ozarks and Ouachita gallery forests	-2.284468266	-1.422824852	663968	602061	38.211737	-92.624661	0.004961082	1.96E-05	209.9799957	26.04500198	-3.72457211	-1.994146778	0.444953554
MO-LO9	MO-LO	No visual evidence of disease at collection site	No reports of dogwood anthracnose in county	Ozarks and Ouachita gallery forests	-2.284468266	-1.422824852	718543	647480	38.211737	-92.624661	0.008005088	3.62E-05	209.9799957	26.04500198	-2.352196176	-2.842477952	0.033925969
MO-PC1	MO-PC	No visual evidence of disease at collection site	No reports of dogwood anthracnose in county	Ozarks and Ouachita gallery forests	-1.747621717	-0.680297868	4302782	3936702	36.703122	-93.609683	0.007183492	1.30E-05	388.769989	25.93500137	-2.50489243	-1.884126927	-2.217515208
MO-PC10	MO-PC	No visual evidence of disease at collection site	No reports of dogwood anthracnose in county	Ozarks and Ouachita gallery forests	-1.747621717	-0.680297868	1788695	1608052	36.703122	-93.609683	0.008586148	2.01E-05	388.769989	25.93500137	-3.416262682	-2.19433201	-1.483473538
MO-PC11	MO-PC	No visual evidence of disease at collection site	No reports of dogwood anthracnose in county	Ozarks and Ouachita gallery forests	-1.747621717	-0.680297868	2524288	2317973	36.703122	-93.609683	0.002841197	4.36E-06	388.769989	25.93500137	-1.897732064	-2.674477585	-3.161238831
MO-PC12	MO-PC	No visual evidence of disease at collection site	No reports of dogwood anthracnose in county	Ozarks and Ouachita gallery forests	-1.747621717	-0.680297868	738613	664239	36.703122	-93.609683	0.016105863	4.06E-06	388.769989	25.93500137	-2.991513075	-2.679795962	-0.977443224
MO-PC14	MO-PC	No visual evidence of disease at collection site	No reports of dogwood anthracnose in county	Ozarks and Ouachita gallery forests	-1.747621717	-0.680297868	549760	493885	36.703122	-93.609683	0.010073487	3.64E-06	388.769989	25.93500137	-1.143265688	-1.753275102	-0.682505828
MO-PC15	MO-PC	No visual evidence of disease at collection site	No reports of dogwood anthracnose in county	Ozarks and Ouachita gallery forests	-1.747621717	-0.680297868	1956691	1773438	36.703122	-93.609683	0.004282741	1.94E-05	388.769989	25.93500137	-3.746587574	-0.264754123	-0.726447789
MO-PC2	MO-PC	No visual evidence of disease at collection site	No reports of dogwood anthracnose in county	Ozarks and Ouachita gallery forests	-1.747621717	-0.680297868	575850	524942	36.703122	-93.609683	0.005194061	2.78E-05	388.769989	25.93500137	-2.720589362	-1.892445236	-0.918175293
MO-PC3	MO-PC	No visual evidence of disease at collection site	No reports of dogwood anthracnose in county	Ozarks and Ouachita gallery forests	-1.747621717	-0.680297868	746262	660305	36.703122	-93.609683	0.012660433	9.38E-06	388.769989	25.93500137	-2.63956843	-1.204210797	0.213841283
MO-PC4	MO-PC	No visual evidence of disease at collection site	No reports of dogwood anthracnose in county	Ozarks and Ouachita gallery forests	-1.747621717	-0.680297868	1050814	959459	36.703122	-93.609683	0.004397543	5.71E-06	388.769989	25.93500137	-0.431195717	-0.034220501	-2.679104223
MO-PC5	MO-PC	No visual evidence of disease at collection site	No reports of dogwood anthracnose in county	Ozarks and Ouachita gallery forests	-1.747621717	-0.680297868	407733	359425	36.703122	-93.609683	0.003543986	9.81E-06	388.769989	25.93500137	-2.259618802	-4.045607028	-1.180336442
MO-PC6	MO-PC	No visual evidence of disease at collection site	No reports of dogwood anthracnose in county	Ozarks and Ouachita gallery forests	-1.747621717	-0.680297868	1633372	1477560	36.703122	-93.609683	0.005576807	2.88E-05	388.769989	25.93500137	-2.656320852	-2.523700555	-0.654710444
MO-PC7	MO-PC	No visual evidence of disease at collection site	No reports of dogwood anthracnose in county	Ozarks and Ouachita gallery forests	-1.747621717	-0.680297868	1455573	1329955	36.703122	-93.609683	0.002076845	1.51E-05	388.769989	25.93500137	-1.156316448	-1.681021717	-0.291628718
MO-PC8	MO-PC	No visual evidence of disease at collection site	No reports of dogwood anthracnose in county	Ozarks and Ouachita gallery forests	-1.747621717	-0.680297868	439542	404402	36.703122	-93.609683	0.002914397	2.28E-05	388.769989	25.93500137	-1.754296579	1.365327628	-1.737488413
MO-PC9	MO-PC	No visual evidence of disease at collection site	No reports of dogwood anthracnose in county	Ozarks and Ouachita gallery forests	-1.747621717	-0.680297868	934598	844935	36.703122	-93.609683	0.001572869	6.31E-05	388.769989	25.93500137	-3.039331366	-1.720220249	-1.940582434
NC-RW1	NC-RW	Visual evidence of disease at collection site	No reports of dogwood anthracnose in county	Southeast Piedmont-Coastal Plains	0.950267963	-1.036731725	1147207	1034696	34.489652	-79.196362	0.000671195	2.18E-05	215	27.29900169	4.116636239	-2.566295562	2.249432953
NC-RW10	NC-RW	Visual evidence of disease at collection site	No reports of dogwood anthracnose in county	Southeast Piedmont-Coastal Plains	0.950267963	-1.036731725	2489099	2240085	34.489652	-79.196362	0.001654414	1.77E-05	215	27.29900169	2.65055855	-1.814174173	1.989178601
NC-RW11	NC-RW	Visual evidence of disease at collection site	No reports of dogwood anthracnose in county	Southeast Piedmont-Coastal Plains	0.950267963	-1.036731725	319619	286153	34.489652	-79.196362	0.001952324	3.13E-06	215	27.29900169	1.90421721	-1.460103587	1.47820218
NC-RW12	NC-RW	Visual evidence of disease at collection site	No reports of dogwood anthracnose in county	Southeast Piedmont-Coastal Plains	0.950267963	-1.036731725	1432831	1273036	34.489652	-79.196362	1.47E-05	6.28E-06	215	27.29900169	4.173526415	-2.624847529	2.363999439
NC-RW13	NC-RW	Visual evidence of disease at collection site	No reports of dogwood anthracnose in county	Southeast Piedmont-Coastal Plains	0.950267963	-1.036731725	5800077	5250206	34.489652	-79.196362	0.002092041	4.48E-05	215	27.29900169	3.38905726	-2.378566489	0.453078424
NC-RW14	NC-RW	Visual evidence of disease at collection site	No reports of dogwood anthracnose in county	Southeast Piedmont-Coastal Plains	0.950267963	-1.036731725	985304	881748	34.489652	-79.196362	0.001180346	1.32E-05	215	27.29900169	4.978179442	-2.56713366	3.036851225
NC-RW15	NC-RW	Visual evidence of disease at collection site	No reports of dogwood anthracnose in county	Southeast Piedmont-Coastal Plains	0.950267963	-1.036731725	307605	276335	34.489652	-79.196362	0.000533151	3.25E-06	215	27.29900169	4.371655857	-2.492605366	4.663692774
NC-RW2	NC-RW	Visual evidence of disease at collection site	No reports of dogwood anthracnose in county	Southeast Piedmont-Coastal Plains	0.950267963	-1.036731725	799849	717350	34.489652	-79.196362	1.25E-05	1.63E-05	215	27.29900169	3.818453499	-3.025783696	4.733750721
NC-RW3	NC-RW	Visual evidence of disease at collection site	No reports of dogwood anthracnose in county	Southeast Piedmont-Coastal Plains	0.950267963	-1.036731725	1460381	1326064	34.489652	-79.196362	3.36E-05	1.23E-05	215	27.29900169	4.247127538	-3.522814205	4.226740572
NC-RW4	NC-RW	Visual evidence of disease at collection site	No reports of dogwood anthracnose in county	Southeast Piedmont-Coastal Plains	0.950267963	-1.036731725	1132342	994342	34.489652	-79.196362	0.004474796	2.12E-05	215	27.29900169	4.854699765	-2.765327063	3.327299599
NC-RW5	NC-RW	Visual evidence of disease at collection site	No reports of dogwood anthracnose in county	Southeast Piedmont-Coastal Plains	0.950267963	-1.036731725	4654512	4194008	34.489652	-79.196362	1.07E-05	1.03E-05	215	27.29900169	2.385154763	-3.618650403	1.913965982
NC-RW6	NC-RW	Visual evidence of disease at collection site	No reports of dogwood anthracnose in county	Southeast Piedmont-Coastal Plains	0.950267963	-1.036731725	893883	787066	34.489652	-79.196362	0.001925308	2.24E-05	215	27.29900169	3.339858104	-2.195731853	2.672346715
NC-RW7	NC-RW	Visual evidence of disease at collection site	No reports of dogwood anthracnose in county	Southeast Piedmont-Coastal Plains	0.950267963	-1.036731725	470346	421787	34.489652	-79.196362	4.04E-05	4.25E-06	215	27.29900169	2.555780707	-3.855930724	3.327488797
NC-RW8	NC-RW	Visual evidence of disease at collection site	No reports of dogwood anthracnose in county	Southeast Piedmont-Coastal Plains	0.950267963	-1.036731725	4970709	4490410	34.489652	-79.196362	0.000954592	1.71E-05	215	27.29900169	4.576211787	-3.185631983	3.301490235
NC-RW9	NC-RW	Visual evidence of disease at collection site	No reports of dogwood anthracnose in county	Southeast Piedmont-Coastal Plains	0.950267963	-1.036731725	4317	3859	34.489652	-79.196362	0.000926569	0	215	27.29900169
OH-AK1	OH-AK	Visual evidence of disease at collection site	Reports of dogwood anthracnose in county	Mixed Wood Plains	-2.829478015	0.146060911	1253622	1143863	41.132322	-81.566015	0.000868683	5.58E-05	69	22.13000107	0.934570484	2.633223787	1.693228727
OH-AK2	OH-AK	Visual evidence of disease at collection site	Reports of dogwood anthracnose in county	Mixed Wood Plains	-2.829478015	0.146060911	1413531	1298840	41.132322	-81.566015	0.00026883	7.50E-05	69	22.13000107	-1.095400489	2.487606044	1.58959045
OH-AK4	OH-AK	Visual evidence of disease at collection site	Reports of dogwood anthracnose in county	Mixed Wood Plains	-2.829478015	0.146060911	1632747	1486523	41.132322	-81.566015	0.001634056	5.08E-05	69	22.13000107	-0.972407961	1.821421218	1.644550475
OH-AK5	OH-AK	Visual evidence of disease at collection site	Reports of dogwood anthracnose in county	Mixed Wood Plains	-2.829478015	0.146060911	2221930	2016207	41.132322	-81.566015	0.000265535	0.000662487	69	22.13000107	-0.582252133	1.697544863	-0.189366575
OH-AK6	OH-AK	Visual evidence of disease at collection site	Reports of dogwood anthracnose in county	Mixed Wood Plains	-2.829478015	0.146060911	530239	486933	41.132322	-81.566015	0.001263581	0.000365873	69	22.13000107	-0.890405955	2.104978104	0.340875609
OH-AK7	OH-AK	Visual evidence of disease at collection site	Reports of dogwood anthracnose in county	Mixed Wood Plains	-2.829478015	0.146060911	1808069	1634245	41.132322	-81.566015	2.16E-05	0.000272114	69	22.13000107	-0.045090655	4.530149437	0.432912298
OH-AK8	OH-AK	Visual evidence of disease at collection site	Reports of dogwood anthracnose in county	Mixed Wood Plains	-2.829478015	0.146060911	1540730	1412300	41.132322	-81.566015	0.000249233	4.74E-05	69	22.13000107	0.754362042	1.502863599	1.047302388
OH-AK9	OH-AK	Visual evidence of disease at collection site	Reports of dogwood anthracnose in county	Mixed Wood Plains	-2.829478015	0.146060911	1127245	1029817	41.132322	-81.566015	4.08E-05	2.22E-05	69	22.13000107	-1.473229161	2.619971368	0.117809629
PI10-2	PI1	Visual evidence of disease at collection site	Reports of dogwood anthracnose in county	Southern Appalachian mountains	1.82609208	2.888990635	1704093	1544591	35.2493	-82.74271667	0.000410776	0	110.3099976	18.34000015
PI11-2	PI1	Visual evidence of disease at collection site	Reports of dogwood anthracnose in county	Southern Appalachian mountains	1.82609208	2.888990635	83160	74771	35.2493	-82.74271667	0	0	110.3099976	18.34000015
PI1-2	PI1	Visual evidence of disease at collection site	Reports of dogwood anthracnose in county	Southern Appalachian mountains	1.82609208	2.888990635	1560568	1422155	35.24951667	-82.74291667	0.000377427	1.92E-06	110.3099976	18.34000015
PI12-2	PI1	Visual evidence of disease at collection site	Reports of dogwood anthracnose in county	Southern Appalachian mountains	1.82609208	2.888990635	1465483	1323812	35.2493	-82.74271667	6.82E-06	0	110.3099976	18.34000015
PI13-2	PI1	Visual evidence of disease at collection site	Reports of dogwood anthracnose in county	Southern Appalachian mountains	1.82609208	2.888990635	1023097	928642	35.2493	-82.74271667	0	1.37E-05	110.3099976	18.34000015
PI14-2	PI1	Visual evidence of disease at collection site	Reports of dogwood anthracnose in county	Southern Appalachian mountains	1.82609208	2.888990635	1000869	901080	35.2493	-82.74271667	0.000401651	0	110.3099976	18.34000015
PI15-2	PI1	Visual evidence of disease at collection site	Reports of dogwood anthracnose in county	Southern Appalachian mountains	1.82609208	2.888990635	1739464	1579587	35.2493	-82.74271667	6.09E-05	2.30E-06	110.3099976	18.34000015
PI16-1	PI2	Visual evidence of disease at collection site	Reports of dogwood anthracnose in county	Southern Appalachian mountains	-0.047777968	1.273608304	483871	446745	35.49116667	-82.62985	0.008429933	7.85E-05	37	19.81499863
PI17-1	PI2	Visual evidence of disease at collection site	Reports of dogwood anthracnose in county	Southern Appalachian mountains	-0.07253419	1.257079753	144966	133559	35.49186667	-82.6314	0.009643641	0	37	19.81499863
PI18-1	PI2	Visual evidence of disease at collection site	Reports of dogwood anthracnose in county	Southern Appalachian mountains	-0.07253419	1.257079753	448893	66935	35.49241667	-82.63208333	0.001127217	1.78E-05	37	19.81499863
PI19-1	PI2	Visual evidence of disease at collection site	Reports of dogwood anthracnose in county	Southern Appalachian mountains	-0.07253419	1.257079753	364978	336526	35.49303333	-82.63315	0.004685214	0.000284949	37	19.81499863
PI20-1	PI2	Visual evidence of disease at collection site	Reports of dogwood anthracnose in county	Southern Appalachian mountains	0.383685258	1.747466736	272018	243826	35.49378333	-82.63403333	0.008521495	0	37	19.81499863
PI21-1	PI2	Visual evidence of disease at collection site	Reports of dogwood anthracnose in county	Southern Appalachian mountains	0.383685258	1.747466736	1122200	1047720	35.49366667	-82.63428333	0.004770094	1.78E-06	37	19.81499863
PI2-2	PI1	Visual evidence of disease at collection site	Reports of dogwood anthracnose in county	Southern Appalachian mountains	1.82609208	2.888990635	432261	390427	35.24926667	-82.74288333	0.008124721	0	110.3099976	18.34000015
PI22-1	PI2	Visual evidence of disease at collection site	Reports of dogwood anthracnose in county	Southern Appalachian mountains	0.383685258	1.747466736	303945	285094	35.4939	-82.63506667	0.001572653	0	37	19.81499863
PI23-1	PI2	Visual evidence of disease at collection site	Reports of dogwood anthracnose in county	Southern Appalachian mountains	0.383685258	1.747466736	366137	322936	35.4967	-82.63705	0.000234885	0	37	19.81499863
PI24-1	PI2	Visual evidence of disease at collection site	Reports of dogwood anthracnose in county	Southern Appalachian mountains	0.383685258	1.747466736	751333	701220	35.49621667	-82.63548333	7.72E-05	0	37	19.81499863
PI25-1	PI2	Visual evidence of disease at collection site	Reports of dogwood anthracnose in county	Southern Appalachian mountains	0.383685258	1.747466736	777648	723076	35.49668333	-82.63535	0.003673899	1.29E-06	37	19.81499863
PI26-1	PI2	Visual evidence of disease at collection site	Reports of dogwood anthracnose in county	Southern Appalachian mountains	-0.037930124	1.271776692	1508714	1391021	35.48191667	-82.63545	0.006188052	6.63E-07	37	19.81499863
PI27-1	PI2	Visual evidence of disease at collection site	Reports of dogwood anthracnose in county	Southern Appalachian mountains	0.014989058	1.369082168	1350370	1250784	35.48335	-82.63803333	0.004333627	4.67E-05	37	19.81499863
PI28-1	PI2	Visual evidence of disease at collection site	Reports of dogwood anthracnose in county	Southern Appalachian mountains	-0.037930124	1.271776692	749379	692614	35.48321667	-82.63763333	0.008074686	5.34E-06	37	19.81499863
PI29-1	PI2	Visual evidence of disease at collection site	Reports of dogwood anthracnose in county	Southern Appalachian mountains	-0.037930124	1.271776692	893206	819987	35.48266667	-82.63676667	0.005691856	0.008058611	37	19.81499863
PI30-1	PI2	Visual evidence of disease at collection site	Reports of dogwood anthracnose in county	Southern Appalachian mountains	-0.037930124	1.271776692	1261754	1149401	35.48195	-82.6359	0.009249822	5.55E-06	37	19.81499863
PI3-2	PI1	Visual evidence of disease at collection site	Reports of dogwood anthracnose in county	Southern Appalachian mountains	1.82609208	2.888990635	1547670	1405204	35.2493	-82.74271667	0.001290973	1.94E-06	110.3099976	18.34000015
PI4-2	PI1	Visual evidence of disease at collection site	Reports of dogwood anthracnose in county	Southern Appalachian mountains	1.82609208	2.888990635	691252	615928	35.2493	-82.74271667	0.005384433	0	110.3099976	18.34000015
PI5-2	PI1	Visual evidence of disease at collection site	Reports of dogwood anthracnose in county	Southern Appalachian mountains	1.82609208	2.888990635	757547	695817	35.2493	-82.74271667	7.79E-05	0	110.3099976	18.34000015
PI6-2	PI1	Visual evidence of disease at collection site	Reports of dogwood anthracnose in county	Southern Appalachian mountains	1.82609208	2.888990635	313359	280845	35.2493	-82.74271667	1.91E-05	0	110.3099976	18.34000015
PI7-2	PI1	Visual evidence of disease at collection site	Reports of dogwood anthracnose in county	Southern Appalachian mountains	1.82609208	2.888990635	462568	420713	35.2493	-82.74271667	2.16E-06	0	110.3099976	18.34000015
PI8-2	PI1	Visual evidence of disease at collection site	Reports of dogwood anthracnose in county	Southern Appalachian mountains	1.82609208	2.888990635	1764935	1594215	35.2493	-82.74271667	1.13E-06	4.53E-06	110.3099976	18.34000015
PI9-2	PI1	Visual evidence of disease at collection site	Reports of dogwood anthracnose in county	Southern Appalachian mountains	1.82609208	2.888990635	1951547	1766452	35.2493	-82.74271667	0.000215726	5.12E-07	110.3099976	18.34000015
SC-BR1	SC-BR	No visual evidence of disease at collection site	No reports of dogwood anthracnose in county	Southeast Piedmont-Coastal Plains	1.529696551	-1.756256116	336459	302322	33.474534	-79.498959	0.003248538	8.92E-06	95.34999847	26.93400192	4.555008231	-1.111500419	1.16390144
SC-BR10	SC-BR	No visual evidence of disease at collection site	No reports of dogwood anthracnose in county	Southeast Piedmont-Coastal Plains	1.529696551	-1.756256116	1849301	1614575	33.474534	-79.498959	0.000510463	3.79E-06	95.34999847	26.93400192	4.055122185	-1.241344327	2.448476333
SC-BR2	SC-BR	No visual evidence of disease at collection site	No reports of dogwood anthracnose in county	Southeast Piedmont-Coastal Plains	1.529696551	-1.756256116	1026994	922275	33.474534	-79.498959	0.000124636	9.74E-06	95.34999847	26.93400192	4.611212514	-3.686388027	3.763375362
SC-BR3	SC-BR	No visual evidence of disease at collection site	No reports of dogwood anthracnose in county	Southeast Piedmont-Coastal Plains	1.529696551	-1.756256116	226432	204166	33.474534	-79.498959	0.00026498	0	95.34999847	26.93400192	0.76088084	-1.758175647	1.910624031
SC-BR4	SC-BR	No visual evidence of disease at collection site	No reports of dogwood anthracnose in county	Southeast Piedmont-Coastal Plains	1.529696551	-1.756256116	1049967	939415	33.474534	-79.498959	0.000864789	3.81E-06	95.34999847	26.93400192	2.555952894	-1.885807994	2.496523852
SC-BR5	SC-BR	No visual evidence of disease at collection site	No reports of dogwood anthracnose in county	Southeast Piedmont-Coastal Plains	1.529696551	-1.756256116	920	797	33.474534	-79.498959	0	0	95.34999847	26.93400192
SC-BR6	SC-BR	No visual evidence of disease at collection site	No reports of dogwood anthracnose in county	Southeast Piedmont-Coastal Plains	1.529696551	-1.756256116	576373	518020	33.474534	-79.498959	0.001040993	1.73E-06	95.34999847	26.93400192	2.443213387	-1.955976737	4.182332917
SC-BR7	SC-BR	No visual evidence of disease at collection site	No reports of dogwood anthracnose in county	Southeast Piedmont-Coastal Plains	1.529696551	-1.756256116	2359394	2109429	33.474534	-79.498959	0.00032466	2.97E-06	95.34999847	26.93400192	3.383609186	-0.98514825	1.576436506
SC-BR8	SC-BR	No visual evidence of disease at collection site	No reports of dogwood anthracnose in county	Southeast Piedmont-Coastal Plains	1.529696551	-1.756256116	2243666	1992972	33.474534	-79.498959	0.000403803	1.34E-06	95.34999847	26.93400192	4.708174145	-2.461708847	3.643103074
SC-BR9	SC-BR	No visual evidence of disease at collection site	No reports of dogwood anthracnose in county	Southeast Piedmont-Coastal Plains	1.529696551	-1.756256116	1719241	1515165	33.474534	-79.498959	0.001153998	6.98E-06	95.34999847	26.93400192	3.460726752	-1.471803144	4.327919934
SC-PE1	SC-PE	No visual evidence of disease at collection site	No reports of dogwood anthracnose in county	Southeast Piedmont-Coastal Plains	0.969083054	-1.006998847	1225627	1102658	33.829098	-81.200822	0.000371239	4.08E-06	34.68999863	22.10000038	2.814295141	-2.648406523	2.845951023
SC-PE10	SC-PE	No visual evidence of disease at collection site	No reports of dogwood anthracnose in county	Southeast Piedmont-Coastal Plains	0.969083054	-1.006998847	578837	515358	33.829098	-81.200822	8.47E-05	1.90E-05	34.68999863	22.10000038	3.3575745	-2.110763108	3.958464225
SC-PE2	SC-PE	No visual evidence of disease at collection site	No reports of dogwood anthracnose in county	Southeast Piedmont-Coastal Plains	0.969083054	-1.006998847	895899	781201	33.829098	-81.200822	0.004689145	1.00E-05	34.68999863	22.10000038	4.216349851	-1.923333777	1.509364392
SC-PE3	SC-PE	No visual evidence of disease at collection site	No reports of dogwood anthracnose in county	Southeast Piedmont-Coastal Plains	0.969083054	-1.006998847	952597	846046	33.829098	-81.200822	0.001153688	0	34.68999863	22.10000038	4.335373224	-2.555924353	3.634359387
SC-PE4	SC-PE	No visual evidence of disease at collection site	No reports of dogwood anthracnose in county	Southeast Piedmont-Coastal Plains	0.969083054	-1.006998847	2747090	2445581	33.829098	-81.200822	5.82E-06	1.60E-05	34.68999863	22.10000038	3.839190316	-3.451820209	3.91242733
SC-PE5	SC-PE	No visual evidence of disease at collection site	No reports of dogwood anthracnose in county	Southeast Piedmont-Coastal Plains	0.969083054	-1.006998847	1248174	1105440	33.829098	-81.200822	0.002866588	4.01E-06	34.68999863	22.10000038	3.117232578	-2.340635852	2.29259142
SC-PE6	SC-PE	No visual evidence of disease at collection site	No reports of dogwood anthracnose in county	Southeast Piedmont-Coastal Plains	0.969083054	-1.006998847	2440017	2198466	33.829098	-81.200822	2.17E-05	1.72E-05	34.68999863	22.10000038	4.579838939	-0.972008903	1.606794761
SC-PE7	SC-PE	No visual evidence of disease at collection site	No reports of dogwood anthracnose in county	Southeast Piedmont-Coastal Plains	0.969083054	-1.006998847	191736	171130	33.829098	-81.200822	1.04E-05	0	34.68999863	22.10000038	2.03244173	-1.845388553	3.030071932
SC-PE8	SC-PE	No visual evidence of disease at collection site	No reports of dogwood anthracnose in county	Southeast Piedmont-Coastal Plains	0.969083054	-1.006998847	1421570	1270743	33.829098	-81.200822	8.44E-06	0	34.68999863	22.10000038	3.715108792	-3.527699282	3.703503339
SC-PE9	SC-PE	No visual evidence of disease at collection site	No reports of dogwood anthracnose in county	Southeast Piedmont-Coastal Plains	0.969083054	-1.006998847	2781987	2470605	33.829098	-81.200822	0.00184796	1.55E-05	34.68999863	22.10000038	4.392162017	-1.27221275	1.350737267
SM10-1	SM1	Visual evidence of disease at collection site	Reports of dogwood anthracnose in county	Southern Appalachian mountains	0.613682112	2.72175997	657331	611616	35.56796667	-83.33843333	0.000663288	1.06E-05	125.7900009	16.63000107
SM1-1	SM1	Visual evidence of disease at collection site	Reports of dogwood anthracnose in county	Southern Appalachian mountains	0.582937315	2.66911775	790762	737992	35.56343333	-83.31031667	5.44E-05	8.09E-05	124.0599976	16.52499962
SM11-1	SM1	Visual evidence of disease at collection site	Reports of dogwood anthracnose in county	Southern Appalachian mountains	0.613682112	2.72175997	279163	251700	35.5679	-83.33878333	5.37E-05	7.16E-06	125.7900009	16.63000107
SM12-1	SM1	Visual evidence of disease at collection site	Reports of dogwood anthracnose in county	Southern Appalachian mountains	0.613682112	2.72175997	1107878	1035159	35.56776667	-83.33885	0.001309711	0.000389032	125.7900009	16.63000107
SM13-1	SM1	Visual evidence of disease at collection site	Reports of dogwood anthracnose in county	Southern Appalachian mountains	0.649898882	2.447956607	488027	438000	35.51083333	-83.30301667	0.007358199	0	105.0800018	18.31000137
SM14-1	SM1	Visual evidence of disease at collection site	Reports of dogwood anthracnose in county	Southern Appalachian mountains	0.649898882	2.447956607	1435406	1335861	35.51063333	-83.30325	0.004069929	0	105.0800018	18.31000137
SM15-1	SM1	Visual evidence of disease at collection site	Reports of dogwood anthracnose in county	Southern Appalachian mountains	0.649898882	2.447956607	850593	785917	35.51046667	-83.30353333	0.003474047	0	105.0800018	18.31000137
SM16-2	SM2	Visual evidence of disease at collection site	Reports of dogwood anthracnose in county	Southern Appalachian mountains	1.726890558	4.18365589	1532746	1397630	35.23696667	-83.2375	2.54E-05	0	147.6900024	16.79999924
SM17-2	SM2	Visual evidence of disease at collection site	Reports of dogwood anthracnose in county	Southern Appalachian mountains	1.726890558	4.18365589	932065	840458	35.23696667	-83.2375	2.68E-05	0	147.6900024	16.79999924
SM18-2	SM2	Visual evidence of disease at collection site	Reports of dogwood anthracnose in county	Southern Appalachian mountains	1.726890558	4.18365589	1253036	1141913	35.23701667	-83.23738333	0.000733419	6.38E-05	147.6900024	16.79999924
SM19-2	SM2	Visual evidence of disease at collection site	Reports of dogwood anthracnose in county	Southern Appalachian mountains	1.726890558	4.18365589	801675	729799	35.23638333	-83.23778333	6.24E-05	2.49E-06	147.6900024	16.79999924
SM20-2	SM2	Visual evidence of disease at collection site	Reports of dogwood anthracnose in county	Southern Appalachian mountains	1.726890558	4.18365589	946846	815242	35.23621667	-83.23765	0.000611504	0.059024382	147.6900024	16.79999924
SM2-1	SM1	Visual evidence of disease at collection site	Reports of dogwood anthracnose in county	Southern Appalachian mountains	0.582937315	2.66911775	1120415	1052567	35.56533333	-83.30938333	1.43E-05	2.68E-06	124.0599976	16.52499962
SM21-2	SM2	Visual evidence of disease at collection site	Reports of dogwood anthracnose in county	Southern Appalachian mountains	1.726890558	4.18365589	1789712	1631363	35.23631667	-83.23773333	0.000446441	7.82E-06	147.6900024	16.79999924
SM22-2	SM2	Visual evidence of disease at collection site	Reports of dogwood anthracnose in county	Southern Appalachian mountains	1.726890558	4.18365589	2633545	2406927	35.23618333	-83.23776667	0.002133626	1.14E-06	147.6900024	16.79999924
SM23-2	SM2	Visual evidence of disease at collection site	Reports of dogwood anthracnose in county	Southern Appalachian mountains	1.726890558	4.18365589	1691805	1539416	35.23625	-83.23771667	0.000335145	2.36E-06	147.6900024	16.79999924
SM24-2	SM2	Visual evidence of disease at collection site	Reports of dogwood anthracnose in county	Southern Appalachian mountains	1.726890558	4.18365589	279051	249714	35.23633333	-83.23768333	0.000483783	5.38E-05	147.6900024	16.79999924
SM25-2	SM2	Visual evidence of disease at collection site	Reports of dogwood anthracnose in county	Southern Appalachian mountains	1.726890558	4.18365589	2064780	1884944	35.23605	-83.23763333	4.26E-05	5.33E-06	147.6900024	16.79999924
SM26-2	SM2	Visual evidence of disease at collection site	Reports of dogwood anthracnose in county	Southern Appalachian mountains	1.726890558	4.18365589	839869	763487	35.23616667	-83.23755	0.002196771	1.55E-05	147.6900024	16.79999924
SM27-2	SM2	Visual evidence of disease at collection site	Reports of dogwood anthracnose in county	Southern Appalachian mountains	1.726890558	4.18365589	273141	246143	35.236	-83.23768333	0.001025112	0	147.6900024	16.79999924
SM28-2	SM2	Visual evidence of disease at collection site	Reports of dogwood anthracnose in county	Southern Appalachian mountains	1.726890558	4.18365589	501238	458199	35.236	-83.23801667	0.004251473	2.00E-06	147.6900024	16.79999924
SM29-2	SM2	Visual evidence of disease at collection site	Reports of dogwood anthracnose in county	Southern Appalachian mountains	1.726890558	4.18365589	867601	798871	35.23615	-83.238	0.000133702	0	147.6900024	16.79999924
SM30-2	SM2	Visual evidence of disease at collection site	Reports of dogwood anthracnose in county	Southern Appalachian mountains	1.726890558	4.18365589	1073818	978476	35.23625	-83.23786667	0.000334321	1.86E-06	147.6900024	16.79999924
SM3-1	SM1	Visual evidence of disease at collection site	Reports of dogwood anthracnose in county	Southern Appalachian mountains	0.582937315	2.66911775	617783	578494	35.56883333	-83.30936667	5.83E-05	0	124.0599976	16.52499962
SM4-1	SM1	Visual evidence of disease at collection site	Reports of dogwood anthracnose in county	Southern Appalachian mountains	0.582937315	2.66911775	767150	716581	35.56928333	-83.3098	1.17E-05	0.000211171	124.0599976	16.52499962
SM5-1	SM1	Visual evidence of disease at collection site	Reports of dogwood anthracnose in county	Southern Appalachian mountains	0.582937315	2.66911775	237321	214679	35.57066667	-83.30975	0.000168548	4.21E-06	124.0599976	16.52499962
SM6-1	SM1	Visual evidence of disease at collection site	Reports of dogwood anthracnose in county	Southern Appalachian mountains	0.582937315	2.66911775	187052	167589	35.57171667	-83.30958333	0	1.07E-05	124.0599976	16.52499962
SM7-1	SM1	Visual evidence of disease at collection site	Reports of dogwood anthracnose in county	Southern Appalachian mountains	0.582937315	2.66911775	1162726	1091051	35.57211667	-83.30978333	8.34E-05	1.72E-06	124.0599976	16.52499962
SM8-1	SM1	Visual evidence of disease at collection site	Reports of dogwood anthracnose in county	Southern Appalachian mountains	0.613682112	2.72175997	942998	880541	35.56843333	-83.33903333	0.000254507	2.12E-06	125.7900009	16.63000107
SM9-1	SM1	Visual evidence of disease at collection site	Reports of dogwood anthracnose in county	Southern Appalachian mountains	0.613682112	2.72175997	364632	327354	35.56836667	-83.3382	0.003587178	0	125.7900009	16.63000107
SO-COFL10	S0-COFL	No visual evidence of disease at collection site	No reports of dogwood anthracnose in county	Southeast Piedmont-Coastal Plains	2.917206939	-3.249361065	8624	7851	29.67	-81.96	0	0	99.23999786	24.43500137
SO-COFL11	S0-COFL	No visual evidence of disease at collection site	No reports of dogwood anthracnose in county	Southeast Piedmont-Coastal Plains	2.917206939	-3.249361065	146162	132504	29.67	-81.96	0	6.84E-06	99.23999786	24.43500137	13.52468395	0.05912781	-8.267201088
SO-COFL12	S0-COFL	No visual evidence of disease at collection site	No reports of dogwood anthracnose in county	Southeast Piedmont-Coastal Plains	2.917206939	-3.249361065	96091	86364	29.67	-81.96	0.012009449	0	99.23999786	24.43500137
SO-COFL13	S0-COFL	No visual evidence of disease at collection site	No reports of dogwood anthracnose in county	Southeast Piedmont-Coastal Plains	2.917206939	-3.249361065	66682	60123	29.67	-81.96	0.000149966	0	99.23999786	24.43500137
SO-COFL14	S0-COFL	No visual evidence of disease at collection site	No reports of dogwood anthracnose in county	Southeast Piedmont-Coastal Plains	2.917206939	-3.249361065	74972	68168	29.67	-81.96	0.00229419	0	99.23999786	24.43500137
SO-COFL15	S0-COFL	No visual evidence of disease at collection site	No reports of dogwood anthracnose in county	Southeast Piedmont-Coastal Plains	2.917206939	-3.249361065	48804	44497	29.67	-81.96	6.15E-05	0	99.23999786	24.43500137
SO-COFL16	S0-COFL	No visual evidence of disease at collection site	No reports of dogwood anthracnose in county	Southeast Piedmont-Coastal Plains	2.917206939	-3.249361065	350431	319728	29.67	-81.96	0.00183203	0	99.23999786	24.43500137	11.85518668	0.457875034	-10.12921895
SO-COFL17	S0-COFL	No visual evidence of disease at collection site	No reports of dogwood anthracnose in county	Southeast Piedmont-Coastal Plains	2.917206939	-3.249361065	23187	20040	29.67	-81.96	0.040022426	0	99.23999786	24.43500137
SO-COFL3	S0-COFL	No visual evidence of disease at collection site	No reports of dogwood anthracnose in county	Southeast Piedmont-Coastal Plains	2.917206939	-3.249361065	89794	81046	29.67	-81.96	0	0	99.23999786	24.43500137
SO-COFL4	S0-COFL	No visual evidence of disease at collection site	No reports of dogwood anthracnose in county	Southeast Piedmont-Coastal Plains	2.917206939	-3.249361065	21494	18784	29.67	-81.96	0	0	99.23999786	24.43500137
SO-COFL5	S0-COFL	No visual evidence of disease at collection site	No reports of dogwood anthracnose in county	Southeast Piedmont-Coastal Plains	2.917206939	-3.249361065	168542	151723	29.67	-81.96	0.000142398	0	99.23999786	24.43500137	9.071952304	-0.696473199	-5.202135391
SO-COFL6	S0-COFL	No visual evidence of disease at collection site	No reports of dogwood anthracnose in county	Southeast Piedmont-Coastal Plains	2.917206939	-3.249361065	489605	439268	29.67	-81.96	0.001738136	0	99.23999786	24.43500137	11.46945561	1.226927973	-8.16138554
SO-COFL7	S0-COFL	No visual evidence of disease at collection site	No reports of dogwood anthracnose in county	Southeast Piedmont-Coastal Plains	2.917206939	-3.249361065	26193	23293	29.67	-81.96	0	0	99.23999786	24.43500137
SO-COFL8	S0-COFL	No visual evidence of disease at collection site	No reports of dogwood anthracnose in county	Southeast Piedmont-Coastal Plains	2.917206939	-3.249361065	382424	336032	29.67	-81.96	0.000201347	0	99.23999786	24.43500137	14.99972971	-0.287895436	-9.42462603
SO-COFL9	S0-COFL	No visual evidence of disease at collection site	No reports of dogwood anthracnose in county	Southeast Piedmont-Coastal Plains	2.917206939	-3.249361065	686476	615563	29.67	-81.96	0.001421754	0	99.23999786	24.43500137	13.21567705	0.809206585	-9.654369402
TNC10-2	TNC	No visual evidence of disease at collection site	Reports of dogwood anthracnose in county	Southeast Piedmont-Coastal Plains	0.55765363	-0.73735242	1012745	922627	35.98831667	-75.66326667	1.88E-05	0	235.1600037	27.14500046
TNC1-1	TNC	No visual evidence of disease at collection site	Reports of dogwood anthracnose in county	Southeast Piedmont-Coastal Plains	0.55765363	-0.73735242	186535	171544	35.98846667	-75.66511667	0.000471761	0	235.1600037	27.14500046
TNC11-2	TNC	No visual evidence of disease at collection site	Reports of dogwood anthracnose in county	Southeast Piedmont-Coastal Plains	0.581179983	-0.766700661	1510015	1361625	35.97258333	-75.65298333	0.001875478	6.62E-07	267.0899963	27.59999847
TNC12-2	TNC	No visual evidence of disease at collection site	Reports of dogwood anthracnose in county	Southeast Piedmont-Coastal Plains	0.581179983	-0.766700661	738922	658435	35.97231667	-75.65256667	0.005694782	0	267.0899963	27.59999847
TNC13-1	TNC	No visual evidence of disease at collection site	Reports of dogwood anthracnose in county	Southeast Piedmont-Coastal Plains	0.581179983	-0.766700661	463712	419261	35.97226667	-75.6527	0.009812125	6.47E-06	267.0899963	27.59999847
TNC14-1	TNC	No visual evidence of disease at collection site	Reports of dogwood anthracnose in county	Southeast Piedmont-Coastal Plains	0.581179983	-0.766700661	680701	637109	35.9723	-75.65243333	0.00053915	0	267.0899963	27.59999847
TNC15-1	TNC	No visual evidence of disease at collection site	Reports of dogwood anthracnose in county	Southeast Piedmont-Coastal Plains	0.581179983	-0.766700661	1202581	1085834	35.97223333	-75.65263333	0.018094415	2.49E-06	267.0899963	27.59999847
TNC16-2	TNC	No visual evidence of disease at collection site	Reports of dogwood anthracnose in county	Southeast Piedmont-Coastal Plains	0.581179983	-0.766700661	1542304	1376735	35.97226667	-75.65275	0.006140813	0	267.0899963	27.59999847
TNC17-2	TNC	No visual evidence of disease at collection site	Reports of dogwood anthracnose in county	Southeast Piedmont-Coastal Plains	0.581179983	-0.766700661	1147346	1041783	35.97238333	-75.65263333	0.001015387	0	267.0899963	27.59999847
TNC18-2	TNC	No visual evidence of disease at collection site	Reports of dogwood anthracnose in county	Southeast Piedmont-Coastal Plains	0.581179983	-0.766700661	1935111	1725018	35.97248333	-75.65265	0.006630111	0	267.0899963	27.59999847
TNC19-1	TNC	No visual evidence of disease at collection site	Reports of dogwood anthracnose in county	Southeast Piedmont-Coastal Plains	0.581179983	-0.766700661	1351722	1239225	35.97235	-75.65243333	0.011571166	0	267.0899963	27.59999847
TNC20-2	TNC	No visual evidence of disease at collection site	Reports of dogwood anthracnose in county	Southeast Piedmont-Coastal Plains	0.581179983	-0.766700661	1451293	1298438	35.97246667	-75.65241667	0.001660588	6.89E-07	267.0899963	27.59999847
TNC2-1	TNC	No visual evidence of disease at collection site	Reports of dogwood anthracnose in county	Southeast Piedmont-Coastal Plains	0.55765363	-0.73735242	787354	732831	35.9884	-75.66501667	0.000472469	1.27E-06	235.1600037	27.14500046
TNC21-2	TNC	No visual evidence of disease at collection site	Reports of dogwood anthracnose in county	Southeast Piedmont-Coastal Plains	0.55765363	-0.73735242	1427667	1282520	35.98766667	-75.66606667	0.000752276	7.00E-07	235.1600037	27.14500046
TNC22-1	TNC	No visual evidence of disease at collection site	Reports of dogwood anthracnose in county	Southeast Piedmont-Coastal Plains	0.55765363	-0.73735242	994973	928645	35.98765	-75.66613333	0.002075433	0	235.1600037	27.14500046
TNC23-1	TNC	No visual evidence of disease at collection site	Reports of dogwood anthracnose in county	Southeast Piedmont-Coastal Plains	0.55765363	-0.73735242	1313664	1227407	35.98778333	-75.66623333	0.000366913	0	235.1600037	27.14500046
TNC24-1	TNC	No visual evidence of disease at collection site	Reports of dogwood anthracnose in county	Southeast Piedmont-Coastal Plains	0.55765363	-0.73735242	1546400	1421555	35.98736667	-75.66571667	0.012174082	2.59E-06	235.1600037	27.14500046
TNC25-1	TNC	No visual evidence of disease at collection site	Reports of dogwood anthracnose in county	Southeast Piedmont-Coastal Plains	0.55765363	-0.73735242	348598	313429	35.98868333	-75.66635	2.58E-05	8.61E-06	235.1600037	27.14500046
TNC26-1	TNC	No visual evidence of disease at collection site	Reports of dogwood anthracnose in county	Southeast Piedmont-Coastal Plains	0.52883946	-0.754626291	403581	358568	35.9784	-75.65816667	0.002524896	0	267.0899963	27.59999847
TNC27-1	TNC	No visual evidence of disease at collection site	Reports of dogwood anthracnose in county	Southeast Piedmont-Coastal Plains	0.52883946	-0.754626291	1318685	1228308	35.97838333	-75.65821667	0.000771981	0	267.0899963	27.59999847
TNC28-2	TNC	No visual evidence of disease at collection site	Reports of dogwood anthracnose in county	Southeast Piedmont-Coastal Plains	0.52883946	-0.754626291	2020054	1816018	35.97843333	-75.65823333	0.000536124	9.90E-07	267.0899963	27.59999847
TNC29-2	TNC	No visual evidence of disease at collection site	Reports of dogwood anthracnose in county	Southeast Piedmont-Coastal Plains	0.52883946	-0.754626291	1559812	1405049	35.97816667	-75.65805	2.05E-05	0	267.0899963	27.59999847
TNC30-1	TNC	No visual evidence of disease at collection site	Reports of dogwood anthracnose in county	Southeast Piedmont-Coastal Plains	0.52883946	-0.754626291	1855646	1708327	35.97778333	-75.65763333	0.0119484	5.39E-07	267.0899963	27.59999847
TNC3-1	TNC	No visual evidence of disease at collection site	Reports of dogwood anthracnose in county	Southeast Piedmont-Coastal Plains	0.55765363	-0.73735242	1135966	1068314	35.9884	-75.66501667	9.68E-06	0	235.1600037	27.14500046
TNC4-2	TNC	No visual evidence of disease at collection site	Reports of dogwood anthracnose in county	Southeast Piedmont-Coastal Plains	0.55765363	-0.73735242	846324	752729	35.98848333	-75.66493333	0.003647539	7.09E-06	235.1600037	27.14500046
TNC5-2	TNC	No visual evidence of disease at collection site	Reports of dogwood anthracnose in county	Southeast Piedmont-Coastal Plains	0.55765363	-0.73735242	1760497	1604096	35.98833333	-75.665	4.37E-05	3.98E-06	235.1600037	27.14500046
TNC6-2	TNC	No visual evidence of disease at collection site	Reports of dogwood anthracnose in county	Southeast Piedmont-Coastal Plains	0.55765363	-0.73735242	1380879	1239742	35.98758333	-75.66371667	0.010305755	7.24E-07	235.1600037	27.14500046
TNC7-2	TNC	No visual evidence of disease at collection site	Reports of dogwood anthracnose in county	Southeast Piedmont-Coastal Plains	0.55765363	-0.73735242	1200945	1080888	35.98741667	-75.66343333	0.003734559	0	235.1600037	27.14500046
TNC8-2	TNC	No visual evidence of disease at collection site	Reports of dogwood anthracnose in county	Southeast Piedmont-Coastal Plains	0.55765363	-0.73735242	1764662	1565636	35.9877	-75.6634	0.015427884	0	235.1600037	27.14500046
TNC9-1	TNC	No visual evidence of disease at collection site	Reports of dogwood anthracnose in county	Southeast Piedmont-Coastal Plains	0.55765363	-0.73735242	873773	819651	35.98793333	-75.66318333	2.06E-05	0	235.1600037	27.14500046
UM10-1	UM	No visual evidence of disease at collection site	No reports of dogwood anthracnose in county	Southeast Piedmont-Coastal Plains	0.000306546	-0.103174581	1315166	1232201	35.84128333	-78.75858333	0.000328476	3.80E-06	87.36000061	23.29000092
UM1-1	UM	No visual evidence of disease at collection site	No reports of dogwood anthracnose in county	Southeast Piedmont-Coastal Plains	0.000306546	-0.103174581	541184	502314	35.83868333	-78.76023333	0.004968735	0	87.36000061	23.29000092
UM11-1	UM	No visual evidence of disease at collection site	No reports of dogwood anthracnose in county	Southeast Piedmont-Coastal Plains	0.000306546	-0.103174581	1265887	1168810	35.84128333	-78.75858333	0.010764784	4.74E-06	87.36000061	23.29000092
UM12-2	UM	No visual evidence of disease at collection site	No reports of dogwood anthracnose in county	Southeast Piedmont-Coastal Plains	0.017239688	-0.098731866	1655469	1479106	35.84111667	-78.7578	0.018276996	9.06E-06	87.36000061	23.29000092
UM13-1	UM	No visual evidence of disease at collection site	No reports of dogwood anthracnose in county	Southeast Piedmont-Coastal Plains	0.000306546	-0.103174581	1047805	967972	35.84143333	-78.75843333	0.008979724	1.91E-06	87.36000061	23.29000092
UM14-2	UM	No visual evidence of disease at collection site	No reports of dogwood anthracnose in county	Southeast Piedmont-Coastal Plains	0.017239688	-0.098731866	912852	827017	35.84083333	-78.75751667	0.001671684	2.19E-06	87.36000061	23.29000092
UM15-1	UM	No visual evidence of disease at collection site	No reports of dogwood anthracnose in county	Southeast Piedmont-Coastal Plains	0.017239688	-0.098731866	1467431	1322895	35.84056667	-78.75745	0.029932583	1.16E-05	87.36000061	23.29000092
UM16-1	UM	No visual evidence of disease at collection site	No reports of dogwood anthracnose in county	Southeast Piedmont-Coastal Plains	0.004969622	-0.135588895	960152	898624	35.84111667	-78.7472	0.002120498	6.25E-06	87.36000061	23.29000092
UM17-1	UM	No visual evidence of disease at collection site	No reports of dogwood anthracnose in county	Southeast Piedmont-Coastal Plains	0.004969622	-0.135588895	1357342	1256679	35.841	-78.74791667	0.008341302	7.37E-06	87.36000061	23.29000092
UM18-1	UM	No visual evidence of disease at collection site	No reports of dogwood anthracnose in county	Southeast Piedmont-Coastal Plains	0.004969622	-0.135588895	1244737	1160397	35.84098333	-78.74813333	0.002556363	7.23E-06	87.36000061	23.29000092
UM19-2	UM	No visual evidence of disease at collection site	No reports of dogwood anthracnose in county	Southeast Piedmont-Coastal Plains	0.004969622	-0.135588895	1332871	1191908	35.84081667	-78.74973333	0.008745783	9.75E-06	87.36000061	23.29000092
UM20-1	UM	No visual evidence of disease at collection site	No reports of dogwood anthracnose in county	Southeast Piedmont-Coastal Plains	0.017239688	-0.098731866	1108141	1009584	35.8407	-78.75005	0.016685602	3.61E-06	87.36000061	23.29000092
UM2-1	UM	No visual evidence of disease at collection site	No reports of dogwood anthracnose in county	Southeast Piedmont-Coastal Plains	0.000306546	-0.103174581	599053	534542	35.83893333	-78.76055	0.010115966	0	87.36000061	23.29000092
UM21-2	UM	No visual evidence of disease at collection site	No reports of dogwood anthracnose in county	Southeast Piedmont-Coastal Plains	0.017239688	-0.098731866	1701185	1540236	35.83981667	-78.75328333	0.003807346	9.99E-06	87.36000061	23.29000092
UM22-2	UM	No visual evidence of disease at collection site	No reports of dogwood anthracnose in county	Southeast Piedmont-Coastal Plains	0.017239688	-0.098731866	1116891	1012015	35.8387	-78.75471667	0.002864201	1.79E-06	87.36000061	23.29000092
UM23-2	UM	No visual evidence of disease at collection site	No reports of dogwood anthracnose in county	Southeast Piedmont-Coastal Plains	-0.012795192	-0.075186279	2431959	2181539	35.87125	-78.75901667	0.008977125	4.11E-07	78.23000336	23.22999954
UM24-2	UM	No visual evidence of disease at collection site	No reports of dogwood anthracnose in county	Southeast Piedmont-Coastal Plains	-0.012795192	-0.075186279	2667473	2322961	35.871	-78.76106667	0.037924283	1.50E-06	78.23000336	23.22999954
UM25-1	UM	No visual evidence of disease at collection site	No reports of dogwood anthracnose in county	Southeast Piedmont-Coastal Plains	-0.012795192	-0.075186279	576850	518137	35.87078333	-78.76115	0.010576406	1.73E-06	78.23000336	23.22999954
UM26-2	UM	No visual evidence of disease at collection site	No reports of dogwood anthracnose in county	Southeast Piedmont-Coastal Plains	-0.012795192	-0.075186279	853072	770195	35.87055	-78.76145	0.008047386	4.69E-06	78.23000336	23.22999954
UM27-2	UM	No visual evidence of disease at collection site	No reports of dogwood anthracnose in county	Southeast Piedmont-Coastal Plains	-0.012795192	-0.075186279	1713788	1571584	35.8709	-78.76198333	0.001037468	5.84E-07	78.23000336	23.22999954
UM28-2	UM	No visual evidence of disease at collection site	No reports of dogwood anthracnose in county	Southeast Piedmont-Coastal Plains	-0.012795192	-0.075186279	1811982	1586512	35.87098333	-78.76248333	0.038157112	2.76E-06	78.23000336	23.22999954
UM29-2	UM	No visual evidence of disease at collection site	No reports of dogwood anthracnose in county	Southeast Piedmont-Coastal Plains	-0.012795192	-0.075186279	876320	785126	35.871	-78.7623	0.017241419	1.14E-06	78.23000336	23.22999954
UM30-2	UM	No visual evidence of disease at collection site	No reports of dogwood anthracnose in county	Southeast Piedmont-Coastal Plains	-0.012795192	-0.075186279	997786	904128	35.87123333	-78.76181667	0.003698188	1.00E-05	78.23000336	23.22999954
UM3-1	UM	No visual evidence of disease at collection site	No reports of dogwood anthracnose in county	Southeast Piedmont-Coastal Plains	0.000306546	-0.103174581	1012576	947386	35.84011667	-78.76026667	0.000459225	7.90E-06	87.36000061	23.29000092
UM4-2	UM	No visual evidence of disease at collection site	No reports of dogwood anthracnose in county	Southeast Piedmont-Coastal Plains	0.000306546	-0.103174581	1817461	1654604	35.83925	-78.76103333	0.000206882	5.50E-07	87.36000061	23.29000092
UM5-1	UM	No visual evidence of disease at collection site	No reports of dogwood anthracnose in county	Southeast Piedmont-Coastal Plains	0.000306546	-0.103174581	363823	328118	35.83941667	-78.76123333	0.007187561	0	87.36000061	23.29000092
UM7-1	UM	No visual evidence of disease at collection site	No reports of dogwood anthracnose in county	Southeast Piedmont-Coastal Plains	0.000306546	-0.103174581	871845	817919	35.8396	-78.76176667	0.00097265	8.03E-06	87.36000061	23.29000092
UM8-1	UM	No visual evidence of disease at collection site	No reports of dogwood anthracnose in county	Southeast Piedmont-Coastal Plains	0.000306546	-0.103174581	384856	352907	35.84058333	-78.76186667	0.000148107	0	87.36000061	23.29000092
UM9-1	UM	No visual evidence of disease at collection site	No reports of dogwood anthracnose in county	Southeast Piedmont-Coastal Plains	0.000306546	-0.103174581	700161	661869	35.83991667	-78.7592	0.000109975	5.71E-06	87.36000061	23.29000092
