# Supplementary material for: Metagenomic study reveals hidden relationships among fungal diversity, variation of plant disease, and genetic distance in Cornus florida (Cornaceae)
Source: Front Plant Sci. 2024 Jan 11;14:1282188. doi: 10.3389/fpls.2023.1282188 (PMC10809005; doi:10.3389/fpls.2023.1282188)
Supplement: Supplementary file 3 [file DataSheet_3.zip › Nov2023_Re-submit_RequestedAnalysis/New_outputs_to_unify/EPULDDESAlignedFeatures-BrayCurtis/Mantel_Results/PartialMantelTestResults/FunBetaDivBC-GeoDist_Partial_Mantel.txt]

"x"
"mantelr" 0.0219576105308333
"pval1" 0.341334133413341
"pval2" 0.658765876587659
"pval3" 0.773777377737774
"llim.2.5%" -0.0267630952426321
"ulim.97.5%" 0.0919595942455593
