# Supplementary material for: Metagenomic study reveals hidden relationships among fungal diversity, variation of plant disease, and genetic distance in Cornus florida (Cornaceae)
Source: Front Plant Sci. 2024 Jan 11;14:1282188. doi: 10.3389/fpls.2023.1282188 (PMC10809005; doi:10.3389/fpls.2023.1282188)
Supplement: Supplementary file 3 [file DataSheet_3.zip › Nov2023_Re-submit_RequestedAnalysis/New_outputs_to_unify/EPULDDESAlignedFeatures-BrayCurtis/Mantel_Results/PartialMantelTestResults/FunBetaDivBC_envPC1-Partial_Mantel.txt]

"x"
"mantelr" 0.0225704380943815
"pval1" 0.344534453445345
"pval2" 0.655565556555656
"pval3" 0.774677467746775
"llim.2.5%" -0.0267106632890991
"ulim.97.5%" 0.0788039948400405
